# Supplementary material for: Biomarkers for Early and Late Stage Chronic Allograft Nephropathy by Proteogenomic Profiling of Peripheral Blood
Source: PLoS One. 2009 Jul 10;4(7):e6212. doi: 10.1371/journal.pone.0006212 (PMC2703807; doi:10.1371/journal.pone.0006212)
Supplement: Table S1 — (0.23 MB XLS) [file pone.0006212.s001.xls]

## Sheet: Sheet1
Differentially expressed genes for Mild CAN in Test Set 1
Probe Set ID	Gene Title	Gene Symbol	Anova p-value	Geom mean of intensities in class 1 : Banff 0	Geom mean of intensities in class 2 : Banff 1	Fold Change ( + = Up-regulated in Banff 1)
210166_at	toll-like receptor 5	TLR5	2.2e-06	25.9	61	2.35521
227948_at	FYVE, RhoGEF and PH domain containing 4	FGD4	3.4e-06	17.9	41	2.2905
203066_at	B cell RAG associated protein	GALNAC4S-6ST	6.1e-06	128.8	291.2	2.26087
221641_s_at	acyl-CoA thioesterase 9	ACOT9	7e-06	225.7	314.9	1.39521
224261_at	PRO3098	EST35	1.03e-05	62.1	92.2	1.4847
1557513_a_at	---	EST6	1.48e-05	16.5	12.2	-1.352
226436_at	Ras association (RalGDS/AF-6) domain family 4	RASSF4	2.06e-05	62.2	135.2	2.17363
202443_x_at	Notch homolog 2 (Drosophila)	NOTCH2	2.15e-05	386.1	635.6	1.64621
1558920_at	Solute carrier family 8 (sodium/calcium exchanger), member 1	SLC8A1	2.45e-05	16.9	38	2.24852
212830_at	multiple EGF-like-domains 9	MEGF9	2.76e-05	111.7	289.4	2.59087
232095_at	SLIT-ROBO Rho GTPase activating protein 2	SRGAP2	3.33e-05	55.9	84.4	1.50984
202283_at	serpin peptidase inhibitor, clade F (alpha-2 antiplasmin, pigment epithelium derived factor), member 1	SERPINF1	3.61e-05	35.3	53.5	1.51558
243969_at	solute carrier family 24 (sodium/potassium/calcium exchanger), member 4	SLC24A4	4.03e-05	17.5	34.2	1.95429
219505_at	cat eye syndrome chromosome region, candidate 1	CECR1	4.08e-05	1058.5	1871.3	1.76788
209575_at	interleukin 10 receptor, beta	IL10RB	4.41e-05	118.7	184.4	1.5535
218231_at	N-acetylglucosamine kinase /// N-acetylglucosamine kinase	NAGK	4.47e-05	262.8	449.6	1.71081
235054_at	nudix (nucleoside diphosphate linked moiety X)-type motif 16	NUDT16	4.74e-05	30.7	54.1	1.76221
1560060_s_at	vacuolar protein sorting 37 homolog C (S. cerevisiae)	VPS37C	4.87e-05	119.9	201.4	1.67973
228791_at	Chromosome 15 open reading frame 38	C15orf38	5.05e-05	46.6	68.7	1.47425
209593_s_at	torsin family 1, member B (torsin B)	TOR1B	5.75e-05	98.2	162.6	1.6558
226017_at	CKLF-like MARVEL transmembrane domain containing 7	CMTM7	5.79e-05	296.6	429.8	1.44909
203789_s_at	sema domain, immunoglobulin domain (Ig), short basic domain, secreted, (semaphorin) 3C	SEMA3C	6.05e-05	11.9	23.4	1.96639
230937_at	hypothetical protein LOC285835	LOC285835	6.26e-05	52	79.3	1.525
203547_at	CD4 molecule /// CD4 molecule	CD4	6.35e-05	192.9	311.6	1.61534
208759_at	nicastrin	NCSTN	6.45e-05	110.4	152.9	1.38496
204981_at	solute carrier family 22 (organic cation transporter), member 18	SLC22A18	6.73e-05	54.8	79.8	1.4562
226208_at	zinc finger, SWIM-type containing 6	ZSWIM6	6.74e-05	195.6	390.5	1.99642
239135_at	Transcribed locus	EST88	7.11e-05	143.8	335.6	2.3338
202005_at	suppression of tumorigenicity 14 (colon carcinoma)	ST14	7.33e-05	36.5	52.5	1.43836
228094_at	adhesion molecule, interacts with CXADR antigen 1	AMICA1	7.36e-05	337.6	769.3	2.27873
224902_at	pyruvate dehydrogenase phosphatase regulatory subunit	PDPR	7.88e-05	113.6	163.6	1.44014
209684_at	Ras and Rab interactor 2	RIN2	8.21e-05	38.2	82.6	2.1623
221498_at	sorting nexin family member 27	SNX27	8.35e-05	64.9	102.6	1.58089
207085_x_at	colony stimulating factor 2 receptor, alpha, low-affinity (granulocyte-macrophage)	CSF2RA	8.59e-05	70.7	155	2.19236
219892_at	transmembrane 6 superfamily member 1	TM6SF1	8.77e-05	69.1	138.3	2.00145
218765_at	SID1 transmembrane family, member 2	SIDT2	8.89e-05	69.3	102.8	1.48341
242714_at	---	EST98	9.3e-05	17.8	37.9	2.12921
204959_at	myeloid cell nuclear differentiation antigen /// myeloid cell nuclear differentiation antigen	MNDA	9.31e-05	428.7	1142	2.66387
207610_s_at	egf-like module containing, mucin-like, hormone receptor-like 2	EMR2	9.84e-05	90.4	203.5	2.25111
213817_at	CDNA FLJ13601 fis, clone PLACE1010069	EST28	9.87e-05	21.6	59.2	2.74074
230343_at	Transcribed locus	EST72	9.96e-05	24.6	49	1.99187
223501_at	---	EST33	0.000101	339.7	775.4	2.2826
212224_at	aldehyde dehydrogenase 1 family, member A1	ALDH1A1	0.0001049	29.5	91.8	3.11186
200889_s_at	signal sequence receptor, alpha (translocon-associated protein alpha)	SSR1	0.000108	111.7	171.4	1.53447
219806_s_at	chromosome 11 open reading frame 75	C11orf75	0.0001145	104.4	328.3	3.14464
1557325_at	CDNA clone IMAGE:4801141	EST3	0.0001153	16.4	13.8	-1.188
200737_at	phosphoglycerate kinase 1	PGK1	0.0001181	429.2	553.9	1.29054
221541_at	cysteine-rich secretory protein LCCL domain containing 2	CRISPLD2	0.0001272	69.5	175.4	2.52374
204994_at	myxovirus (influenza virus) resistance 2 (mouse)	MX2	0.0001295	146.4	226.2	1.54508
225363_at	CDNA: FLJ21333 fis, clone COL02535	EST37	0.0001327	540.1	831.2	1.53897
225334_at	chromosome 10 open reading frame 32	C10orf32	0.0001357	268	421.5	1.57276
238025_at	mixed lineage kinase domain-like	MLKL	0.0001373	286.6	408.9	1.42673
212710_at	calmodulin regulated spectrin-associated protein 1	CAMSAP1	0.0001388	31.6	41.1	1.30063
206420_at	immunoglobulin superfamily, member 6	IGSF6	0.000142	89.3	222.8	2.49496
205077_s_at	phosphatidylinositol glycan, class F	PIGF	0.0001442	272	352.2	1.29485
203767_s_at	steroid sulfatase (microsomal), arylsulfatase C, isozyme S	STS	0.0001483	14.2	21.5	1.51408
227792_at	Hypothetical protein LOC162073	LOC162073	0.0001517	44.9	82.3	1.83296
230292_at	hypothetical protein LOC644250	LOC644250	0.0001541	63.7	100.7	1.58085
1553504_at	MAS-related GPR, member X4	MRGPRX4	0.0001552	12.9	11.1	-1.162
203104_at	colony stimulating factor 1 receptor, formerly McDonough feline sarcoma viral (v-fms) oncogene homolog /// colony stimulating factor 1 receptor, formerly McDonough feline sarcoma viral (v-fms) oncogene homolog	CSF1R	0.000157	101.6	221.9	2.18406
209165_at	apoptosis antagonizing transcription factor	AATF	0.000165	310.3	371	1.19562
215000_s_at	fasciculation and elongation protein zeta 2 (zygin II)	FEZ2	0.0001711	116.1	214.8	1.85013
227098_at	dual specificity phosphatase 18	DUSP18	0.0001714	64.2	92.2	1.43614
219242_at	centrosomal protein 63kDa	CEP63	0.0001765	98.7	159.7	1.61803
218791_s_at	chromosome 15 open reading frame 29	C15orf29	0.0001771	24.5	35.2	1.43673
213114_at	---	EST25	0.0001789	99.8	136.2	1.36473
203043_at	zinc finger, BED-type containing 1	ZBED1	0.0001794	116.2	163.2	1.40448
221044_s_at	tripartite motif-containing 34 /// tripartite motif-containing 6 and tripartite motif-containing 34	TRIM34 /// TRIM6-TRIM34	0.0001811	53.4	93	1.74157
228766_at	---	EST62	0.0001872	71	290	4.08451
243279_at	Transcribed locus, strongly similar to XP_518546.1 PREDICTED: similar to Glutamate--cysteine ligase catalytic subunit (Gamma-glutamylcysteine synthetase) (Gamma-ECS) (GCS heavy chain) [Pan troglodytes]	EST100	0.0001888	26.6	20.8	-1.279
223328_at	SVH protein	SVH	0.0001915	109.6	165.8	1.51277
201563_at	sorbitol dehydrogenase	SORD	0.0001938	30.8	52.8	1.71429
1563467_at	Platelet derived growth factor C	PDGFC	0.0001982	7.7	11	1.42857
219551_at	ELL associated factor 2	EAF2	0.0001993	87.3	159.4	1.82589
1555041_a_at	N-acetylgalactosaminidase, alpha-	NAGA	0.0001996	154.7	284.7	1.84034
223073_at	hippocampus abundant transcript-like 1	HIATL1	0.0002027	143.8	224.7	1.56259
214058_at	v-myc myelocytomatosis viral oncogene homolog 1, lung carcinoma derived (avian)	MYCL1	0.0002027	35.7	75.5	2.11485
235072_s_at	Transcribed locus	EST77	0.0002091	47	87.2	1.85532
206617_s_at	renin binding protein	RENBP	0.0002153	64.6	101.5	1.57121
202100_at	v-ral simian leukemia viral oncogene homolog B (ras related; GTP binding protein)	RALB	0.0002183	254.4	429.1	1.68671
201347_x_at	glyoxylate reductase/hydroxypyruvate reductase	GRHPR	0.0002206	128.7	163.4	1.26962
228532_at	chromosome 1 open reading frame 162	C1orf162	0.0002251	539.3	938.2	1.73966
217995_at	sulfide quinone reductase-like (yeast)	SQRDL	0.0002266	677.8	1045.5	1.54249
228153_at	IBR domain containing 2	IBRDC2	0.000238	145.6	321	2.20467
219666_at	membrane-spanning 4-domains, subfamily A, member 6A	MS4A6A	0.0002413	265.2	909.8	3.43062
222922_at	potassium voltage-gated channel, Isk-related family, member 3	KCNE3	0.0002477	16	28.1	1.75625
200768_s_at	methionine adenosyltransferase II, alpha	MAT2A	0.0002487	380.3	523	1.37523
217977_at	selenoprotein X, 1	SEPX1	0.0002494	207.5	485.3	2.3388
227367_at	Solute carrier organic anion transporter family, member 3A1	SLCO3A1	0.0002525	71.2	102.8	1.44382
1553906_s_at	FYVE, RhoGEF and PH domain containing 2	FGD2	0.0002537	1582.9	2877	1.81755
219788_at	paired immunoglobin-like type 2 receptor alpha	PILRA	0.0002632	101	205.7	2.03663
1566557_at	hypothetical protein LOC440465	FLJ90757	0.000267	30.8	63.8	2.07143
210660_at	leukocyte immunoglobulin-like receptor, subfamily A (with TM domain), member 1 /// leukocyte immunoglobulin-like receptor, subfamily A (with TM domain), member 1	LILRA1	0.0002689	116.3	238.9	2.05417
228497_at	solute carrier family 22 (organic cation transporter), member 15	SLC22A15	0.0002694	52	90.8	1.74615
216903_s_at	calcium binding atopy-related autoantigen 1	CBARA1	0.0002758	139.5	202.9	1.45448
217752_s_at	CNDP dipeptidase 2 (metallopeptidase M20 family)	CNDP2	0.0002808	220.6	326.9	1.48187
1552664_at	folliculin	FLCN	0.0002814	39.5	54	1.36709
1555051_at	chromosome 10 open reading frame 53	C10orf53	0.0002819	12.4	10.3	-1.204
203485_at	reticulon 1	RTN1	0.0002859	45.8	112.8	2.46288
202399_s_at	adaptor-related protein complex 3, sigma 2 subunit	AP3S2	0.0002883	133.6	193.5	1.44835
207697_x_at	leukocyte immunoglobulin-like receptor, subfamily B (with TM and ITIM domains), member 2	LILRB2	0.0002898	278.2	502.6	1.80661
221865_at	chromosome 9 open reading frame 91	C9orf91	0.0002916	24.6	36.8	1.49593
213792_s_at	---	EST27	0.0002973	80	132.9	1.66125
217761_at	acireductone dioxygenase 1	ADI1	0.0002978	159.5	249.5	1.56426
204588_s_at	solute carrier family 7 (cationic amino acid transporter, y+ system), member 7	SLC7A7	0.0002993	605	1141.9	1.88744
1555906_s_at	chromosome 3 open reading frame 23	C3orf23	0.0003059	53	78.9	1.48868
217727_x_at	vacuolar protein sorting 35 (yeast)	VPS35	0.0003064	416.1	627.1	1.50709
202484_s_at	methyl-CpG binding domain protein 2	MBD2	0.0003103	830.6	1047.3	1.2609
1563209_a_at	chromosome 20 open reading frame 133	C20orf133	0.0003141	9.7	11.9	1.2268
226136_at	---	EST41	0.0003145	240.8	385.9	1.60257
209124_at	myeloid differentiation primary response gene (88)	MYD88	0.0003197	799.1	1179.9	1.47654
203278_s_at	PHD finger protein 21A	PHF21A	0.0003201	376.5	515.1	1.36813
225515_s_at	hypothetical protein LOC220906	LOC220906	0.0003218	275.1	358.9	1.30462
229584_at	leucine-rich repeat kinase 2	LRRK2	0.0003245	79	203.2	2.57215
202687_s_at	tumor necrosis factor (ligand) superfamily, member 10 /// tumor necrosis factor (ligand) superfamily, member 10	TNFSF10	0.0003263	72.4	160.4	2.21547
206488_s_at	CD36 molecule (thrombospondin receptor)	CD36	0.0003296	209.8	545.1	2.59819
1552772_at	C-type lectin domain family 4, member D	CLEC4D	0.0003371	56.5	112.6	1.99292
242366_at	KIAA0701 protein	KIAA0701	0.0003379	38.6	65.1	1.68653
225207_at	pyruvate dehydrogenase kinase, isozyme 4	PDK4	0.0003449	69.6	224.6	3.22701
201007_at	hydroxyacyl-Coenzyme A dehydrogenase/3-ketoacyl-Coenzyme A thiolase/enoyl-Coenzyme A hydratase (trifunctional protein), beta subunit	HADHB	0.0003466	602.8	787.1	1.30574
220777_at	kinesin family member 13A	KIF13A	0.0003483	17.2	29.3	1.70349
225602_at	chromosome 9 open reading frame 19	C9orf19	0.0003519	280	400.7	1.43107
204834_at	fibrinogen-like 2	FGL2	0.000352	228.6	749.8	3.27997
221218_s_at	thiamin pyrophosphokinase 1	TPK1	0.0003587	124.6	180.3	1.44703
225143_at	sideroflexin 4	SFXN4	0.0003603	66.2	80.5	1.21601
211703_s_at	TM2 domain containing 1 /// TM2 domain containing 1	TM2D1	0.0003655	93.7	138.7	1.48026
219452_at	dipeptidase 2	DPEP2	0.000367	258.6	389.2	1.50503
229543_at	---	EST67	0.0003696	264.6	498.7	1.88473
219097_x_at	chromosome 19 open reading frame 42	C19orf42	0.0003702	147.4	190.9	1.29512
212993_at	MRNA; cDNA DKFZp667B1718 (from clone DKFZp667B1718)	EST24	0.0003781	92.4	175.2	1.8961
203652_at	mitogen-activated protein kinase kinase kinase 11	MAP3K11	0.0003786	92.2	127.4	1.38178
208684_at	coatomer protein complex, subunit alpha	COPA	0.0003795	606.1	703.2	1.1602
1559622_at	FK506 binding protein 1A, 12kDa	FKBP1A	0.0003805	10.3	8.6	-1.198
216411_s_at	galactokinase 2	GALK2	0.0003808	11.8	15.6	1.32203
226818_at	macrophage expressed gene 1	MPEG1	0.000383	453.2	1215.6	2.68226
227017_at	glutamate-rich 1	ERICH1	0.0003841	110.4	161.5	1.46286
223502_s_at	tumor necrosis factor (ligand) superfamily, member 13b	TNFSF13B	0.0003863	522.2	1253.4	2.40023
239842_x_at	Transcribed locus, weakly similar to XP_517655.1 PREDICTED: similar to KIAA0825 protein [Pan troglodytes]	EST90	0.0003872	27.8	37.6	1.35252
228152_s_at	hypothetical protein FLJ31033	FLJ31033	0.0003912	45.4	72.4	1.59471
221904_at	chromosome 3 open reading frame 40	C3orf40	0.000392	60.6	78.9	1.30198
218471_s_at	Bardet-Biedl syndrome 1	BBS1	0.0003922	38	51.7	1.36053
226879_at	hydrogen voltage-gated channel 1	HVCN1	0.0003934	147.2	231.5	1.57269
204563_at	selectin L (lymphocyte adhesion molecule 1)	SELL	0.0003971	1438.1	2276.7	1.58313
208018_s_at	hemopoietic cell kinase	HCK	0.0003986	332.4	738.1	2.22052
1568593_a_at	nudix (nucleoside diphosphate linked moiety X)-type motif 16 pseudogene	NUDT16P	0.0003989	26.1	39.6	1.51724
230866_at	cysteinyl leukotriene receptor 1	CYSLTR1	0.0004021	14.9	28.6	1.91946
217990_at	guanosine monophosphate reductase 2	GMPR2	0.0004024	116	176.7	1.52328
218809_at	pantothenate kinase 2 (Hallervorden-Spatz syndrome)	PANK2	0.000403	223.9	322.6	1.44082
207540_s_at	spleen tyrosine kinase	SYK	0.0004097	233.2	341.3	1.46355
212334_at	glucosamine (N-acetyl)-6-sulfatase (Sanfilippo disease IIID)	GNS	0.0004149	342	553.9	1.61959
202902_s_at	cathepsin S	CTSS	0.0004219	2736.3	4191.7	1.53189
200762_at	dihydropyrimidinase-like 2	DPYSL2	0.0004297	314.9	666.6	2.11686
1554239_s_at	zinc binding alcohol dehydrogenase, domain containing 2	ZADH2	0.0004398	79	106.7	1.35063
202138_x_at	JTV1 gene	JTV1	0.0004433	119.4	169.4	1.41876
221959_at	chromosome 8 open reading frame 72	C8orf72	0.0004487	21.9	31.9	1.45662
223343_at	membrane-spanning 4-domains, subfamily A, member 7	MS4A7	0.0004525	283.9	593.6	2.09088
204800_s_at	hypothetical protein FLJ13639	FLJ13639	0.0004533	65.1	81.4	1.25038
223634_at	RASD family, member 2	RASD2	0.0004536	16	11.5	-1.391
226160_at	hexose-6-phosphate dehydrogenase (glucose 1-dehydrogenase)	H6PD	0.0004558	70.7	91.4	1.29279
202481_at	dehydrogenase/reductase (SDR family) member 3	DHRS3	0.0004559	265.3	152.9	-1.735
228006_at	---	EST54	0.0004669	66.6	120.2	1.8048
218021_at	dehydrogenase/reductase (SDR family) member 4	DHRS4	0.0004737	120.2	153.1	1.27371
1555752_at	saitohin	STH	0.0004748	22.6	17.8	-1.27
227352_at	chromosome 19 open reading frame 39	C19orf39	0.0004755	35.7	43.3	1.21289
205504_at	Bruton agammaglobulinemia tyrosine kinase	BTK	0.00048	125.5	191.4	1.5251
227446_s_at	chromosome 14 open reading frame 167	C14orf167	0.0004807	19.7	33.3	1.69036
218988_at	solute carrier family 35, member E3	SLC35E3	0.0004862	79.4	111.1	1.39924
225503_at	dehydrogenase/reductase (SDR family) X-linked	DHRSX	0.0004863	66	91.9	1.39242
226810_at	Chromosome 6 open reading frame 155	C6orf155	0.0004934	297.6	511.1	1.71741
201944_at	hexosaminidase B (beta polypeptide)	HEXB	0.0004996	850.9	1277.5	1.50135
228573_at	Full-length cDNA clone CS0DD001YA12 of Neuroblastoma Cot 50-normalized of Homo sapiens (human)	EST59	0.0005003	34.7	62.8	1.8098
218298_s_at	chromosome 14 open reading frame 159	C14orf159	0.000506	194.1	261.3	1.34621
218888_s_at	neuropilin (NRP) and tolloid (TLL)-like 2	NETO2	0.0005072	13.6	19.8	1.45588
221666_s_at	PYD and CARD domain containing	PYCARD	0.00051	370.9	611.6	1.64896
218639_s_at	ZXD family zinc finger C	ZXDC	0.0005122	82.4	106.4	1.29126
226333_at	---	EST44	0.0005143	124.8	213.2	1.70833
207857_at	leukocyte immunoglobulin-like receptor, subfamily A (with TM domain), member 2 /// leukocyte immunoglobulin-like receptor, subfamily A (with TM domain), member 2	LILRA2	0.0005185	234.5	436.9	1.86311
243099_at	NFAT activating protein with ITAM motif 1	NFAM1	0.0005194	112.6	185.4	1.64654
228362_s_at	Hypothetical protein LOC441168	RP1-93H18.5	0.0005284	34.8	61.7	1.77299
201089_at	ATPase, H+ transporting, lysosomal 56/58kDa, V1 subunit B2	ATP6V1B2	0.0005296	355	563.1	1.5862
212956_at	TBC1 domain family, member 9	TBC1D9	0.0005359	70.7	174.1	2.46252
221550_at	COX15 homolog, cytochrome c oxidase assembly protein (yeast)	COX15	0.0005393	26.1	34.1	1.30651
232829_at	olfactory receptor, family 52, subfamily K, member 3 pseudogene	OR52K3P	0.0005393	21.6	37	1.71296
204204_at	solute carrier family 31 (copper transporters), member 2	SLC31A2	0.0005402	83.5	164.6	1.97126
225603_s_at	PRO0845	DKFZP779L1068	0.0005447	15.2	26.3	1.73026
225762_x_at	hypothetical protein LOC284801	LOC284801	0.0005465	215.4	129	-1.67
203778_at	mannosidase, beta A, lysosomal	MANBA	0.0005488	180.8	257.8	1.42588
200660_at	S100 calcium binding protein A11 (calgizzarin)	S100A11	0.0005497	487.8	877.6	1.7991
213379_at	coenzyme Q2 homolog, prenyltransferase (yeast)	COQ2	0.0005508	62.7	96	1.5311
208923_at	cytoplasmic FMR1 interacting protein 1	CYFIP1	0.0005623	164.8	330	2.00243
203139_at	death-associated protein kinase 1	DAPK1	0.0005642	145.7	268.1	1.84008
221012_s_at	tripartite motif-containing 8 /// tripartite motif-containing 8	TRIM8	0.0005751	233.3	307	1.3159
222599_s_at	neuron navigator 2	NAV2	0.0005821	35.2	30.5	-1.154
1554624_a_at	signal-regulatory protein beta 1	SIRPB1	0.0005826	47.8	114.5	2.3954
236154_at	CDNA FLJ39382 fis, clone PERIC2000473	EST80	0.000583	16.2	29.8	1.83951
1555822_at	F379 retina-specific protein /// F379 retina-specific protein	LOC641702 /// LOC645520	0.0005839	18.4	15.3	-1.203
202331_at	branched chain keto acid dehydrogenase E1, alpha polypeptide	BCKDHA	0.0005889	168.7	224	1.3278
1552386_at	hypothetical protein FLJ33641	FLJ33641	0.000593	22.2	51.3	2.31081
235597_s_at	RANBP2-like and GRIP domain containing 4 /// RANBP2-like and GRIP domain containing 2 /// similar to Ran-binding protein 2 (RanBP2) (Nuclear pore complex protein Nup358) (Nucleoporin Nup358) (358 kDa nucleoporin) (P270)	RGPD4 /// RGPD2 /// LOC653489	0.0005944	35.6	55.3	1.55337
221188_s_at	cell death-inducing DFFA-like effector b	CIDEB	0.000598	123.5	192.9	1.56194
242521_at	Homo sapiens, Similar to neuronal thread protein, clone IMAGE:4106635, mRNA	EST97	0.0005996	88.5	153.2	1.73107
225001_at	RAB3D, member RAS oncogene family	RAB3D	0.0005996	127.4	216.9	1.70251
204946_s_at	topoisomerase (DNA) III alpha	TOP3A	0.0006036	26.9	34.4	1.27881
233651_s_at	hypothetical protein FLJ14981	FLJ14981	0.0006041	66.9	87.4	1.30643
235385_at	CDNA FLJ34016 fis, clone FCBBF2002541	EST78	0.0006051	42	90.2	2.14762
223738_s_at	phosphoglucomutase 2	PGM2	0.0006061	37.6	50.1	1.33245
228624_at	transmembrane protein 144	TMEM144	0.0006238	12	18.9	1.575
1570534_a_at	zinc finger protein 483	ZNF483	0.0006255	9.3	7.4	-1.257
212117_at	ras homolog gene family, member Q	RHOQ	0.0006284	475.3	597.5	1.2571
203029_s_at	protein tyrosine phosphatase, receptor type, N polypeptide 2	PTPRN2	0.0006323	18.1	28.4	1.56906
219956_at	UDP-N-acetyl-alpha-D-galactosamine:polypeptide N-acetylgalactosaminyltransferase 6 (GalNAc-T6)	GALNT6	0.000635	64.3	89.7	1.39502
206100_at	carboxypeptidase M	CPM	0.0006413	20.8	30	1.44231
224989_at	Full-length cDNA clone CS0DE011YO20 of Placenta of Homo sapiens (human)	EST36	0.0006429	15.6	28.1	1.80128
243824_at	MRNA; cDNA DKFZp779F2127 (from clone DKFZp779F2127)	EST101	0.0006442	26.5	47.2	1.78113
226080_at	slingshot homolog 2 (Drosophila)	SSH2	0.0006499	184.5	281.9	1.52791
227889_at	acyltransferase like 1	AYTL1	0.0006508	35.2	86	2.44318
202225_at	CDNA FLJ38130 fis, clone D6OST2000464	EST19	0.0006516	60.8	93.8	1.54276
1556728_at	Deleted in lymphocytic leukemia 8	DLEU8	0.0006543	23.1	29.1	1.25974
200068_s_at	calnexin /// calnexin	CANX	0.0006654	1147.1	1445.3	1.25996
227425_at	RALBP1 associated Eps domain containing 2	REPS2	0.0006662	10.5	15.8	1.50476
205418_at	feline sarcoma oncogene	FES	0.0006727	67.3	121.7	1.80832
203665_at	heme oxygenase (decycling) 1	HMOX1	0.0006736	194.4	336.9	1.73302
231406_at	DNA directed RNA polymerase II polypeptide J-related gene	POLR2J2	0.0006751	82.9	111.1	1.34017
208837_at	transmembrane emp24 protein transport domain containing 3	TMED3	0.0006799	116.9	139.1	1.18991
202877_s_at	CD93 molecule /// CD93 molecule	CD93	0.000685	104.9	200.2	1.90848
217933_s_at	leucine aminopeptidase 3	LAP3	0.0006851	383.7	647.1	1.68647
202447_at	2,4-dienoyl CoA reductase 1, mitochondrial	DECR1	0.0006892	265.2	386.3	1.45664
209155_s_at	5'-nucleotidase, cytosolic II	NT5C2	0.00069	183	254.4	1.39016
209916_at	dehydrogenase E1 and transketolase domain containing 1	DHTKD1	0.0006918	25.2	37.8	1.5
234725_s_at	sema domain, immunoglobulin domain (Ig), transmembrane domain (TM) and short cytoplasmic domain, (semaphorin) 4B	SEMA4B	0.0007019	62.8	86.4	1.3758
205639_at	acyloxyacyl hydrolase (neutrophil)	AOAH	0.0007032	353	534.9	1.5153
201171_at	ATPase, H+ transporting, lysosomal 9kDa, V0 subunit e	ATP6V0E	0.0007038	195.9	320.8	1.63757
213839_at	KIAA0500 protein	KIAA0500	0.0007051	49.5	83.9	1.69495
205945_at	interleukin 6 receptor /// interleukin 6 receptor	IL6R	0.0007147	67	121.3	1.81045
1562848_at	---	EST13	0.0007172	8.3	9.8	1.18072
203656_at	KIAA0274	KIAA0274	0.0007243	67.5	125.2	1.85481
208158_s_at	oxysterol binding protein-like 1A /// oxysterol binding protein-like 1A	OSBPL1A	0.0007262	50.6	82.7	1.63439
204168_at	microsomal glutathione S-transferase 2	MGST2	0.0007302	101.8	173.1	1.70039
218321_x_at	serine/threonine/tyrosine interacting-like 1	STYXL1	0.0007331	110.9	176.3	1.58972
217794_at	proline rich 13	PRR13	0.0007365	851.1	1049.1	1.23264
243375_at	Glutamate receptor, ionotropic, kainate 1	GRIK1	0.0007408	8.4	11	1.30952
204320_at	collagen, type XI, alpha 1	COL11A1	0.0007416	7	6.2	-1.129
200848_at	S-adenosylhomocysteine hydrolase-like 1	AHCYL1	0.0007433	109.8	161.5	1.47086
231810_at	BRI3 binding protein	BRI3BP	0.0007482	50.7	75.5	1.48915
1557685_at	hypothetical protein FLJ30277	FLJ30277	0.0007517	33	53.6	1.62424
218095_s_at	TPA regulated locus	TPARL	0.0007527	100	139.8	1.398
231166_at	G protein-coupled receptor 155	GPR155	0.0007599	62.4	94.1	1.50801
204774_at	ecotropic viral integration site 2A	EVI2A	0.00076	434.4	622.2	1.43232
227618_at	TPT1-like protein	FLJ44635	0.0007634	27.6	50.6	1.83333
222148_s_at	ras homolog gene family, member T1	RHOT1	0.0007666	389.6	505.9	1.29851
219190_s_at	eukaryotic translation initiation factor 2C, 4	EIF2C4	0.0007678	45.8	69.8	1.52402
209463_s_at	TAF12 RNA polymerase II, TATA box binding protein (TBP)-associated factor, 20kDa	TAF12	0.0007758	88.3	126.7	1.43488
234680_at	keratin associated protein 17-1	KRTAP17-1	0.000777	16.6	14.4	-1.153
243020_at	Family with sequence similarity 13, member A1	FAM13A1	0.0007776	54.7	79.1	1.44607
207104_x_at	leukocyte immunoglobulin-like receptor, subfamily B (with TM and ITIM domains), member 1	LILRB1	0.0007782	119.1	185.1	1.55416
209556_at	neurochondrin	NCDN	0.0007804	20.5	26.4	1.2878
208407_s_at	catenin (cadherin-associated protein), delta 1	CTNND1	0.000786	24.2	38.9	1.60744
205726_at	diaphanous homolog 2 (Drosophila)	DIAPH2	0.0007875	38.3	63.3	1.65274
229968_at	Toll-like receptor 1	TLR1	0.0007911	40.3	65.2	1.61787
213705_at	CDNA FLJ30007 fis, clone 3NB692000012	EST26	0.0007926	95	129.9	1.36737
214274_s_at	acetyl-Coenzyme A acyltransferase 1 (peroxisomal 3-oxoacyl-Coenzyme A thiolase)	ACAA1	0.0007932	317.4	396.7	1.24984
203645_s_at	CD163 molecule	CD163	0.0007942	142.4	397.6	2.79213
202215_s_at	nuclear transcription factor Y, gamma	NFYC	0.0008021	86	125.7	1.46163
227833_s_at	methyl-CpG binding domain protein 6	MBD6	0.0008067	172.6	238.9	1.38413
209876_at	G protein-coupled receptor kinase interactor 2	GIT2	0.0008076	61.1	74.6	1.22095
1559883_s_at	SAM domain and HD domain 1	SAMHD1	0.0008146	68	108.5	1.59559
217728_at	S100 calcium binding protein A6 (calcyclin)	S100A6	0.0008166	2162.5	2628.3	1.2154
229055_at	G protein-coupled receptor 68	GPR68	0.0008216	72	50.7	-1.42
225003_at	MBC3205	UNQ501	0.0008286	207.4	311.2	1.50048
203508_at	tumor necrosis factor receptor superfamily, member 1B	TNFRSF1B	0.0008311	678.3	925.5	1.36444
203185_at	Ras association (RalGDS/AF-6) domain family 2	RASSF2	0.0008374	369.1	577.4	1.56435
225615_at	hypothetical protein LOC126917	LOC126917	0.0008378	104.3	68.6	-1.52
212836_at	polymerase (DNA-directed), delta 3, accessory subunit	POLD3	0.0008398	87.4	125.6	1.43707
214769_at	Clone 23809 mRNA sequence	EST30	0.0008429	8.6	11.3	1.31395
218549_s_at	family with sequence similarity 82, member B	FAM82B	0.0008448	74.2	103	1.38814
205841_at	Janus kinase 2 (a protein tyrosine kinase)	JAK2	0.0008455	23.5	36.9	1.57021
223591_at	ring finger protein 135	RNF135	0.0008457	86.1	132.4	1.53775
232154_at	hypothetical protein LOC199800	LOC199800	0.0008461	36.5	30.1	-1.213
226577_at	CDNA FLJ36867 fis, clone ASTRO2016491	EST45	0.0008504	126.1	163.8	1.29897
223159_s_at	NIMA (never in mitosis gene a)-related kinase 6	NEK6	0.0008694	17.1	22.2	1.29825
202451_at	general transcription factor IIH, polypeptide 1, 62kDa	GTF2H1	0.0008702	38.8	62.1	1.60052
227620_at	---	EST49	0.0008758	24.4	33.6	1.37705
225764_at	ets variant gene 6 (TEL oncogene)	ETV6	0.0008779	102.5	141	1.37561
201576_s_at	galactosidase, beta 1	GLB1	0.0008823	114	203.1	1.78158
223259_at	ORM1-like 3 (S. cerevisiae)	ORMDL3	0.0008828	277.7	219.8	-1.263
219358_s_at	centaurin, alpha 2	CENTA2	0.0008844	136.4	223.3	1.6371
213523_at	cyclin E1	CCNE1	0.0008887	51.7	41	-1.261
218536_at	MRS2-like, magnesium homeostasis factor (S. cerevisiae)	MRS2L	0.0008956	34.7	51.5	1.48415
228037_at	Retinoic acid receptor, alpha	RARA	0.0009044	85.2	123.6	1.4507
208959_s_at	thioredoxin domain containing 4 (endoplasmic reticulum)	TXNDC4	0.0009063	419.6	564.2	1.34461
215908_at	Membrane-associated ring finger (C3HC4) 6	MAR6	0.0009132	111.9	81.1	-1.38
225349_at	zinc finger protein 496	ZNF496	0.0009171	22.3	18.6	-1.199
202671_s_at	pyridoxal (pyridoxine, vitamin B6) kinase	PDXK	0.0009196	121.7	175.9	1.44536
217118_s_at	chromosome 22 open reading frame 9	C22orf9	0.0009258	217.2	366.4	1.68692
208594_x_at	leukocyte immunoglobulin-like receptor, subfamily A (with TM domain), member 6	LILRA6	0.0009338	156	236.9	1.51859
201828_x_at	CAAX box 1	CXX1	0.0009343	118.7	168.1	1.41618
229285_at	ribonuclease L (2',5'-oligoisoadenylate synthetase-dependent)	RNASEL	0.0009465	35.5	52.2	1.47042
241001_at	Chromosome 4 open reading frame 9	C4orf9	0.0009527	13.3	9.4	-1.415
203122_at	tetratricopeptide repeat domain 15	TTC15	0.0009582	91	143.1	1.57253
224624_at	leucine rich repeat containing 8 family, member A	LRRC8A	0.0009595	270.2	207.5	-1.302
213160_at	dedicator of cytokinesis 2	DOCK2	0.0009617	509.4	609.6	1.1967
212631_at	Syntaxin 7	STX7	0.0009634	80.5	148.5	1.84472
221449_s_at	integrin alpha FG-GAP repeat containing 1 /// integrin alpha FG-GAP repeat containing 1	ITFG1	0.0009847	197.3	265.2	1.34415
35617_at	mitogen-activated protein kinase 7	MAPK7	0.0009874	52	76	1.46154
241917_at	FCH and double SH3 domains 2	FCHSD2	0.0009931	10.8	17.8	1.64815
226137_at	MRNA; cDNA DKFZp566M0947 (from clone DKFZp566M0947)	EST42	0.0010034	37.5	62.9	1.67733
218610_s_at	hypothetical protein FLJ11151	FLJ11151	0.0010085	50.3	94.6	1.88072
206388_at	phosphodiesterase 3A, cGMP-inhibited	PDE3A	0.001009	19.2	16.5	-1.164
209615_s_at	p21/Cdc42/Rac1-activated kinase 1 (STE20 homolog, yeast)	PAK1	0.0010097	36.1	59	1.63435
222934_s_at	C-type lectin domain family 4, member E	CLEC4E	0.0010185	193.4	475.7	2.45967
218773_s_at	methionine sulfoxide reductase B2	MSRB2	0.0010269	130.2	213.6	1.64055
223944_at	NACHT, leucine rich repeat and PYD containing 12	NALP12	0.0010332	97.2	158	1.62551
220329_s_at	chromosome 6 open reading frame 96	C6orf96	0.0010336	24.8	31	1.25
204298_s_at	lysyl oxidase	LOX	0.0010393	7.1	6.1	-1.164
1568850_at	hypothetical protein LOC645943	LOC645943	0.0010499	11.8	10.3	-1.146
233395_at	Regulator of G-protein signalling 3	RGS3	0.0010502	11.7	9.7	-1.206
218998_at	chromosome 9 open reading frame 6	C9orf6	0.0010544	57.5	79.3	1.37913
235542_at	hypothetical protein MGC22014	MGC22014	0.0010545	194.3	271.4	1.39681
238066_at	retinol binding protein 7, cellular	RBP7	0.0010611	153.4	348.8	2.27379
231712_at	Transcribed locus, strongly similar to XP_525018.1 PREDICTED: similar to dihydropyridine sensitive calcium channel [Pan troglodytes]	EST75	0.0010695	11.6	9.6	-1.208
203466_at	MpV17 mitochondrial inner membrane protein	MPV17	0.001082	75.6	105.6	1.39683
241523_at	---	EST96	0.0010857	10.7	9.2	-1.163
203964_at	N-myc (and STAT) interactor	NMI	0.0010869	341.3	462.6	1.35541
210609_s_at	tumor protein p53 inducible protein 3	TP53I3	0.0010877	38.2	57.9	1.51571
229525_at	---	EST66	0.001091	66.1	94	1.42209
209417_s_at	interferon-induced protein 35	IFI35	0.0010915	119.6	195.3	1.63294
218153_at	hypothetical protein FLJ12118	FLJ12118	0.0010967	305.8	412	1.34729
204559_s_at	LSM7 homolog, U6 small nuclear RNA associated (S. cerevisiae)	LSM7	0.0011107	697.5	609.7	-1.144
228273_at	Transcribed locus	EST56	0.0011108	25.5	43.6	1.7098
218943_s_at	DEAD (Asp-Glu-Ala-Asp) box polypeptide 58	DDX58	0.0011111	61.5	93.9	1.52683
222173_s_at	TBC1 domain family, member 2	TBC1D2	0.0011115	45.2	62.8	1.38938
1563088_a_at	hypothetical protein LOC284837	LOC284837	0.0011146	40.8	71.6	1.7549
243547_at	hypothetical protein FLJ39639	FLJ39639	0.0011189	13	16.1	1.23846
201952_at	activated leukocyte cell adhesion molecule	ALCAM	0.0011208	71.2	113.7	1.59691
225944_at	neurolysin (metallopeptidase M3 family)	NLN	0.0011253	14.7	19.7	1.34014
226146_at	CDNA clone IMAGE:5294560	EST43	0.0011279	123.6	177.8	1.43851
210422_x_at	solute carrier family 11 (proton-coupled divalent metal ion transporters), member 1	SLC11A1	0.0011327	62.3	90.7	1.45586
218865_at	MOCO sulphurase C-terminal domain containing 1	MOSC1	0.0011338	79.9	130.8	1.63705
220477_s_at	chromosome 20 open reading frame 30	C20orf30	0.0011397	278.4	377.2	1.35489
227379_at	O-acyltransferase (membrane bound) domain containing 1	OACT1	0.001148	149.8	209.5	1.39853
206881_s_at	leukocyte immunoglobulin-like receptor, subfamily A (without TM domain), member 3	LILRA3	0.0011481	155.2	307.2	1.97938
1552807_a_at	sialic acid binding Ig-like lectin 10	SIGLEC10	0.0011508	164.7	274.4	1.66606
202957_at	hematopoietic cell-specific Lyn substrate 1	HCLS1	0.0011557	2031.1	2553.6	1.25725
212523_s_at	KIAA0146	KIAA0146	0.0011611	32.6	39	1.19632
227265_at	KIAA1505 protein	KIAA1505	0.0011648	256	804.6	3.14297
212460_at	chromosome 14 open reading frame 147	C14orf147	0.0011666	20.1	33.7	1.67662
228176_at	endothelial differentiation, sphingolipid G-protein-coupled receptor, 3	EDG3	0.0011683	33.8	71.7	2.1213
217746_s_at	programmed cell death 6 interacting protein	PDCD6IP	0.001169	557.5	682	1.22332
218088_s_at	Ras-related GTP binding C	RRAGC	0.0011721	265.8	322.7	1.21407
201887_at	interleukin 13 receptor, alpha 1	IL13RA1	0.0011733	120.3	235.7	1.95927
208130_s_at	thromboxane A synthase 1 (platelet, cytochrome P450, family 5, subfamily A) /// thromboxane A synthase 1 (platelet, cytochrome P450, family 5, subfamily A)	TBXAS1	0.0011734	134.4	220.4	1.63988
201186_at	low density lipoprotein receptor-related protein associated protein 1	LRPAP1	0.0011735	234	302.8	1.29402
200765_x_at	catenin (cadherin-associated protein), alpha 1, 102kDa	CTNNA1	0.0011801	222.8	361.5	1.62253
1557336_at	Homo sapiens, clone IMAGE:5396883, mRNA	EST4	0.0011869	8.8	7.6	-1.158
227624_at	hypothetical protein FLJ20032	FLJ20032	0.0011891	51.5	89.9	1.74563
239792_at	Similar to FLJ16518 protein	LOC440288	0.0011891	37.3	49.5	1.32708
204858_s_at	endothelial cell growth factor 1 (platelet-derived)	ECGF1	0.0011906	144.5	260.9	1.80554
225767_at	---	EST40	0.0011964	150.2	77.3	-1.943
209206_at	SEC22 vesicle trafficking protein homolog B (S. cerevisiae)	SEC22B	0.001199	63.6	93.3	1.46698
227749_at	POU domain, class 2, transcription factor 2	POU2F2	0.0012024	133.3	190	1.42536
217737_x_at	chromosome 20 open reading frame 43	C20orf43	0.0012117	202.8	260.3	1.28353
65591_at	WD repeat domain 48	WDR48	0.0012153	192.3	138.1	-1.392
225763_at	RCSD domain containing 1	RCSD1	0.0012167	449.8	579.8	1.28902
206366_x_at	chemokine (C motif) ligand 2	XCL2	0.0012259	289.2	144.2	-2.006
209952_s_at	mitogen-activated protein kinase kinase 7	MAP2K7	0.001226	15.3	13.2	-1.159
209864_at	frequently rearranged in advanced T-cell lymphomas 2	FRAT2	0.0012274	150.2	248.5	1.65446
203266_s_at	mitogen-activated protein kinase kinase 4	MAP2K4	0.0012315	64.3	97	1.50855
227229_at	CDNA clone IMAGE:5303499	EST48	0.0012328	47	60.8	1.29362
241264_at	WD repeat domain 7	WDR7	0.0012386	8.9	7.6	-1.171
227995_at	MRNA; cDNA DKFZp564O0862 (from clone DKFZp564O0862)	EST53	0.0012387	30.8	54.3	1.76299
227052_at	Full-length cDNA clone CS0DE011YO20 of Placenta of Homo sapiens (human)	EST47	0.0012405	80.4	187.2	2.32836
209310_s_at	caspase 4, apoptosis-related cysteine peptidase	CASP4	0.0012425	205.4	264.7	1.2887
213448_at	Metaxin 1	MTX1	0.0012444	40	52.3	1.3075
202641_at	ADP-ribosylation factor-like 3	ARL3	0.0012448	105.9	144.2	1.36166
203765_at	grancalcin, EF-hand calcium binding protein /// grancalcin, EF-hand calcium binding protein	GCA	0.0012487	195.9	405.5	2.06993
224560_at	TIMP metallopeptidase inhibitor 2	TIMP2	0.0012496	135.5	255.6	1.88635
225669_at	interferon (alpha, beta and omega) receptor 1	IFNAR1	0.0012552	26.8	44.4	1.65672
204391_x_at	tripartite motif-containing 24	TRIM24	0.0012552	41.8	51.1	1.22249
225716_at	Full-length cDNA clone CS0DK008YI09 of HeLa cells Cot 25-normalized of Homo sapiens (human)	EST39	0.0012562	29.5	50.4	1.70847
211595_s_at	mitochondrial ribosomal protein S11 /// mitochondrial ribosomal protein S11	MRPS11	0.0012617	122.8	169.3	1.37866
211890_x_at	calpain 3, (p94)	CAPN3	0.0012619	55.7	73.2	1.31418
209759_s_at	dodecenoyl-Coenzyme A delta isomerase (3,2 trans-enoyl-Coenzyme A isomerase)	DCI	0.0012687	65.4	85.5	1.30734
215343_at	KIAA1509	KIAA1509	0.0012695	111.8	80.6	-1.387
1559372_at	Homo sapiens, clone IMAGE:5743964, mRNA	EST10	0.0012723	12.6	10.4	-1.212
220990_s_at	transmembrane protein 49 /// transmembrane protein 49 /// microRNA 21 /// microRNA 21	TMEM49 /// MIRN21	0.0012751	277.6	510	1.83718
222530_s_at	McKusick-Kaufman syndrome	MKKS	0.0012789	46.3	72.7	1.57019
224608_s_at	vacuolar protein sorting 25 homolog (S. cerevisiae)	VPS25	0.0012813	150.3	190.7	1.2688
219298_at	enoyl Coenzyme A hydratase domain containing 3	ECHDC3	0.0012983	46.3	76.8	1.65875
240040_at	Chromosome 10 open reading frame 89	C10orf89	0.0013048	11.5	9.3	-1.237
1566576_at	Dihydropyrimidinase-like 5	DPYSL5	0.0013127	15.8	13.7	-1.153
220832_at	toll-like receptor 8	TLR8	0.0013192	45	86.7	1.92667
1554894_a_at	pterin-4 alpha-carbinolamine dehydratase/dimerization cofactor of hepatocyte nuclear factor 1 alpha (TCF1) 2	PCBD2	0.001326	13	15.4	1.18462
214733_s_at	Yip1 domain family, member 1	YIPF1	0.0013272	85.3	113	1.32474
237411_at	ADAM metallopeptidase with thrombospondin type 1 motif, 6	ADAMTS6	0.001337	10.9	8.5	-1.282
227131_at	mitogen-activated protein kinase kinase kinase 3	MAP3K3	0.0013431	258.5	331.7	1.28317
227114_at	hypothetical protein DKFZp547C195	DKFZp547C195	0.0013441	41.1	53.2	1.2944
216551_x_at	phospholipase C, gamma 1	PLCG1	0.0013448	77.9	66	-1.18
209473_at	---	EST20	0.0013463	135.4	248.9	1.83826
200782_at	annexin A5	ANXA5	0.0013478	604.5	868.8	1.43722
221042_s_at	calmin (calponin-like, transmembrane)	CLMN	0.0013643	38	64.9	1.70789
202758_s_at	regulatory factor X-associated ankyrin-containing protein	RFXANK	0.0013663	134.6	160.2	1.19019
225849_s_at	SFT2 domain containing 1	SFT2D1	0.0013933	208.3	316.9	1.52136
235135_at	Integrin-linked kinase	ILK	0.0013973	41.6	35.4	-1.175
233833_at	Bromodomain containing 4	BRD4	0.0014078	27.2	22.8	-1.193
229803_s_at	Transcribed locus	EST70	0.0014293	128.4	163.3	1.27181
210968_s_at	reticulon 4	RTN4	0.0014296	740.2	907.4	1.22588
202295_s_at	cathepsin H	CTSH	0.0014356	756.5	1494.6	1.97568
207571_x_at	chromosome 1 open reading frame 38	C1orf38	0.0014404	533.1	828.5	1.55412
221539_at	eukaryotic translation initiation factor 4E binding protein 1	EIF4EBP1	0.0014412	76.5	113.8	1.48758
211976_at	CDNA: FLJ22515 fis, clone HRC12122, highly similar to AF052101 Homo sapiens clone 23872 mRNA sequence	EST22	0.0014451	173.4	225.7	1.30161
234942_s_at	deoxynucleotidyltransferase, terminal, interacting protein 1	DNTTIP1	0.0014456	92.5	136.7	1.47784
214672_at	tubulin tyrosine ligase-like family, member 5	TTLL5	0.0014488	23.8	28.9	1.21429
241891_at	Dedicator of cytokinesis 8	DOCK8	0.0014491	75.6	127.4	1.68519
218512_at	WD repeat domain 12	WDR12	0.0014503	53.7	74.5	1.38734
229067_at	Similar to SLIT-ROBO Rho GTPase-activating protein 2 (srGAP2) (Formin-binding protein 2)	LOC653464	0.001451	110.9	184.5	1.66366
228754_at	solute carrier family 6 (neurotransmitter transporter, taurine), member 6	SLC6A6	0.0014622	338.7	479	1.41423
225251_at	RAB24, member RAS oncogene family	RAB24	0.0014665	364.5	517	1.41838
226576_at	Rho GTPase activating protein 26	ARHGAP26	0.0014729	42.5	74	1.74118
225414_at	ring finger protein 149	RNF149	0.0014793	294.6	400	1.35777
210849_s_at	vacuolar protein sorting 41 (yeast)	VPS41	0.0014852	72.3	106.5	1.47303
224732_at	chromosome transmission fidelity factor 8 homolog (S. cerevisiae)	CTF8	0.0014867	207.1	272.2	1.31434
239277_at	---	EST89	0.0014881	49.4	70	1.417
216000_at	KIAA0484 protein	KIAA0484	0.0014899	12.2	15.5	1.27049
210817_s_at	calcium binding and coiled-coil domain 2	CALCOCO2	0.0014904	457.2	583.5	1.27625
201972_at	ATPase, H+ transporting, lysosomal 70kDa, V1 subunit A	ATP6V1A	0.0014905	370.7	548.2	1.47882
218447_at	chromosome 16 open reading frame 61	C16orf61	0.001492	562.7	443.9	-1.268
202856_s_at	solute carrier family 16 (monocarboxylic acid transporters), member 3	SLC16A3	0.0014923	40.7	79.6	1.95577
219161_s_at	chemokine-like factor	CKLF	0.001496	335.3	497.1	1.48255
205170_at	signal transducer and activator of transcription 2, 113kDa	STAT2	0.0014982	46.7	68.6	1.46895
223204_at	chromosome 4 open reading frame 18	C4orf18	0.0015028	44.9	115.3	2.56793
238453_at	chromosome 10 open reading frame 13	C10orf13	0.0015047	9	10.7	1.18889
212636_at	quaking homolog, KH domain RNA binding (mouse)	QKI	0.0015084	87.3	146.7	1.68041
218291_at	mitogen-activated protein-binding protein-interacting protein	MAPBPIP	0.0015117	161.8	224.5	1.38752
1563524_a_at	chromosome 14 open reading frame 85	C14orf85	0.0015122	5.9	5.4	-1.093
225710_at	CDNA FLJ34013 fis, clone FCBBF2002111	EST38	0.0015142	117.9	223.8	1.89822
206565_x_at	SMA3	SMA3	0.0015178	49.6	74.3	1.49798
207968_s_at	MADS box transcription enhancer factor 2, polypeptide C (myocyte enhancer factor 2C)	MEF2C	0.0015268	14.9	18.3	1.22819
222396_at	hematological and neurological expressed 1	HN1	0.0015289	180.3	247.9	1.37493
204221_x_at	GLI pathogenesis-related 1 (glioma)	GLIPR1	0.00153	138.2	196.2	1.41968
203275_at	interferon regulatory factor 2	IRF2	0.0015384	40	77.9	1.9475
242738_s_at	MRNA; cDNA DKFZp566M0947 (from clone DKFZp566M0947)	EST99	0.0015476	58	81.3	1.40172
203651_at	zinc finger, FYVE domain containing 16	ZFYVE16	0.0015476	65.5	98.1	1.49771
214567_s_at	chemokine (C motif) ligand 1 /// chemokine (C motif) ligand 2	XCL1 /// XCL2	0.0015482	162.5	82.1	-1.979
217168_s_at	homocysteine-inducible, endoplasmic reticulum stress-inducible, ubiquitin-like domain member 1	HERPUD1	0.0015498	852.1	1059.3	1.24316
222536_s_at	zinc finger protein 395	ZNF395	0.0015556	57.7	46	-1.254
1552691_at	ADP-ribosylation factor-like 11	ARL11	0.001556	7	9.1	1.3
227983_at	hypothetical protein MGC7036	MGC7036	0.0015584	704.3	1030.6	1.4633
205230_at	rabphilin 3A homolog (mouse)	RPH3A	0.0015605	22.1	34.4	1.55656
201646_at	scavenger receptor class B, member 2	SCARB2	0.0015624	44.3	70.2	1.58465
203922_s_at	cytochrome b-245, beta polypeptide (chronic granulomatous disease)	CYBB	0.0015634	153.2	278.4	1.81723
212188_at	potassium channel tetramerisation domain containing 12 /// potassium channel tetramerisation domain containing 12	KCTD12	0.0015712	139.6	337.1	2.41476
225331_at	coiled-coil domain containing 50	CCDC50	0.0015742	66	106.6	1.61515
225337_at	abhydrolase domain containing 2	ABHD2	0.0015774	192.8	252	1.30705
223032_x_at	px19-like protein	PX19	0.0015867	992.4	1314.1	1.32416
236488_s_at	Similar to junction-mediating and regulatory protein	LOC642711	0.0015902	295.7	200.4	-1.476
203126_at	inositol(myo)-1(or 4)-monophosphatase 2	IMPA2	0.0015989	89.3	176.1	1.972
213572_s_at	serpin peptidase inhibitor, clade B (ovalbumin), member 1	SERPINB1	0.0016077	653	926.8	1.4193
1552476_s_at	phospholipase C, delta 3	PLCD3	0.0016078	12.3	10.5	-1.171
212890_at	hypothetical protein MGC15523	MGC15523	0.0016212	93.3	142.1	1.52304
211961_s_at	RAB7, member RAS oncogene family	RAB7	0.0016277	215.3	359.1	1.66791
203155_at	SET domain, bifurcated 1	SETDB1	0.0016292	62.2	76	1.22186
211742_s_at	ecotropic viral integration site 2B /// ecotropic viral integration site 2B	EVI2B	0.0016408	896.3	1183.7	1.32065
1553043_a_at	CD300 molecule-like family member f	CD300LF	0.001653	248.4	446.5	1.7975
200941_at	heat shock factor binding protein 1	HSBP1	0.0016677	286.3	405.3	1.41565
225618_at	Rho GTPase activating protein 27	ARHGAP27	0.0016817	132.1	167.6	1.26874
221781_s_at	DnaJ (Hsp40) homolog, subfamily C, member 10	DNAJC10	0.0016827	103.3	136	1.31655
219714_s_at	calcium channel, voltage-dependent, alpha 2/delta 3 subunit	CACNA2D3	0.0016874	56.1	107	1.90731
224220_x_at	transient receptor potential cation channel, subfamily C, member 4	TRPC4	0.001694	29.6	25.6	-1.156
227266_s_at	FYN binding protein (FYB-120/130)	FYB	0.0016955	546.6	709.6	1.29821
203359_s_at	c-myc binding protein	MYCBP	0.0016996	91.9	159.2	1.73232
218673_s_at	ATG7 autophagy related 7 homolog (S. cerevisiae)	ATG7	0.0017014	43.8	71.1	1.62329
210942_s_at	ST3 beta-galactoside alpha-2,3-sialyltransferase 6	ST3GAL6	0.0017029	9.9	14.9	1.50505
219974_x_at	enoyl Coenzyme A hydratase domain containing 1	ECHDC1	0.0017173	102.3	165.8	1.62072
224449_at	DDI1, DNA-damage inducible 1, homolog 2 (S. cerevisiae) /// DDI1, DNA-damage inducible 1, homolog 2 (S. cerevisiae)	DDI2	0.0017239	22	17.1	-1.287
225045_at	KIAA1212	KIAA1212	0.001726	51.5	83.3	1.61748
217896_s_at	NEFA-interacting nuclear protein NIP30	NIP30	0.0017276	115.8	137.9	1.19085
204912_at	interleukin 10 receptor, alpha	IL10RA	0.0017383	1488.4	1856.1	1.24704
215747_s_at	regulator of chromosome condensation 1	RCC1	0.0017433	72.7	62.1	-1.171
219289_at	HEAT repeat containing 3	HEATR3	0.0017483	147	211	1.43537
202155_s_at	nucleoporin 214kDa	NUP214	0.0017551	322.9	476.3	1.47507
1557352_at	Squalene epoxidase	SQLE	0.0017614	16.5	12.9	-1.279
219947_at	C-type lectin domain family 4, member A	CLEC4A	0.0017619	168.4	333.5	1.9804
208918_s_at	NAD kinase	NADK	0.0017771	224	369.5	1.64955
201900_s_at	aldo-keto reductase family 1, member A1 (aldehyde reductase)	AKR1A1	0.0017773	215.4	302.4	1.4039
209600_s_at	acyl-Coenzyme A oxidase 1, palmitoyl	ACOX1	0.0017805	26.4	39.1	1.48106
226850_at	sulfatase modifying factor 1	SUMF1	0.0017818	199.9	282.8	1.41471
229101_at	Hypothetical protein LOC150166	LOC150166	0.0017901	155.9	237.4	1.52277
202530_at	mitogen-activated protein kinase 14	MAPK14	0.001802	350.6	426.3	1.21592
218230_at	ADP-ribosylation factor interacting protein 1 (arfaptin 1)	ARFIP1	0.0018081	58.5	103.4	1.76752
1556750_at	hypothetical protein LOC153577	LOC153577	0.0018103	44.3	62.3	1.40632
214651_s_at	homeobox A9	HOXA9	0.0018155	15.3	11.4	-1.342
219885_at	schlafen family member 12	SLFN12	0.0018158	31.1	47	1.51125
219442_at	chromosome 16 open reading frame 67	C16orf67	0.0018239	223.3	130.4	-1.712
208875_s_at	p21 (CDKN1A)-activated kinase 2	PAK2	0.001826	62	90.1	1.45323
209512_at	hydroxysteroid dehydrogenase like 2	HSDL2	0.0018273	8.5	13.1	1.54118
227490_at	WD repeat and FYVE domain containing 2	WDFY2	0.0018305	135.1	164.1	1.21466
237629_at	Transcribed locus	EST83	0.0018377	14.5	12	-1.208
1556747_a_at	CDNA FLJ39784 fis, clone SPLEN2002314	EST1	0.0018449	52.5	74.2	1.41333
212895_s_at	active BCR-related gene	ABR	0.0018588	208	247.7	1.19087
204125_at	NADH dehydrogenase (ubiquinone) 1 alpha subcomplex, assembly factor 1	NDUFAF1	0.0018596	32.6	57	1.74847
210920_x_at	EMI domain containing 2	EMID2	0.0018677	8.8	7.8	-1.128
218519_at	solute carrier family 35, member A5	SLC35A5	0.0018682	19.5	34.4	1.7641
209949_at	neutrophil cytosolic factor 2 (65kDa, chronic granulomatous disease, autosomal 2)	NCF2	0.0018727	663.5	1336	2.01356
229383_at	CDNA FLJ34016 fis, clone FCBBF2002541	EST65	0.0018787	69.5	120.4	1.73237
206090_s_at	disrupted in schizophrenia 1	DISC1	0.0018872	39.4	57.9	1.46954
204565_at	thioesterase superfamily member 2	THEM2	0.0018935	38.8	60.5	1.55928
1568859_a_at	solute carrier family 8 (sodium-calcium exchanger), member 3	SLC8A3	0.0018987	25.1	21.2	-1.184
228595_at	hydroxysteroid (17-beta) dehydrogenase 1	HSD17B1	0.0019061	31.3	41.9	1.33866
203971_at	solute carrier family 31 (copper transporters), member 1	SLC31A1	0.0019145	27.3	36.3	1.32967
238513_at	Proline rich Gla (G-carboxyglutamic acid) 4 (transmembrane)	PRRG4	0.0019189	36.1	69.4	1.92244
212934_at	hypothetical protein LOC137886	LOC137886	0.0019196	96.9	147.7	1.52425
215093_at	NAD(P) dependent steroid dehydrogenase-like	NSDHL	0.0019208	30.2	36.4	1.2053
229373_at	Transcribed locus	EST64	0.001928	58.6	94.6	1.61433
205922_at	vanin 2 /// vanin 2	VNN2	0.0019321	293.6	594.4	2.02452
224735_at	cytochrome b, ascorbate dependent 3	CYBASC3	0.0019363	174	222.3	1.27759
212663_at	KIAA0674	KIAA0674	0.0019386	145.1	224.6	1.5479
1557811_a_at	Full length insert cDNA clone YF47B02	EST7	0.0019391	32	44.5	1.39062
1554730_at	multiple C2 domains, transmembrane 1	MCTP1	0.0019396	22	26.8	1.21818
205716_at	mitochondrial carrier family protein	MCFP	0.0019459	56	68.9	1.23036
1555037_a_at	isocitrate dehydrogenase 1 (NADP+), soluble	IDH1	0.0019461	33.3	66.5	1.997
1568742_at	CDNA clone IMAGE:2984900, containing frame-shift errors	EST17	0.0019464	17.1	23.6	1.38012
228234_at	toll-like receptor adaptor molecule 2	TICAM2	0.0019477	43	79.7	1.85349
227038_at	hypothetical protein MGC26963	MGC26963	0.0019506	8.5	15.6	1.83529
225524_at	anthrax toxin receptor 2	ANTXR2	0.001953	175.7	288.9	1.64428
1552553_a_at	caspase recruitment domain family, member 12	CARD12	0.0019581	24.2	44.6	1.84298
218837_s_at	ubiquitin-conjugating enzyme E2D 4 (putative)	UBE2D4	0.0019622	19.4	24.3	1.25258
244313_at	complement component (3b/4b) receptor 1 (Knops blood group)	CR1	0.0019639	87.3	182.7	2.09278
230575_at	---	EST73	0.0019692	9.7	11.4	1.17526
232249_at	formin-like 3	FMNL3	0.0019722	25.5	21.9	-1.164
206470_at	plexin C1	PLXNC1	0.0019758	31.3	49.7	1.58786
215043_s_at	SMA3 /// SMA5	SMA3 /// SMA5	0.0019941	36.5	67.5	1.84932
214151_s_at	cell cycle progression 1	CCPG1	0.0019958	66.3	100.5	1.51584
218109_s_at	major facilitator superfamily domain containing 1	MFSD1	0.0019968	594.1	901.9	1.51809
207467_x_at	calpastatin	CAST	0.0020025	202.3	258.9	1.27978
227276_at	plexin domain containing 2	PLXDC2	0.0020038	59.7	106.1	1.77722
203966_s_at	protein phosphatase 1A (formerly 2C), magnesium-dependent, alpha isoform /// protein phosphatase 1A (formerly 2C), magnesium-dependent, alpha isoform	PPM1A	0.0020053	737.3	503.1	-1.466
218264_at	BRCA2 and CDKN1A interacting protein	BCCIP	0.0020075	80.5	102	1.26708
205306_x_at	kynurenine 3-monooxygenase (kynurenine 3-hydroxylase)	KMO	0.0020192	28	46.7	1.66786
235920_at	Transcribed locus	EST79	0.0020326	57.9	43.3	-1.337
229770_at	glycosyltransferase 1 domain containing 1	GLT1D1	0.0020585	143.5	278.2	1.93868
218287_s_at	eukaryotic translation initiation factor 2C, 1	EIF2C1	0.0020627	154.7	199.4	1.28895
65630_at	transmembrane protein 80	TMEM80	0.0020652	46.8	58.7	1.25427
219045_at	ras homolog gene family, member F (in filopodia)	RHOF	0.0020692	371.3	305.1	-1.217
1564229_at	CDNA FLJ39662 fis, clone SMINT2007140	EST14	0.0020737	13.3	11.7	-1.137
1565597_at	RNA-binding protein	FLJ20273	0.002075	22.9	36.7	1.60262
204108_at	nuclear transcription factor Y, alpha	NFYA	0.0020763	66	92.4	1.4
226050_at	transmembrane and coiled-coil domains 3	TMCO3	0.0020821	89.1	128.9	1.44669
227917_at	Homo sapiens, clone IMAGE:5396854, mRNA	EST52	0.0020877	58.4	86.1	1.47432
213716_s_at	secreted and transmembrane 1	SECTM1	0.0020958	118.2	189.1	1.59983
204619_s_at	chondroitin sulfate proteoglycan 2 (versican)	CSPG2	0.0021009	86.7	247.2	2.85121
222781_s_at	chromosome 9 open reading frame 40	C9orf40	0.0021092	42.8	31.2	-1.372
224779_s_at	family with sequence similarity 96, member A	FAM96A	0.00211	391.6	585.7	1.49566
201990_s_at	cAMP responsive element binding protein-like 2	CREBL2	0.0021157	44	80.3	1.825
222845_x_at	transmembrane BAX inhibitor motif containing 4	TMBIM4	0.0021273	1047.2	1607.7	1.53524
205994_at	ELK4, ETS-domain protein (SRF accessory protein 1)	ELK4	0.002129	17.7	15.1	-1.172
222912_at	arrestin, beta 1	ARRB1	0.0021291	29.3	50.2	1.71331
202809_s_at	integrator complex subunit 3	INTS3	0.0021328	133	178.3	1.3406
228499_at	6-phosphofructo-2-kinase/fructose-2,6-biphosphatase 4	PFKFB4	0.0021346	92.6	148.4	1.60259
219079_at	cytochrome b5 reductase 4	CYB5R4	0.0021449	216.1	312.6	1.44655
209029_at	COP9 constitutive photomorphogenic homolog subunit 7A (Arabidopsis)	COPS7A	0.0021524	61.9	84.4	1.36349
244413_at	dendritic cell-associated lectin-1	DCAL1	0.0021549	23.8	32.4	1.36134
210541_s_at	ret finger protein	RFP	0.0021572	52.1	71.7	1.3762
211977_at	G protein-coupled receptor 107	GPR107	0.0021613	34.2	48	1.40351
241742_at	PML-RARA regulated adaptor molecule 1	PRAM1	0.0021624	133.6	232.5	1.74027
203236_s_at	lectin, galactoside-binding, soluble, 9 (galectin 9)	LGALS9	0.0021638	166.1	240.6	1.44852
1553304_at	LSM14 homolog B (SCD6, S. cerevisiae)	LSM14B	0.0021647	14.9	12.2	-1.221
220690_s_at	dehydrogenase/reductase (SDR family) member 7B	DHRS7B	0.0021656	40.4	53	1.31188
226274_at	hypothetical protein LOC158563	LOC158563	0.0021656	47.6	64.3	1.35084
226459_at	phosphoinositide-3-kinase adaptor protein 1	PIK3AP1	0.0021734	509.7	863.7	1.69453
230505_at	hypothetical protein LOC145474	LOC145474	0.0021827	76.7	124.7	1.62581
203460_s_at	presenilin 1 (Alzheimer disease 3)	PSEN1	0.002184	60.9	105.6	1.73399
204446_s_at	arachidonate 5-lipoxygenase	ALOX5	0.0021898	658.2	1112.1	1.68961
232034_at	hypothetical protein LOC203274	LOC203274	0.0021918	33.8	53.3	1.57692
229647_at	Transcribed locus	EST68	0.0021936	31.9	47.8	1.49843
202111_at	solute carrier family 4, anion exchanger, member 2 (erythrocyte membrane protein band 3-like 1)	SLC4A2	0.0021949	63.3	78.4	1.23855
212252_at	calcium/calmodulin-dependent protein kinase kinase 2, beta	CAMKK2	0.0021974	82.3	121.8	1.47995
1559624_at	Serine/threonine kinase 32A	STK32A	0.0021981	8.4	7.5	-1.12
218413_s_at	zinc finger protein 639	ZNF639	0.0022086	35.4	29.6	-1.196
202891_at	nitrilase 1	NIT1	0.0022224	87.3	127.3	1.45819
210354_at	interferon, gamma	IFNG	0.0022227	90.3	37.4	-2.414
208306_x_at	Major histocompatibility complex, class II, DR beta 1	HLA-DRB1	0.0022236	2285.9	2891.1	1.26475
1555643_s_at	leukocyte immunoglobulin-like receptor, subfamily A (with TM domain), member 5	LILRA5	0.002224	313.1	555.2	1.77324
222498_at	5-azacytidine induced 2	AZI2	0.0022268	78.6	109.8	1.39695
227516_at	splicing factor 3a, subunit 1, 120kDa	SF3A1	0.0022317	60.8	81.3	1.33717
214919_s_at	eukaryotic translation initiation factor 4E binding protein 3 /// MASK-4E-BP3 alternate reading frame gene	EIF4EBP3 /// MASK-BP3	0.0022447	120.7	142.1	1.1773
206896_s_at	guanine nucleotide binding protein (G protein), gamma 7	GNG7	0.0022524	61.5	81.2	1.32033
205685_at	CD86 molecule	CD86	0.0022536	81.2	132.1	1.62685
228055_at	napsin B aspartic peptidase pseudogene	NAPSB	0.0022545	178.3	289.5	1.62367
208954_s_at	La ribonucleoprotein domain family, member 5	LARP5	0.0022705	131.4	175.2	1.33333
230313_at	Transcribed locus	EST71	0.0022708	55.5	72.9	1.31351
209150_s_at	transmembrane 9 superfamily member 1	TM9SF1	0.0022792	58.4	85.1	1.45719
214670_at	zinc finger with KRAB and SCAN domains 1	ZKSCAN1	0.0022805	37.9	54.8	1.44591
203080_s_at	bromodomain adjacent to zinc finger domain, 2B	BAZ2B	0.0022812	49.6	85.6	1.72581
226947_at	glucuronidase, beta-like 2	GUSBL2	0.0022832	29.6	37.3	1.26014
200975_at	palmitoyl-protein thioesterase 1 (ceroid-lipofuscinosis, neuronal 1, infantile)	PPT1	0.0022917	1068.1	1557.1	1.45782
225794_s_at	hypothetical gene supported by AL449243	LOC91689	0.0022919	678.3	468.8	-1.447
235670_at	Syntaxin 11	STX11	0.0022952	197	328.7	1.66853
204861_s_at	baculoviral IAP repeat-containing 1 /// similar to Baculoviral IAP repeat-containing protein 1 (Neuronal apoptosis inhibitory protein)	BIRC1 /// LOC653371	0.0022979	42.5	72.9	1.71529
219324_at	TRIO and F-actin binding protein /// hypothetical protein MGC3731	TRIOBP /// MGC3731	0.0023039	94.5	124	1.31217
202358_s_at	sorting nexin 19	SNX19	0.0023079	59	76	1.28814
243865_x_at	Glypican 6	GPC6	0.002312	8.7	7.5	-1.16
212694_s_at	propionyl Coenzyme A carboxylase, beta polypeptide	PCCB	0.0023186	64.3	84.8	1.31882
205776_at	flavin containing monooxygenase 5	FMO5	0.0023189	27.3	38.8	1.42125
227627_at	serum/glucocorticoid regulated kinase family, member 3	SGK3	0.0023254	271.7	351.7	1.29444
209509_s_at	dolichyl-phosphate (UDP-N-acetylglucosamine) N-acetylglucosaminephosphotransferase 1 (GlcNAc-1-P transferase)	DPAGT1	0.0023364	51.5	76.1	1.47767
244178_at	COMM domain containing 7	COMMD7	0.0023482	13.9	11.5	-1.209
218341_at	phosphopantothenoylcysteine synthetase	PPCS	0.0023496	281.5	330.4	1.17371
225785_at	Receptor accessory protein 3	REEP3	0.0023522	39	64.7	1.65897
214030_at	hypothetical protein DKFZp667G2110	DKFZp667G2110	0.0023656	66	93.5	1.41667
214170_x_at	fumarate hydratase	FH	0.0023656	181	235.3	1.3
219889_at	frequently rearranged in advanced T-cell lymphomas	FRAT1	0.0023722	203.4	282.5	1.38889
211023_at	pyruvate dehydrogenase (lipoamide) beta	PDHB	0.0023781	246.9	405.1	1.64075
227046_at	solute carrier family 39 (metal ion transporter), member 11	SLC39A11	0.0023799	90.2	129	1.43016
205003_at	dedicator of cytokinesis 4	DOCK4	0.0023843	9.1	11.7	1.28571
40020_at	cadherin, EGF LAG seven-pass G-type receptor 3 (flamingo homolog, Drosophila)	CELSR3	0.0023925	40.1	33.8	-1.186
221864_at	hypothetical protein MGC13024	MGC13024	0.0023926	70.3	104	1.47937
209525_at	Hepatoma-derived growth factor, related protein 3 /// Hepatoma-derived growth factor, related protein 3	HDGFRP3	0.0023942	15.8	21.7	1.37342
209619_at	CD74 molecule, major histocompatibility complex, class II invariant chain	CD74	0.0023971	3117.4	4200.8	1.34753
204084_s_at	ceroid-lipofuscinosis, neuronal 5	CLN5	0.0024037	48.3	67.5	1.39752
225959_s_at	zinc and ring finger 1	ZNRF1	0.0024064	20.4	28.9	1.41667
229296_at	CDNA FLJ34873 fis, clone NT2NE2014950	EST63	0.0024128	49.8	74.9	1.50402
207249_s_at	solute carrier family 28 (sodium-coupled nucleoside transporter), member 2	SLC28A2	0.0024131	13.5	11.9	-1.134
218722_s_at	coiled-coil domain containing 51	CCDC51	0.0024166	31.2	37.8	1.21154
205173_x_at	CD58 molecule	CD58	0.0024204	197.2	335.3	1.7003
200742_s_at	tripeptidyl peptidase I	TPP1	0.0024296	427.2	598.3	1.40051
218357_s_at	translocase of inner mitochondrial membrane 8 homolog B (yeast)	TIMM8B	0.002431	326.9	483.2	1.47813
1552515_at	homeodomain interacting protein kinase 1	HIPK1	0.0024329	10.9	9.1	-1.198
220326_s_at	hypothetical protein FLJ10357	FLJ10357	0.0024382	77.8	127.3	1.63625
1559078_at	B-cell CLL/lymphoma 11A (zinc finger protein)	BCL11A	0.0024416	32.4	48.6	1.5
244871_s_at	ubiquitin specific peptidase 32	USP32	0.0024474	76.7	127.4	1.66102
201100_s_at	ubiquitin specific peptidase 9, X-linked	USP9X	0.0024477	623.5	495.3	-1.259
218983_at	complement component 1, r subcomponent-like	C1RL	0.0024495	25.4	39.4	1.55118
220522_at	crumbs homolog 1 (Drosophila)	CRB1	0.0024531	13.2	11.5	-1.148
233558_s_at	FLJ12716 protein	FLJ12716	0.0024548	70.4	91.8	1.30398
230393_at	cullin 5	CUL5	0.0024598	32.4	41.5	1.28086
214964_at	KIAA1856 protein	KIAA1856	0.0024632	43	52.7	1.22558
201716_at	sorting nexin 1	SNX1	0.002474	111	167.3	1.50721
212799_at	syntaxin 6	STX6	0.0024762	59.4	100.7	1.69529
225579_at	PQ loop repeat containing 3	PQLC3	0.0024777	281.7	418.8	1.48669
214576_at	keratin, hair, acidic, 6	KRTHA6	0.0024821	11.2	9.8	-1.143
209318_x_at	pleiomorphic adenoma gene-like 1	PLAGL1	0.002486	36.1	61.1	1.69252
236321_at	hypothetical protein LOC285550	LOC285550	0.0024908	14.1	18	1.2766
202296_s_at	RER1 retention in endoplasmic reticulum 1 homolog (S. cerevisiae)	RER1	0.0024917	352.8	461.4	1.30782
210152_at	leukocyte immunoglobulin-like receptor, subfamily B (with TM and ITIM domains), member 4	LILRB4	0.0025005	32.3	45	1.39319
1552701_a_at	caspase-1 dominant-negative inhibitor pseudo-ICE	COP1	0.0025041	263.4	455.5	1.72931
206584_at	lymphocyte antigen 96	LY96	0.0025109	172.6	332.5	1.92642
1552322_at	hypothetical protein BC017868	RP3-473B4.1	0.0025326	6.1	6.7	1.09836
223356_s_at	mitochondrial translational initiation factor 3	MTIF3	0.0025329	59.3	87.4	1.47386
222453_at	cytochrome b reductase 1	CYBRD1	0.0025333	40.3	62.6	1.55335
210596_at	---	EST21	0.0025418	219.1	284.1	1.29667
240095_at	Transcribed locus	EST92	0.0025426	19.4	23.2	1.19588
212606_at	WD repeat and FYVE domain containing 3	WDFY3	0.0025435	32.6	65	1.99387
215149_at	CDNA clone IMAGE:5260262	EST31	0.0025441	13.4	11.9	-1.126
238429_at	transmembrane protein 71	TMEM71	0.002554	215.2	360	1.67286
202224_at	v-crk sarcoma virus CT10 oncogene homolog (avian)	CRK	0.0025616	54.5	75.9	1.39266
222687_s_at	phytoceramidase, alkaline	PHCA	0.0025735	37	55.4	1.4973
213624_at	sphingomyelin phosphodiesterase, acid-like 3A	SMPDL3A	0.0025868	48.8	81.2	1.66393
213566_at	ribonuclease, RNase A family, k6 /// ribonuclease, RNase A family, k6	RNASE6	0.0025888	226.2	530	2.34306
224341_x_at	toll-like receptor 4 /// toll-like receptor 4	TLR4	0.0025973	32.4	56.2	1.73457
1553587_a_at	polymerase (DNA-directed), epsilon 4 (p12 subunit)	POLE4	0.0026011	148.8	190.5	1.28024
200678_x_at	granulin	GRN	0.002602	451.4	807.6	1.7891
228433_at	hypothetical protein FLJ11236	FLJ11236	0.0026062	18.5	26.3	1.42162
213571_s_at	eukaryotic translation initiation factor 4E member 2	EIF4E2	0.0026066	283.4	356.5	1.25794
208818_s_at	catechol-O-methyltransferase	COMT	0.0026085	178.2	276.7	1.55275
209263_x_at	tetraspanin 4	TSPAN4	0.0026112	76	103.5	1.36184
213702_x_at	N-acylsphingosine amidohydrolase (acid ceramidase) 1	ASAH1	0.0026118	944.5	1196.6	1.26691
226941_at	---	EST46	0.0026246	126.9	188.9	1.48857
238039_at	CDNA clone IMAGE:5312062	EST84	0.0026272	46.6	62.4	1.33906
90610_at	leucine-rich repeats and calponin homology (CH) domain containing 4	LRCH4	0.0026326	284.9	363.5	1.27589
222759_at	suppressor of variegation 4-20 homolog 1 (Drosophila)	SUV420H1	0.0026513	123.6	164.7	1.33252
227853_at	Transcribed locus	EST51	0.0026523	60	82.2	1.37
215283_at	hypothetical gene supported by BC041875; BX648984	LOC400642	0.002654	61.6	79.6	1.29221
212300_at	taxilin alpha	TXLNA	0.0026623	41	57.1	1.39268
240997_at	Transcribed locus	EST93	0.0026645	13.2	11.5	-1.148
223392_s_at	teashirt family zinc finger 3	TSHZ3	0.002665	34.2	49.4	1.44444
239991_at	Protein kinase C binding protein 1	PRKCBP1	0.0026661	64.4	56	-1.15
1558692_at	Chromosome 1 open reading frame 85	C1orf85	0.0026701	10.9	14.2	1.30275
217827_s_at	spastic paraplegia 21 (autosomal recessive, Mast syndrome)	SPG21	0.0026707	719.3	906.9	1.26081
223260_s_at	polymerase (DNA directed) kappa	POLK	0.0026963	29.2	37.8	1.29452
203811_s_at	DnaJ (Hsp40) homolog, subfamily B, member 4	DNAJB4	0.002705	43.9	35.3	-1.244
217983_s_at	ribonuclease T2	RNASET2	0.0027271	1976.6	2514.8	1.27229
1556971_a_at	Solute carrier family 25, member 28	SLC25A28	0.0027278	32	27.6	-1.159
1553316_at	G protein-coupled receptor 82	GPR82	0.0027463	8.5	9.6	1.12941
236115_at	5-hydroxytryptamine (serotonin) receptor 7 pseudogene	HTR7P	0.0027526	14.3	16.9	1.18182
219460_s_at	transmembrane protein 127	TMEM127	0.0027527	171.1	226.5	1.32379
1552370_at	hypothetical protein LOC132321	LOC132321	0.0027618	53.1	69.2	1.3032
220408_x_at	family with sequence similarity 48, member A	FAM48A	0.0027676	129.6	165	1.27315
212897_at	cell division cycle 2-like 6 (CDK8-like)	CDC2L6	0.0027712	92.3	112.4	1.21777
219607_s_at	membrane-spanning 4-domains, subfamily A, member 4	MS4A4A	0.002775	13.6	29.7	2.18382
226265_at	Glutamine and serine rich 1	QSER1	0.0027785	51.4	72.5	1.41051
210629_x_at	leukocyte specific transcript 1	LST1	0.0027789	665.4	962.4	1.44635
1556643_at	Hypothetical protein BC011840	LOC93343	0.0027854	93.9	126	1.34185
1557158_s_at	myeloid/lymphoid or mixed-lineage leukemia 3	MLL3	0.0027859	14.1	11.9	-1.185
1555797_a_at	actin related protein 2/3 complex, subunit 5, 16kDa	ARPC5	0.0027865	268.7	406.3	1.5121
208056_s_at	core-binding factor, runt domain, alpha subunit 2; translocated to, 3	CBFA2T3	0.002787	29.3	40.3	1.37543
1552703_s_at	caspase 1, apoptosis-related cysteine peptidase (interleukin 1, beta, convertase) /// caspase-1 dominant-negative inhibitor pseudo-ICE	CASP1 /// COP1	0.0027914	243.3	338.1	1.38964
212357_at	KIAA0280	KIAA0280	0.0027943	97.8	113.4	1.15951
203604_at	zinc finger protein 516	ZNF516	0.0027965	56.9	81	1.42355
216483_s_at	chromosome 19 open reading frame 10	C19orf10	0.0028016	142.1	166.6	1.17241
226780_s_at	hypothetical protein HSPC268	HSPC268	0.0028055	73.4	104.2	1.41962
212820_at	Dmx-like 2	DMXL2	0.0028063	108.7	223.6	2.05704
221581_s_at	linker for activation of T cells family, member 2	LAT2	0.0028079	272.3	419.5	1.54058
212702_s_at	bicaudal D homolog 2 (Drosophila)	BICD2	0.0028084	134	170.8	1.27463
238784_at	dpy-19-like 2 (C. elegans)	DPY19L2	0.0028164	9.5	8.3	-1.145
230875_s_at	ATPase, Class VI, type 11A	ATP11A	0.0028201	62.6	93.8	1.4984
210950_s_at	farnesyl-diphosphate farnesyltransferase 1	FDFT1	0.0028256	569.1	461.5	-1.233
224990_at	hypothetical protein LOC201895	LOC201895	0.0028296	57.1	94.3	1.65149
222691_at	solute carrier family 35, member B3	SLC35B3	0.0028297	43.2	62.1	1.4375
216960_s_at	zinc finger protein 133 (clone pHZ-13)	ZNF133	0.0028304	30	40.6	1.35333
203327_at	insulin-degrading enzyme	IDE	0.002837	58.1	79.4	1.36661
238717_at	Similar to Serine/threonine-protein kinase PRKX (Protein kinase PKX1)	LOC389906	0.0028375	8.8	11.3	1.28409
213113_s_at	solute carrier family 43, member 3	SLC43A3	0.0028427	54.3	80	1.4733
201985_at	KIAA0196	KIAA0196	0.0028461	101.6	125.4	1.23425
230320_at	transforming growth factor beta regulator 1	TBRG1	0.0028589	59.3	70.3	1.1855
218177_at	chromatin modifying protein 1B	CHMP1B	0.0028741	92.3	131.9	1.42904
223272_s_at	chromosome 1 open reading frame 57	C1orf57	0.0028794	89.1	122.2	1.37149
228254_at	Transcribed locus	EST55	0.0028809	20.8	28.3	1.36058
222744_s_at	trimethyllysine hydroxylase, epsilon	TMLHE	0.0028864	23.3	32.4	1.39056
229741_at	Virus-induced signaling adapter	VISA	0.0028874	32.5	46.2	1.42154
200821_at	lysosomal-associated membrane protein 2	LAMP2	0.0028964	165.6	255.1	1.54046
209043_at	3'-phosphoadenosine 5'-phosphosulfate synthase 1	PAPSS1	0.0029097	220.7	331.5	1.50204
207855_s_at	chloride channel CLIC-like 1	CLCC1	0.0029119	10.5	12.5	1.19048
207343_at	lysozyme-like 6	LYZL6	0.0029136	16.5	14.2	-1.162
222411_s_at	signal sequence receptor, gamma (translocon-associated protein gamma)	SSR3	0.0029198	347.8	421.8	1.21277
208036_at	opsin 1 (cone pigments), short-wave-sensitive (color blindness, tritan)	OPN1SW	0.0029295	15	12.7	-1.181
222585_x_at	hypothetical protein LOC51315	LOC51315	0.0029305	35	53.1	1.51714
235001_at	DnaJ homology subfamily A member 5	DNAJA5	0.0029385	17.8	15.5	-1.148
226630_at	chromosome 14 open reading frame 106	C14orf106	0.0029408	112.1	165.8	1.47904
1559034_at	signal-regulatory protein beta 2	SIRPB2	0.0029492	41.9	69.9	1.66826
204646_at	dihydropyrimidine dehydrogenase	DPYD	0.0029534	133.9	234.5	1.75131
206039_at	RAB33A, member RAS oncogene family	RAB33A	0.0029547	42.6	31.7	-1.344
208450_at	lectin, galactoside-binding, soluble, 2 (galectin 2) /// lectin, galactoside-binding, soluble, 2 (galectin 2)	LGALS2	0.0029668	240.7	573.2	2.38139
212099_at	ras homolog gene family, member B	RHOB	0.0029786	216.3	380.3	1.75821
204859_s_at	apoptotic peptidase activating factor	APAF1	0.0029891	29.1	41.3	1.41924
1568600_at	calmodulin-like 4	CALML4	0.0029932	12.1	15.1	1.24793
217823_s_at	ubiquitin-conjugating enzyme E2, J1 (UBC6 homolog, yeast)	UBE2J1	0.0030033	225.8	297.5	1.31754
213236_at	SAM and SH3 domain containing 1	SASH1	0.0030035	22.3	34	1.52466
200700_s_at	KDEL (Lys-Asp-Glu-Leu) endoplasmic reticulum protein retention receptor 2	KDELR2	0.0030334	218.8	336.5	1.53793
1559315_s_at	hypothetical protein LOC144481	LOC144481	0.003037	10.3	9	-1.144
232265_at	ataxin 7-like 1	ATXN7L1	0.00304	16.9	23.2	1.37278
237763_at	Regulator of G-protein signalling 17	RGS17	0.003048	12.5	10.6	-1.179
220966_x_at	actin related protein 2/3 complex, subunit 5-like /// actin related protein 2/3 complex, subunit 5-like	ARPC5L	0.0030522	1057.1	802.6	-1.317
225639_at	src family associated phosphoprotein 2	SCAP2	0.0030577	183.9	322.7	1.75476
238063_at	transmembrane protein 154	TMEM154	0.0030632	133.3	229	1.71793
216770_at	CDNA: FLJ21672 fis, clone COL09025	EST32	0.003066	15.1	12.7	-1.189
225883_at	ATG16 autophagy related 16-like 2 (S. cerevisiae)	ATG16L2	0.0030667	151.3	233.8	1.54527
204546_at	KIAA0513	KIAA0513	0.0030802	153.7	220.6	1.43526
217388_s_at	kynureninase (L-kynurenine hydrolase)	KYNU	0.0030854	144.7	297.2	2.0539
207168_s_at	H2A histone family, member Y	H2AFY	0.0030862	1522	1913.8	1.25742
213351_s_at	transmembrane and coiled-coil domain family 1	TMCC1	0.0030873	26.9	39.7	1.47584
204227_s_at	thymidine kinase 2, mitochondrial	TK2	0.003092	45.9	58.6	1.27669
207627_s_at	transcription factor CP2	TFCP2	0.0030964	37.3	56.8	1.52279
206200_s_at	annexin A11	ANXA11	0.0030973	1107.5	1364.2	1.23178
1558397_at	CDNA FLJ34100 fis, clone FCBBF3007597	EST8	0.0030999	65	131.6	2.02462
207704_s_at	growth arrest-specific 7	GAS7	0.0031043	34.9	45.6	1.30659
229510_at	MS4A13 protein	NYD-SP21	0.0031191	50	101.3	2.026
225214_at	Proteasome (prosome, macropain) subunit, beta type, 7	PSMB7	0.0031219	72.1	97.8	1.35645
244628_at	---	EST102	0.0031273	6.8	6.2	-1.097
226745_at	cytochrome P450, family 4, subfamily V, polypeptide 2	CYP4V2	0.0031346	64.4	83.6	1.29814
203799_at	CD302 molecule	CD302	0.0031351	358	717.7	2.00475
243009_at	Hypothetical LOC441242 /// Chromosome 11 open reading frame 67	LOC441242 /// C11orf67	0.0031415	8.2	9.7	1.18293
213552_at	glucuronyl C5-epimerase	GLCE	0.0031558	7.5	9.4	1.25333
238992_at	Transcribed locus, strongly similar to NP_009126.1 polymerase (DNA directed) iota; RAD30 (S. cerevisiae) homolog B; polymerase (DNA-directed), iota [Homo sapiens]	EST87	0.0031679	8.6	10	1.16279
203858_s_at	COX10 homolog, cytochrome c oxidase assembly protein, heme A: farnesyltransferase (yeast)	COX10	0.0031681	36.4	49.4	1.35714
214856_at	spectrin, beta, non-erythrocytic 1	SPTBN1	0.003169	13.5	10.3	-1.311
205698_s_at	mitogen-activated protein kinase kinase 6	MAP2K6	0.0031749	91.5	131.2	1.43388
218130_at	chromosome 17 open reading frame 62	C17orf62	0.0031878	70.4	119.1	1.69176
210592_s_at	spermidine/spermine N1-acetyltransferase	SAT	0.0031941	4629.6	5764	1.24503
218313_s_at	UDP-N-acetyl-alpha-D-galactosamine:polypeptide N-acetylgalactosaminyltransferase 7 (GalNAc-T7)	GALNT7	0.0031942	78.8	130.3	1.65355
220615_s_at	male sterility domain containing 1	MLSTD1	0.0031987	39.3	76.7	1.95165
229670_at	5.5 kb mRNA upregulated in retinoic acid treated HL-60 neutrophilic cells	EST69	0.0032086	115.2	203.5	1.76649
222981_s_at	RAB10, member RAS oncogene family	RAB10	0.0032114	90.7	174.3	1.92172
218715_at	UTP6, small subunit (SSU) processome component, homolog (yeast)	UTP6	0.0032164	203.5	262.6	1.29042
1558847_at	CDNA FLJ34734 fis, clone MESAN2006971	EST9	0.0032193	45.2	31.3	-1.444
223209_s_at	selenoprotein S	SELS	0.0032234	295.2	379.3	1.28489
242512_at	myosin IXA	MYO9A	0.0032319	9.8	11.5	1.17347
224818_at	sortilin 1	SORT1	0.003234	148.9	243.5	1.63533
227432_s_at	zinc finger protein 557	ZNF557	0.0032379	101.1	167.9	1.66073
243287_s_at	osteopetrosis associated transmembrane protein 1	OSTM1	0.0032381	21.4	28.9	1.35047
227295_at	IKK interacting protein	IKIP	0.0032401	9.2	16.2	1.76087
229807_s_at	MYC-associated zinc finger protein (purine-binding transcription factor)	MAZ	0.0032443	25.6	20.1	-1.274
215789_s_at	adherens junction associated protein 1	AJAP1	0.0032454	13.2	11.8	-1.119
228526_at	Nanos homolog 1 (Drosophila)	NANOS1	0.0032455	9.3	8	-1.163
1566182_at	CDNA: FLJ20881 fis, clone ADKA03177	EST15	0.0032587	12.5	10.9	-1.147
222217_s_at	solute carrier family 27 (fatty acid transporter), member 3	SLC27A3	0.0032604	65	106.7	1.64154
213891_s_at	CDNA FLJ37747 fis, clone BRHIP2022986	EST29	0.0032638	55.3	78.6	1.42134
200871_s_at	prosaposin (variant Gaucher disease and variant metachromatic leukodystrophy)	PSAP	0.0032693	4016.2	5355	1.33335
206011_at	caspase 1, apoptosis-related cysteine peptidase (interleukin 1, beta, convertase)	CASP1	0.0032771	277.7	448.9	1.61649
215927_at	mucin 1, cell surface associated	MUC1	0.0032873	28.3	20.9	-1.354
203669_s_at	diacylglycerol O-acyltransferase homolog 1 (mouse) /// similar to Diacylglycerol O-acyltransferase 1 (Diglyceride acyltransferase) (ACAT-related gene product 1)	DGAT1 /// LOC642255	0.0032957	80.1	98.2	1.22597
217788_s_at	UDP-N-acetyl-alpha-D-galactosamine:polypeptide N-acetylgalactosaminyltransferase 2 (GalNAc-T2)	GALNT2	0.0032964	110.4	157.6	1.42754
213135_at	T-cell lymphoma invasion and metastasis 1	TIAM1	0.0032978	278.8	398.5	1.42934
225665_at	sterile alpha motif and leucine zipper containing kinase AZK	ZAK	0.0033037	41.8	82	1.96172
201911_s_at	FERM, RhoGEF (ARHGEF) and pleckstrin domain protein 1 (chondrocyte-derived)	FARP1	0.0033099	11.1	9.8	-1.133
224023_s_at	chromosome 3 open reading frame 10	C3orf10	0.0033123	121.9	150.7	1.23626
226743_at	schlafen family member 11	SLFN11	0.0033144	75.7	107.5	1.42008
209539_at	Rac/Cdc42 guanine nucleotide exchange factor (GEF) 6	ARHGEF6	0.0033221	416.7	528.8	1.26902
212430_at	RNA-binding region (RNP1, RRM) containing 1 /// RNA-binding region (RNP1, RRM) containing 1	RNPC1	0.0033242	281	189.1	-1.486
207413_s_at	sodium channel, voltage-gated, type V, alpha (long QT syndrome 3)	SCN5A	0.0033282	29.9	24.9	-1.201
234987_at	Chromosome 20 open reading frame 118	C20orf118	0.003346	490.1	830.7	1.69496
218302_at	presenilin enhancer 2 homolog (C. elegans) /// protein F25965	PSENEN /// F25965	0.003348	154.6	218.7	1.41462
202869_at	2',5'-oligoadenylate synthetase 1, 40/46kDa	OAS1	0.0033501	34.5	72.6	2.10435
1555790_a_at	zinc finger protein 320 /// hypothetical protein FLJ38482	ZNF320 /// FLJ38482	0.0033542	70.6	92.3	1.30737
228628_at	Homo sapiens, clone IMAGE:4693260, mRNA	EST60	0.0033605	66	94.7	1.43485
207953_at	neuronal thread protein AD7c-NTP	AD7C-NTP	0.0033633	39.9	34.2	-1.167
236285_at	Transcribed locus, strongly similar to NP_612442.1 hypothetical protein BC009980 [Homo sapiens]	EST81	0.0033935	24.5	35.2	1.43673
223553_s_at	docking protein 3	DOK3	0.0033938	122	226.6	1.85738
222642_s_at	transmembrane protein 33	TMEM33	0.003395	21.6	29.2	1.35185
214720_x_at	septin 10	SEPT10	0.0033959	8.5	9.8	1.15294
210399_x_at	fucosyltransferase 6 (alpha (1,3) fucosyltransferase)	FUT6	0.003399	27.1	23.1	-1.173
222468_at	KIAA0319-like	KIAA0319L	0.0034041	166.7	211	1.26575
209448_at	HIV-1 Tat interactive protein 2, 30kDa	HTATIP2	0.0034091	109.2	168.3	1.54121
241171_at	Transcribed locus	EST95	0.0034226	12.5	10.8	-1.157
213119_at	solute carrier family 36 (proton/amino acid symporter), member 1	SLC36A1	0.003423	155.9	201.4	1.29185
210580_x_at	sulfotransferase family, cytosolic, 1A, phenol-preferring, member 3 /// sulfotransferase family, cytosolic, 1A, phenol-preferring, member 4	SULT1A3 /// SULT1A4	0.0034254	374.2	529.2	1.41422
208438_s_at	Gardner-Rasheed feline sarcoma viral (v-fgr) oncogene homolog	FGR	0.0034279	1157.6	1724.7	1.48989
202808_at	chromosome 10 open reading frame 26	C10orf26	0.003435	185.8	302.8	1.62971
242452_at	Amiloride binding protein 1 (amine oxidase (copper-containing))	ABP1	0.0034445	13.1	11	-1.191
220175_s_at	COBW domain containing 1 /// COBW domain containing 2 /// COBW domain containing 5 /// COBW-like placental protein /// COBW domain containing 3 /// COBW domain containing 6 /// similar to COBW domain containing 3	CBWD1 /// CBWD2 /// CBWD5 /// RP11-561O23.4 /// CBWD3 /// CBWD6 /// LOC653165	0.0034511	174.7	217.3	1.24385
202418_at	Yip1 interacting factor homolog A (S. cerevisiae)	YIF1A	0.0034512	94.9	124.3	1.3098
242794_at	mastermind-like 3 (Drosophila)	MAML3	0.0034514	33.9	53.7	1.58407
218404_at	sorting nexin 10	SNX10	0.0034631	275.8	433.2	1.5707
217853_at	tensin 3	TNS3	0.0034649	84.1	149	1.7717
233459_at	polymerase (RNA) III (DNA directed) polypeptide E (80kD)	POLR3E	0.0034665	28.5	22.6	-1.261
201632_at	eukaryotic translation initiation factor 2B, subunit 1 alpha, 26kDa	EIF2B1	0.0034726	274.4	326.3	1.18914
204526_s_at	TBC1 domain family, member 8 (with GRAM domain)	TBC1D8	0.0034737	165.1	237	1.43549
242648_at	kelch-like 8 (Drosophila)	KLHL8	0.0034748	49.2	78	1.58537
218046_s_at	mitochondrial ribosomal protein S16	MRPS16	0.0034754	70.1	90.2	1.28673
233808_at	Serine/threonine kinase 3 (STE20 homolog, yeast)	STK3	0.0034793	6.7	7.5	1.1194
219032_x_at	opsin 3 (encephalopsin, panopsin)	OPN3	0.0034795	127.9	207.8	1.62471
230856_at	WD repeat domain, phosphoinositide interacting 1	WIPI1	0.0034805	55	71.4	1.29818
221203_s_at	YEATS domain containing 2	YEATS2	0.003486	39.7	49.5	1.24685
201641_at	bone marrow stromal cell antigen 2	BST2	0.00349	254.8	328.9	1.29082
235195_at	F-box and WD-40 domain protein 2	FBXW2	0.0034978	6.8	7.9	1.16176
212122_at	ras homolog gene family, member Q /// hypothetical LOC284988	RHOQ /// LOC284988	0.0035044	15.5	20.1	1.29677
1557135_at	CDNA FLJ32411 fis, clone SKMUS2000515	EST2	0.0035148	15.8	18.6	1.17722
219574_at	membrane-associated ring finger (C3HC4) 1	MAR1	0.0035319	34.2	60.7	1.77485
209384_at	proline synthetase co-transcribed homolog (bacterial)	PROSC	0.0035338	167.5	254.8	1.52119
206743_s_at	asialoglycoprotein receptor 1	ASGR1	0.0035444	36.6	61.9	1.69126
200009_at	GDP dissociation inhibitor 2 /// GDP dissociation inhibitor 2	GDI2	0.0035539	1462.3	1752.4	1.19839
240777_at	Spectrin repeat containing, nuclear envelope 2	SYNE2	0.0035561	14.7	12.4	-1.185
223198_x_at	COMM domain containing 5	COMMD5	0.003559	89.9	112.3	1.24917
204057_at	interferon regulatory factor 8 /// interferon regulatory factor 8	IRF8	0.0035683	377.8	472	1.24934
227159_at	homolog of mouse LGP1	LGP1	0.0035691	80.6	102.1	1.26675
207668_x_at	protein disulfide isomerase family A, member 6	PDIA6	0.0035751	251.6	329.7	1.31041
202501_at	microtubule-associated protein, RP/EB family, member 2	MAPRE2	0.0035947	752.2	610	-1.233
222990_at	ubiquilin 1	UBQLN1	0.0035974	631	525.3	-1.201
223562_at	parvin, gamma	PARVG	0.003603	336.7	448	1.33056
208489_at	gap junction protein, alpha 8, 50kDa (connexin 50)	GJA8	0.0036129	23.1	19.4	-1.191
37022_at	proline/arginine-rich end leucine-rich repeat protein	PRELP	0.003614	26.5	22.7	-1.167
205812_s_at	transmembrane emp24 protein transport domain containing 9	TMED9	0.0036171	493.5	639.5	1.29585
201181_at	guanine nucleotide binding protein (G protein), alpha inhibiting activity polypeptide 3	GNAI3	0.0036203	94.7	135.2	1.42767
203240_at	Fc fragment of IgG binding protein	FCGBP	0.0036281	89.1	60.6	-1.47
211576_s_at	solute carrier family 19 (folate transporter), member 1	SLC19A1	0.003629	71.5	106.9	1.4951
205126_at	vaccinia related kinase 2	VRK2	0.0036295	111.3	165.8	1.48967
212467_at	DnaJ (Hsp40) homolog, subfamily C, member 13	DNAJC13	0.0036443	72.4	105.4	1.4558
210225_x_at	leukocyte immunoglobulin-like receptor, subfamily B (with TM and ITIM domains), member 2 /// leukocyte immunoglobulin-like receptor, subfamily B (with TM and ITIM domains), member 2 /// leukocyte immunoglobulin-like receptor, subfamily B (with TM and ITIM domains), member 3 /// leukocyte immunoglobulin-like receptor, subfamily B (with TM and ITIM domains), member 3	LILRB2 /// LILRB3	0.0036485	196.5	297.7	1.51501
218241_at	golgi autoantigen, golgin subfamily a, 5	GOLGA5	0.0036591	63.5	91.3	1.4378
201779_s_at	ring finger protein 13	RNF13	0.0036672	493.1	742.4	1.50558
232383_at	transcription factor EC	TFEC	0.0036674	11.7	19.5	1.66667
203621_at	NADH dehydrogenase (ubiquinone) 1 beta subcomplex, 5, 16kDa	NDUFB5	0.0036703	506.4	676.2	1.33531
204493_at	BH3 interacting domain death agonist	BID	0.0036711	144.9	218.7	1.50932
212794_s_at	KIAA1033	KIAA1033	0.0036764	108.8	146.9	1.35018
212198_s_at	transmembrane 9 superfamily protein member 4	TM9SF4	0.0036816	103.6	135.3	1.30598
240020_at	Transcribed locus, moderately similar to NP_055301.1 neuronal thread protein AD7c-NTP [Homo sapiens]	EST91	0.0036888	12.6	15.2	1.20635
50221_at	transcription factor EB	TFEB	0.0036925	80	110.1	1.37625
224279_s_at	calcium binding tyrosine-(Y)-phosphorylation regulated (fibrousheathin 2)	CABYR	0.0036929	14.6	12	-1.217
232118_at	CDNA: FLJ22446 fis, clone HRC09457	EST76	0.0037003	21.1	28.2	1.33649
202066_at	protein tyrosine phosphatase, receptor type, f polypeptide (PTPRF), interacting protein (liprin), alpha 1	PPFIA1	0.003701	81.9	110.3	1.34676
222657_s_at	ubiquitin-conjugating enzyme E2W (putative)	UBE2W	0.0037132	59.6	92.7	1.55537
218027_at	mitochondrial ribosomal protein L15	MRPL15	0.0037197	85.9	125.6	1.46217
226844_at	MOB1, Mps One Binder kinase activator-like 2B (yeast)	MOBKL2B	0.0037203	21.1	28	1.32701
225324_at	cardiolipin synthase 1	CRLS1	0.0037243	60	93.1	1.55167
218317_x_at	GIY-YIG domain containing 2 /// GIY-YIG domain containing 1 /// similar to GIY-YIG domain containing 2 isoform 1	GIYD2 /// GIYD1 /// LOC644122	0.0037249	197	278.2	1.41218
209256_s_at	KIAA0265 protein	KIAA0265	0.0037352	35.7	48.4	1.35574
202826_at	serine peptidase inhibitor, Kunitz type 1	SPINT1	0.0037393	39.8	54.3	1.36432
212665_at	TCDD-inducible poly(ADP-ribose) polymerase	TIPARP	0.0037418	1140.2	713.7	-1.598
208012_x_at	SP110 nuclear body protein	SP110	0.003743	418.3	562.3	1.34425
224480_s_at	lysophosphatidic acid acyltransferase theta /// lysophosphatidic acid acyltransferase theta	LPAAT-THETA	0.0037551	35.1	57.7	1.64387
229394_s_at	glucocorticoid receptor DNA binding factor 1	GRLF1	0.0037577	89.5	142.6	1.5933
205037_at	RAB, member of RAS oncogene family-like 4	RABL4	0.0037639	41.9	54.7	1.30549
242555_at	similar to RIKEN cDNA 4921524J17	LOC388272	0.0037649	7.3	6.5	-1.123
212475_at	KIAA0241	KIAA0241	0.003768	43	53.6	1.24651
220962_s_at	peptidyl arginine deiminase, type I /// peptidyl arginine deiminase, type I	PADI1	0.0037694	47.4	41.3	-1.148
226440_at	Dual specificity phosphatase 22	DUSP22	0.0037713	186.5	271.2	1.45416
213312_at	chromosome 6 open reading frame 162	C6orf162	0.003773	24.1	32.3	1.34025
1556116_s_at	Protein tyrosine phosphatase, receptor type, S /// Transportin 1	PTPRS /// TNPO1	0.0037792	17.8	15.5	-1.148
222052_at	FLJ41131 protein	FLJ41131	0.0037816	44.1	57.1	1.29478
217795_s_at	transmembrane protein 43	TMEM43	0.0038087	156.3	212.4	1.35893
235241_at	hypothetical protein FLJ90709	FLJ90709	0.0038157	44.1	56.2	1.27438
218766_s_at	tryptophanyl tRNA synthetase 2 (mitochondrial)	WARS2	0.0038257	19	23.5	1.23684
218026_at	coiled-coil domain containing 56	CCDC56	0.0038427	90.7	170.2	1.87652
232382_s_at	protein-L-isoaspartate (D-aspartate) O-methyltransferase domain containing 1	PCMTD1	0.0038553	94.1	164.4	1.74708
201805_at	protein kinase, AMP-activated, gamma 1 non-catalytic subunit	PRKAG1	0.0038594	130.2	151.7	1.16513
206034_at	serpin peptidase inhibitor, clade B (ovalbumin), member 8	SERPINB8	0.0038623	48.3	62.6	1.29607
218857_s_at	asparaginase like 1	ASRGL1	0.0038698	44.1	64.5	1.46259
238684_at	Transcribed locus	EST85	0.0038735	23.7	28.3	1.19409
203719_at	excision repair cross-complementing rodent repair deficiency, complementation group 1 (includes overlapping antisense sequence)	ERCC1	0.0038766	91	117.2	1.28791
213974_at	ADAMTS-like 3	ADAMTSL3	0.0038821	7.4	6.7	-1.104
209499_x_at	tumor necrosis factor (ligand) superfamily, member 13 /// tumor necrosis factor (ligand) superfamily, member 12-member 13	TNFSF13 /// TNFSF12-TNFSF13	0.0038856	179.4	306.6	1.70903
226056_at	Cdc42 GTPase-activating protein	CDGAP	0.0038912	37.2	49.7	1.33602
201494_at	prolylcarboxypeptidase (angiotensinase C)	PRCP	0.003903	287.9	413.2	1.43522
242166_at	Cell division cycle 73, Paf1/RNA polymerase II complex component, homolog (S. cerevisiae)	CDC73	0.0039107	7.6	6.8	-1.118
217910_x_at	MAX-like protein X	MLX	0.0039126	196.7	251.6	1.27911
217764_s_at	RAB31, member RAS oncogene family	RAB31	0.0039233	536.8	918.5	1.71107
1553978_at	MADS box transcription enhancer factor 2, polypeptide B (myocyte enhancer factor 2B)	MEF2B	0.0039234	76.9	112.4	1.46164
205828_at	matrix metallopeptidase 3 (stromelysin 1, progelatinase)	MMP3	0.0039289	6.7	5.9	-1.136
230925_at	amyloid beta (A4) precursor protein-binding, family B, member 1 interacting protein	APBB1IP	0.0039297	467.1	747.9	1.60116
202392_s_at	phosphatidylserine decarboxylase	PISD	0.0039352	121.7	157	1.29006
236094_at	Transcription factor 7-like 2 (T-cell specific, HMG-box)	TCF7L2	0.0039626	23.7	33.7	1.42194
218304_s_at	oxysterol binding protein-like 11	OSBPL11	0.0039648	49.7	79.2	1.59356
237030_at	acid phosphatase, prostate	ACPP	0.0039699	20.8	28.3	1.36058
209276_s_at	glutaredoxin (thioltransferase)	GLRX	0.0039707	524.2	743.3	1.41797
209616_s_at	carboxylesterase 1 (monocyte/macrophage serine esterase 1)	CES1	0.0039733	110.4	186.9	1.69293
223219_s_at	CCR4-NOT transcription complex, subunit 10	CNOT10	0.0039891	69.2	80.6	1.16474
228341_at	CDNA FLJ34034 fis, clone FCBBF2004671	EST57	0.0039914	54.7	71.8	1.31261
230206_at	Dedicator of cytokinesis 5	DOCK5	0.0040033	87.6	133	1.51826
1569067_at	BCL2-like 1	BCL2L1	0.004006	21.3	18.6	-1.145
224622_at	TBC1 domain family, member 14	TBC1D14	0.0040066	120.4	172.4	1.43189
200886_s_at	phosphoglycerate mutase 1 (brain) /// similar to Phosphoglycerate mutase 1 (Phosphoglycerate mutase isozyme B) (PGAM-B) (BPG-dependent PGAM 1) /// similar to Phosphoglycerate mutase 1 (Phosphoglycerate mutase isozyme B) (PGAM-B) (BPG-dependent PGAM 1)	PGAM1 /// LOC642969 /// LOC643576	0.0040085	1149.8	1434.9	1.24796
202811_at	STAM binding protein	STAMBP	0.0040136	57.1	86.7	1.51839
209247_s_at	ATP-binding cassette, sub-family F (GCN20), member 2	ABCF2	0.0040183	40	54.3	1.3575
213999_at	Yip1 domain family, member 4	YIPF4	0.0040255	30.2	38	1.25828
203518_at	lysosomal trafficking regulator	LYST	0.0040293	348.2	478.4	1.37392
204112_s_at	histamine N-methyltransferase	HNMT	0.004033	100.5	185	1.8408
205936_s_at	hexokinase 3 (white cell)	HK3	0.004039	197.3	310.2	1.57223
218190_s_at	ubiquinol-cytochrome c reductase complex (7.2 kD)	UCRC	0.00404	592.9	784.7	1.32349
201577_at	non-metastatic cells 1, protein (NM23A) expressed in	NME1	0.004045	129.8	179.9	1.38598
223203_at	transmembrane protein 29 /// similar to transmembrane protein 29 /// similar to transmembrane protein 29 /// similar to transmembrane protein 29	TMEM29 /// LOC653094 /// LOC653504 /// LOC653507	0.0040456	244.8	303.3	1.23897
232891_at	signal-regulatory protein delta	SIRPD	0.0040527	20.3	25.6	1.26108
1552257_a_at	tubulin tyrosine ligase-like family, member 12	TTLL12	0.004065	29	37.3	1.28621
204714_s_at	coagulation factor V (proaccelerin, labile factor)	F5	0.0040702	75	141.1	1.88133
221579_s_at	nudix (nucleoside diphosphate linked moiety X)-type motif 3	NUDT3	0.0040786	166.8	206.4	1.23741
218482_at	enhancer of yellow 2 homolog (Drosophila)	ENY2	0.0040868	362.3	435.9	1.20315
224374_s_at	elastin microfibril interfacer 2 /// elastin microfibril interfacer 2	EMILIN2	0.0040968	182.2	316.6	1.73765
215886_x_at	ubiquitin specific peptidase 12	USP12	0.0040973	20.2	14.3	-1.413
205640_at	aldehyde dehydrogenase 3 family, member B1	ALDH3B1	0.0040974	111.8	166.5	1.48927
219403_s_at	heparanase	HPSE	0.0040991	38.5	80.3	2.08571
223120_at	fucosidase, alpha-L- 2, plasma	FUCA2	0.0041103	116.4	169	1.45189
203740_at	M-phase phosphoprotein 6	MPHOSPH6	0.004111	109.4	151.2	1.38208
201385_at	DEAH (Asp-Glu-Ala-His) box polypeptide 15	DHX15	0.0041146	983.7	775.2	-1.269
232613_at	polybromo 1	PB1	0.0041174	21.4	27.1	1.26636
202053_s_at	aldehyde dehydrogenase 3 family, member A2	ALDH3A2	0.004127	74.8	103.5	1.38369
1554216_at	hypothetical protein LOC55610, isoform b	FLJ20097	0.0041278	6.2	7	1.12903
212605_s_at	AF034176 Human mRNA (Tripodis and Ragoussis) Homo sapiens cDNA clone ntcon5 contig	EST23	0.0041366	81.4	114.6	1.40786
202867_s_at	DnaJ (Hsp40) homolog, subfamily B, member 12	DNAJB12	0.0041386	67	86.8	1.29552
204598_at	U-box domain containing 5	UBOX5	0.0041424	93.4	80.6	-1.159
201126_s_at	mannosyl (alpha-1,3-)-glycoprotein beta-1,2-N-acetylglucosaminyltransferase	MGAT1	0.0041437	225.5	300.1	1.33082
224129_s_at	dpy-30-like protein	LOC84661	0.0041453	185.7	298.7	1.60851
202934_at	hexokinase 2	HK2	0.0041668	94.7	142.3	1.50264
205200_at	C-type lectin domain family 3, member B	CLEC3B	0.0041704	35	49.7	1.42
205090_s_at	N-acetylglucosamine-1-phosphodiester alpha-N-acetylglucosaminidase	NAGPA	0.0041709	103.6	125.1	1.20753
226963_at	basic transcription factor 3-like 4	BTF3L4	0.0041934	126.7	172.5	1.36148
221532_s_at	WD repeat domain 61	WDR61	0.0042077	189.4	281.4	1.48574
1557389_at	SH3 and PX domains 2A	SH3PXD2A	0.0042214	11	9.8	-1.122
236853_at	chromosome 13 open reading frame 16	C13orf16	0.0042344	17.5	14.5	-1.207
241916_at	Phospholipid scramblase 1	PLSCR1	0.0042421	48.6	98.4	2.02469
236923_x_at	---	EST82	0.0042441	104	141.4	1.35962
223124_s_at	chromosome 1 open reading frame 128	C1orf128	0.0042461	664.4	462.8	-1.436
203119_at	coiled-coil domain containing 86	CCDC86	0.0042524	47.3	61.6	1.30233
223046_at	egl nine homolog 1 (C. elegans)	EGLN1	0.0042584	105	153.1	1.4581
207691_x_at	ectonucleoside triphosphate diphosphohydrolase 1	ENTPD1	0.004263	33.5	61.4	1.83284
227776_at	Transcribed locus	EST50	0.0042633	118.2	191	1.61591
1729_at	TNFRSF1A-associated via death domain	TRADD	0.0042638	157.7	202.6	1.28472
223201_s_at	hypothetical protein FLJ22679 /// similar to hypothetical protein FLJ22679	RP13-360B22.2 /// LOC653522	0.0042749	78.8	105.1	1.33376
218739_at	abhydrolase domain containing 5	ABHD5	0.004279	44.5	72	1.61798
214024_s_at	DiGeorge syndrome critical region gene 6-like	DGCR6L	0.004283	29.2	22.8	-1.281
208850_s_at	Thy-1 cell surface antigen	THY1	0.0042842	25	21.3	-1.174
202546_at	vesicle-associated membrane protein 8 (endobrevin)	VAMP8	0.0043039	770.6	1040.5	1.35025
203127_s_at	serine palmitoyltransferase, long chain base subunit 2	SPTLC2	0.0043089	322.2	421.6	1.3085
218671_s_at	ATPase inhibitory factor 1	ATPIF1	0.0043151	272	334.4	1.22941
208972_s_at	ATP synthase, H+ transporting, mitochondrial F0 complex, subunit C1 (subunit 9)	ATP5G1	0.0043272	167.3	202.9	1.21279
243718_at	Hypothetical protein LOC642775	LOC642775	0.0043403	13.9	17.7	1.27338
212024_x_at	flightless I homolog (Drosophila)	FLII	0.0043473	193	242.4	1.25596
222571_at	ST6 (alpha-N-acetyl-neuraminyl-2,3-beta-galactosyl-1,3)-N-acetylgalactosaminide alpha-2,6-sialyltransferase 6	ST6GALNAC6	0.0043683	85.9	74.1	-1.159
209325_s_at	regulator of G-protein signalling 16	RGS16	0.0043685	21.1	17.1	-1.234
224971_at	mitochondrial ribosomal protein L30	MRPL30	0.0043686	81	106.6	1.31605
200827_at	procollagen-lysine 1, 2-oxoglutarate 5-dioxygenase 1	PLOD1	0.0043737	63	81.7	1.29683
223004_s_at	chromosome 3 open reading frame 1	C3orf1	0.0043833	132.6	204.4	1.54148
212561_at	RAB6 interacting protein 1	RAB6IP1	0.004387	676.9	969.7	1.43256
223952_x_at	dehydrogenase/reductase (SDR family) member 9	DHRS9	0.0043894	14.7	21.4	1.45578
228444_at	Transcribed locus	EST58	0.0043918	76.4	101.3	1.32592
224564_s_at	reticulon 3	RTN3	0.0044018	159.7	221.3	1.38572
207439_s_at	solute carrier family 35 (UDP-galactose transporter), member A2	SLC35A2	0.0044204	23.2	19.4	-1.196
228285_at	tudor domain containing 9	TDRD9	0.0044231	22.9	33.2	1.44978
1555626_a_at	signaling lymphocytic activation molecule family member 1	SLAMF1	0.0044294	20.8	15.3	-1.359
201761_at	methylenetetrahydrofolate dehydrogenase (NADP+ dependent) 2, methenyltetrahydrofolate cyclohydrolase	MTHFD2	0.004434	270.6	354	1.3082
210153_s_at	malic enzyme 2, NAD(+)-dependent, mitochondrial	ME2	0.0044361	224.7	274.5	1.22163
225847_at	arylacetamide deacetylase-like 1	AADACL1	0.0044617	7.6	11.5	1.51316
228670_at	telomerase-associated protein 1	TEP1	0.0044687	67.8	102.1	1.5059
209073_s_at	numb homolog (Drosophila)	NUMB	0.0044832	99.7	144.9	1.45336
218914_at	chromosome 1 open reading frame 66	C1orf66	0.004486	39.7	49.9	1.25693
214830_at	solute carrier family 38, member 6	SLC38A6	0.0044901	9.6	12.8	1.33333
228726_at	---	EST61	0.0044934	152.4	226.3	1.48491
229436_x_at	BRCA1/BRCA2-containing complex, subunit 3	BRCC3	0.0044979	81	103.3	1.27531
230897_at	hypothetical protein FLJ20972	RP4-692D3.1	0.0045199	9.8	12	1.22449
201400_at	proteasome (prosome, macropain) subunit, beta type, 3	PSMB3	0.0045259	696	894.8	1.28563
1557813_at	Single-stranded DNA binding protein 2	SSBP2	0.0045341	458.2	353.2	-1.297
226073_at	hypothetical protein LOC219854	LOC219854	0.0045361	114.1	160.8	1.40929
202857_at	transmembrane protein 4	TMEM4	0.0045458	283.1	405.7	1.43306
1564521_x_at	protein arginine methyltransferase 5	PRMT5	0.0045477	21.2	25.5	1.20283
241068_at	Transcribed locus	EST94	0.0045491	19.8	31.1	1.57071
222872_x_at	oligonucleotide/oligosaccharide-binding fold containing 2A	OBFC2A	0.00455	56	79.4	1.41786
209721_s_at	hypothetical protein LOC25900, isoform 3	HOM-TES-103	0.0045505	241.7	309.7	1.28134
1559145_at	hypothetical protein LOC386597	LOC386597	0.0045761	9.1	8.2	-1.11
238918_at	CDNA FLJ42015 fis, clone SPLEN2032813	EST86	0.0045771	63.2	86.1	1.36234
205432_at	oviductal glycoprotein 1, 120kDa (mucin 9, oviductin)	OVGP1	0.0045819	84.2	69	-1.22
206120_at	CD33 molecule	CD33	0.0045835	142.3	265.5	1.86578
1568691_at	CDNA clone IMAGE:3613441	EST16	0.0045883	67.6	58.7	-1.152
200839_s_at	cathepsin B	CTSB	0.0045896	873.9	1399.4	1.60133
206643_at	histidine ammonia-lyase	HAL	0.0045942	41.2	82.1	1.99272
223479_s_at	coiled-coil-helix-coiled-coil-helix domain containing 5	CHCHD5	0.0045969	58.7	76.9	1.31005
236172_at	Leukotriene B4 receptor	LTB4R	0.004605	71.2	105.1	1.47612
1559535_s_at	Homo sapiens, clone IMAGE:5743779, mRNA	EST11	0.0046105	5.6	6.1	1.08929
232359_at	Retinol dehydrogenase 11 (all-trans/9-cis/11-cis)	RDH11	0.0046134	25.8	21.9	-1.178
203512_at	trafficking protein particle complex 3	TRAPPC3	0.0046272	95.7	120.3	1.25705
244257_at	Transmembrane protein 104	TMEM104	0.0046274	57.2	88.3	1.54371
230264_s_at	adaptor-related protein complex 1, sigma 2 subunit	AP1S2	0.0046276	1184	1828	1.54392
231857_s_at	hypothetical protein FLJ21839	FLJ21839	0.0046295	37.5	30.6	-1.225
225056_at	signal-induced proliferation-associated 1 like 2	SIPA1L2	0.0046462	25.9	42.3	1.6332
202721_s_at	glutamine-fructose-6-phosphate transaminase 1	GFPT1	0.0046489	77.9	57.9	-1.345
203095_at	mitochondrial translational initiation factor 2	MTIF2	0.0046543	104	145	1.39423
235772_at	Ubiquitin specific peptidase 54	USP54	0.0046634	25.3	32.3	1.27668
225508_at	KIAA1468	KIAA1468	0.0046638	140.5	177.4	1.26263
215501_s_at	dual specificity phosphatase 10	DUSP10	0.0046729	109.9	68.7	-1.6
201441_at	cytochrome c oxidase subunit Vib polypeptide 1 (ubiquitous)	COX6B1	0.0046785	728.5	823.3	1.13013
223184_s_at	1-acylglycerol-3-phosphate O-acyltransferase 3 /// similar to 1-acylglycerol-3-phosphate O-acyltransferase 3	AGPAT3 /// LOC653101	0.0047141	46.6	58.5	1.25536
210412_at	glutamate receptor, ionotropic, N-methyl D-aspartate 2B	GRIN2B	0.0047227	10.8	9.1	-1.187
1558028_x_at	hypothetical protein LOC644799 /// hypothetical protein LOC647979	LOC644799 /// LOC647979	0.0047345	28.3	34.8	1.22968
225447_at	glycerol-3-phosphate dehydrogenase 2 (mitochondrial)	GPD2	0.0047347	46.6	64.2	1.37768
208448_x_at	interferon, alpha 16	IFNA16	0.0047377	7.3	6.6	-1.106
208857_s_at	protein-L-isoaspartate (D-aspartate) O-methyltransferase	PCMT1	0.0047416	45.9	75.8	1.65142
228031_at	chromosome 20 open reading frame 121	C20orf121	0.0047479	68.9	87.2	1.2656
203561_at	Fc fragment of IgG, low affinity IIa, receptor (CD32)	FCGR2A	0.0047571	356.8	690.4	1.93498
225059_at	angiotensin II receptor-associated protein	AGTRAP	0.0047612	372.4	516.4	1.38668
212688_at	phosphoinositide-3-kinase, catalytic, beta polypeptide	PIK3CB	0.0047715	66.8	92.9	1.39072
231672_at	Transcribed locus, strongly similar to NP_057364.1 carboxylesterase 4-like; carboxylesterase-related protein [Homo sapiens]	EST74	0.0047827	41.6	62.1	1.49279
204257_at	fatty acid desaturase 3	FADS3	0.0047902	76.2	65.5	-1.163
242542_at	Phosphatase and actin regulator 2	PHACTR2	0.0047914	13.3	16	1.20301
231871_at	G protein-coupled receptor 180	GPR180	0.0047968	7	8.6	1.22857
220865_s_at	prenyl (decaprenyl) diphosphate synthase, subunit 1	PDSS1	0.0047976	32.7	44.8	1.37003
1561531_at	CDNA clone IMAGE:5539356	EST12	0.0048224	9.5	8.1	-1.173
1557338_x_at	Homo sapiens, clone IMAGE:5396883, mRNA	EST5	0.0048226	10.2	9.1	-1.121
208981_at	platelet/endothelial cell adhesion molecule (CD31 antigen)	PECAM1	0.0048321	332	514.6	1.55
210427_x_at	annexin A2	ANXA2	0.0048421	2096.3	2952.3	1.40834
219093_at	hypothetical protein FLJ20701 /// hypothetical protein FLJ20701	FLJ20701	0.0048441	27.4	49.7	1.81387
232396_at	Zinc finger protein 710	ZNF710	0.0048473	45.4	70.2	1.54626
219288_at	chromosome 3 open reading frame 14	C3orf14	0.0048479	23.9	39.1	1.63598
210951_x_at	RAB27A, member RAS oncogene family	RAB27A	0.0048538	387.4	546.8	1.41146
209004_s_at	F-box and leucine-rich repeat protein 5	FBXL5	0.0048661	513.7	692.3	1.34767
228365_at	copine VIII	CPNE8	0.0048726	43.2	66.6	1.54167
224038_at	---	EST34	0.0048761	10.1	9	-1.122
208819_at	RAB8A, member RAS oncogene family	RAB8A	0.0048852	426.9	550.7	1.29
1568870_at	CDNA clone IMAGE:4818211	EST18	0.0048886	78.3	137.5	1.75607
211752_s_at	NADH dehydrogenase (ubiquinone) Fe-S protein 7, 20kDa (NADH-coenzyme Q reductase) /// NADH dehydrogenase (ubiquinone) Fe-S protein 7, 20kDa (NADH-coenzyme Q reductase)	NDUFS7	0.0049031	181.4	220.6	1.2161
205996_s_at	adenylate kinase 2	AK2	0.0049078	76.6	98.8	1.28982
211473_s_at	collagen, type IV, alpha 6	COL4A6	0.0049141	8.5	7.4	-1.149
215749_s_at	golgi reassembly stacking protein 1, 65kDa	GORASP1	0.0049292	70	91.4	1.30571
202214_s_at	cullin 4B	CUL4B	0.004945	133.4	173.4	1.29985
209110_s_at	ral guanine nucleotide dissociation stimulator-like 2	RGL2	0.0049451	152.9	204	1.33421
203615_x_at	sulfotransferase family, cytosolic, 1A, phenol-preferring, member 1	SULT1A1	0.0049548	376	593.7	1.57899
1555399_a_at	dual specificity phosphatase 16	DUSP16	0.0049587	39.3	34.4	-1.142
203732_at	thyroid hormone receptor interactor 4	TRIP4	0.0049628	119.1	167.9	1.40974
201746_at	tumor protein p53 (Li-Fraumeni syndrome)	TP53	0.0049814	37.2	58.5	1.57258
243928_s_at	ATP-binding cassette, sub-family C (CFTR/MRP), member 4	ABCC4	0.0049954	7.8	7.2	-1.083
