# Supplementary material for: Biomarkers for Early and Late Stage Chronic Allograft Nephropathy by Proteogenomic Profiling of Peripheral Blood
Source: PLoS One. 2009 Jul 10;4(7):e6212. doi: 10.1371/journal.pone.0006212 (PMC2703807; doi:10.1371/journal.pone.0006212)
Supplement: Table S2 — (0.32 MB XLS) [file pone.0006212.s002.xls]

## Sheet: Sheet1
Differentially expressed genes for Mild CAN in Test Set 2
	Parametric p-value	Geom mean of intensities in class 1 : Banff 0	Geom mean of intensities in class 2 : Banff 1	Ratio of geom means	Probe Set ID	Gene Symbol	Gene Title
1	1.8e-06	42.7	16.8	-2.54167	242901_at	EST1	MRNA; cDNA DKFZp686G24244 (from clone DKFZp686G24244)
2	1.9e-06	63.4	30.2	-2.09934	232485_at	RUNDC2A	RUN domain containing 2A
3	2e-06	60.6	25.7	-2.35798	1566880_at	EST2	MRNA; cDNA DKFZp667L198 (from clone DKFZp667L198)
4	2.6e-06	74.3	36.1	-2.05817	236317_at	EST3	Transcribed locus, strongly similar to XP_512105.1 similar to KIAA0437 [Pan troglodytes]
5	2.9e-06	52.8	13.7	-3.85401	240861_at	EST4	---
6	2.9e-06	31.7	18.3	-1.73224	210369_at	SWAP70	SWAP-70 protein
7	5.2e-06	311	187.4	-1.65955	1566785_x_at	LOC728806	Similar to N-ethylmaleimide-sensitive factor
8	6.4e-06	23.6	14.9	-1.58389	234643_x_at	EST5	CDNA: FLJ21798 fis, clone HEP00573
9	6.9e-06	19.2	10.9	-1.76147	242941_x_at	TBX1	T-box 1
10	7.5e-06	33.4	21	-1.59048	206964_at	NAT8B	N-acetyltransferase 8B (gene/pseudogene)
11	8.5e-06	226.7	72.5	-3.1269	1559078_at	BCL11A	B-cell CLL/lymphoma 11A (zinc finger protein)
12	8.7e-06	13	7.2	-1.80556	231329_at	EST6	Transcribed locus
13	9.3e-06	135.9	42.7	-3.18267	244172_at	EST7	---
14	1.05e-05	48.3	24.4	-1.97951	213256_at	MAR3	membrane-associated ring finger (C3HC4) 3
15	1.14e-05	314.7	425.4	1.35176	202553_s_at	SYF2	SYF2 homolog, RNA splicing factor (S. cerevisiae)
16	1.21e-05	9.5	6.7	-1.41791	244021_at	EST8	---
17	1.39e-05	294.9	454	1.5395	222230_s_at	ACTR10	actin-related protein 10 homolog (S. cerevisiae)
18	1.59e-05	35.4	59.4	1.67797	205062_x_at	ARID4A	AT rich interactive domain 4A (RBP1-like)
19	1.88e-05	43.5	23.4	-1.85897	235802_at	PLD4	phospholipase D family, member 4
20	2.05e-05	102.5	47.6	-2.15336	227189_at	CPNE5	copine V
21	2.07e-05	65.8	24	-2.74167	244696_at	EST9	---
22	2.13e-05	125.6	211.3	1.68232	222496_s_at	FLJ20273	RNA-binding protein
23	2.2e-05	31.1	16.7	-1.86228	1569422_at	FAM129C	family with sequence similarity 129, member C
24	2.45e-05	70.7	33.2	-2.12952	236427_at	EST10	---
25	2.67e-05	457	725.7	1.58796	222408_s_at	YPEL5	yippee-like 5 (Drosophila)
26	2.81e-05	24.9	12.5	-1.992	242801_at	EST11	Transcribed locus
27	2.85e-05	167.5	30.9	-5.42071	230877_at	IGHD	immunoglobulin heavy constant delta
28	3.27e-05	20.4	12.1	-1.68595	240456_at	ANKRD55	Ankyrin repeat domain 55
29	3.5e-05	83.6	42.6	-1.96244	240052_at	ITPR1	inositol 1,4,5-triphosphate receptor, type 1
30	3.57e-05	441.2	64.9	-6.79815	209995_s_at	TCL1A	T-cell leukemia/lymphoma 1A
31	3.81e-05	96.3	47.4	-2.03165	236395_at	EST12	Transcribed locus
32	3.88e-05	144	271.8	1.8875	1554406_a_at	CLEC7A	C-type lectin domain family 7, member A
33	4.22e-05	95.7	25.3	-3.78261	215925_s_at	CD72	CD72 molecule
34	4.22e-05	23.3	11.7	-1.99145	208820_at	PTK2	PTK2 protein tyrosine kinase 2
35	4.27e-05	450.2	1131.2	2.51266	201012_at	ANXA1	annexin A1
36	4.43e-05	251.3	128.1	-1.96175	208690_s_at	PDLIM1	PDZ and LIM domain 1 (elfin)
37	5.01e-05	66.4	19.6	-3.38776	232286_at	EST13	CDNA FLJ12187 fis, clone MAMMA1000831
38	5.16e-05	168.8	62.6	-2.69649	226150_at	PPAPDC1B	Phosphatidic acid phosphatase type 2 domain containing 1B
39	5.26e-05	124.7	287	2.30152	212857_x_at	SUB1	SUB1 homolog (S. cerevisiae)
40	5.31e-05	5.5	7	1.27273	1563283_at	EST14	CDNA clone IMAGE:4828909
41	5.45e-05	75.2	57.5	-1.30783	228541_x_at	LOC400446	hypothetical gene supported by AK098314
42	5.49e-05	326.9	490.2	1.49954	200976_s_at	TAX1BP1	Tax1 (human T-cell leukemia virus type I) binding protein 1
43	5.55e-05	27.1	17.6	-1.53977	216288_at	CYSLTR1	cysteinyl leukotriene receptor 1
44	5.72e-05	210.4	290.3	1.37975	222479_s_at	DYNC1LI1	dynein, cytoplasmic 1, light intermediate chain 1
45	5.76e-05	31.3	21.5	-1.45581	202728_s_at	LTBP1	latent transforming growth factor beta binding protein 1
46	5.87e-05	276.1	198.1	-1.39374	214924_s_at	TRAK1	trafficking protein, kinesin binding 1
47	5.88e-05	18.1	27.8	1.53591	223359_s_at	PDE7A	phosphodiesterase 7A
48	6.01e-05	109.1	215.4	1.97434	203371_s_at	NDUFB3	NADH dehydrogenase (ubiquinone) 1 beta subcomplex, 3, 12kDa
49	6.12e-05	139.5	241.5	1.73118	205452_at	PIGB	phosphatidylinositol glycan anchor biosynthesis, class B
50	6.13e-05	84.8	55.2	-1.53623	243801_x_at	EST15	Transcribed locus
51	6.35e-05	53.8	30.2	-1.78146	239544_at	EST16	Transcribed locus
52	6.36e-05	92.5	45.6	-2.02851	241577_at	EST17	---
53	6.57e-05	1467	502.3	-2.92057	1553589_a_at	PDZK1IP1	PDZK1 interacting protein 1
54	6.83e-05	19.3	32.2	1.66839	203599_s_at	WBP4	WW domain binding protein 4 (formin binding protein 21)
55	6.89e-05	23.2	10.8	-2.14815	227006_at	PPP1R14A	protein phosphatase 1, regulatory (inhibitor) subunit 14A
56	6.99e-05	28	19.4	-1.4433	236139_at	EST18	Transcribed locus
57	7.03e-05	33.7	17.8	-1.89326	234491_s_at	SAV1	salvador homolog 1 (Drosophila)
58	7.13e-05	174.8	100.9	-1.73241	208730_x_at	RAB2A	RAB2A, member RAS oncogene family
59	7.23e-05	404.9	820	2.02519	211676_s_at	IFNGR1	interferon gamma receptor 1
60	7.23e-05	44.9	104.6	2.32962	202918_s_at	PREI3	preimplantation protein 3
61	7.27e-05	10.6	6.7	-1.58209	231985_at	MICAL3	microtubule associated monoxygenase, calponin and LIM domain containing 3
62	7.49e-05	100.5	53.7	-1.87151	243303_at	EST19	CDNA FLJ40827 fis, clone TRACH2011500
63	7.67e-05	23.5	8.4	-2.79762	227198_at	AFF3	AF4/FMR2 family, member 3
64	7.92e-05	131.3	98.6	-1.33164	202356_s_at	GTF2F1	general transcription factor IIF, polypeptide 1, 74kDa
65	8.07e-05	288	96.6	-2.98137	1555779_a_at	CD79A	CD79a molecule, immunoglobulin-associated alpha
66	8.17e-05	40.9	86	2.10269	215719_x_at	FAS	Fas (TNF receptor superfamily, member 6)
67	8.4e-05	50.2	37.4	-1.34225	1552892_at	TNFRSF13C	tumor necrosis factor receptor superfamily, member 13C
68	8.45e-05	45.2	74	1.63717	211574_s_at	CD46	CD46 molecule, complement regulatory protein
69	8.53e-05	59.7	40	-1.4925	218183_at	C16orf5	chromosome 16 open reading frame 5
70	8.82e-05	46.3	28.2	-1.64184	220855_at	EST20	Clone HQ0456 PRO0456
71	9.03e-05	94.6	168.2	1.77801	208715_at	TMCO1	transmembrane and coiled-coil domains 1
72	9.13e-05	412	725	1.75971	223922_x_at	MS4A6A	membrane-spanning 4-domains, subfamily A, member 6A
73	9.17e-05	5343.3	9145.7	1.71162	202917_s_at	S100A8	S100 calcium binding protein A8
74	9.19e-05	29.9	14.2	-2.10563	204004_at	PAWR	PRKC, apoptosis, WT1, regulator
75	9.31e-05	172.9	231.2	1.33719	202636_at	RNF103	ring finger protein 103
76	9.32e-05	47	22.9	-2.0524	232948_at	EST21	CDNA FLJ12111 fis, clone MAMMA1000025
77	9.59e-05	34.9	24.1	-1.44813	234697_x_at	C3orf31	chromosome 3 open reading frame 31
78	0.0001013	111	40.9	-2.71394	205901_at	PNOC	prepronociceptin
79	0.0001037	9.7	6.2	-1.56452	1558745_at	LOC92017	similar to RIKEN cDNA 4933437K13
80	0.0001047	98.2	301.4	3.06925	209732_at	CLEC2B	C-type lectin domain family 2, member B
81	0.0001052	10.4	7.2	-1.44444	211226_at	GALR2	galanin receptor 2
82	0.0001052	42.2	76.6	1.81517	213292_s_at	SNX13	sorting nexin 13
83	0.0001081	135.2	47.8	-2.82845	205861_at	SPIB	Spi-B transcription factor (Spi-1/PU.1 related)
84	0.0001089	124.5	218.4	1.75422	224377_s_at	RAB18	RAB18, member RAS oncogene family
85	0.0001113	30.7	17	-1.80588	222292_at	CD40	CD40 molecule, TNF receptor superfamily member 5
86	0.0001121	19	8.1	-2.34568	1570505_at	ABCB4	ATP-binding cassette, sub-family B (MDR/TAP), member 4
87	0.0001122	8.4	6.2	-1.35484	1560227_at	GDPD1	glycerophosphodiester phosphodiesterase domain containing 1
88	0.0001134	102.1	45.9	-2.2244	240265_at	TRAF3IP3	TRAF3 interacting protein 3
89	0.000115	14.6	26.5	1.81507	241752_at	SLC8A1	solute carrier family 8 (sodium/calcium exchanger), member 1
90	0.0001171	105.7	72.5	-1.45793	240451_at	EST22	---
91	0.0001183	25.6	39.9	1.55859	228013_at	EST23	MRNA; cDNA DKFZp586F1523 (from clone DKFZp586F1523)
92	0.0001253	273	379.2	1.38901	202442_at	AP3S1	adaptor-related protein complex 3, sigma 1 subunit
93	0.0001267	9	7.2	-1.25	1563553_at	EST24	---
94	0.0001289	103.6	195.6	1.88803	205214_at	STK17B	serine/threonine kinase 17b
95	0.0001302	107.6	29.3	-3.67235	207655_s_at	BLNK	B-cell linker
96	0.0001306	27.9	16.7	-1.67066	243459_x_at	EST25	---
97	0.0001311	12	8	-1.5	241387_at	EST26	Transcribed locus
98	0.0001316	24.7	48.9	1.97976	227953_at	EST27	CDNA FLJ36440 fis, clone THYMU2012565
99	0.0001375	6.2	7.9	1.27419	240827_at	EST28	Homo sapiens, clone IMAGE:4498705, mRNA
100	0.0001396	96.2	57.4	-1.67596	205101_at	CIITA	class II, major histocompatibility complex, transactivator
101	0.0001399	170.5	50.3	-3.38966	206398_s_at	CD19	CD19 molecule
102	0.0001403	122.8	77.2	-1.59067	215416_s_at	STOML2	stomatin (EPB72)-like 2
103	0.0001427	57.4	41.9	-1.36993	204357_s_at	LIMK1	LIM domain kinase 1
104	0.000149	14.7	9.1	-1.61538	205544_s_at	CR2	complement component (3d/Epstein Barr virus) receptor 2
105	0.0001493	24	32.3	1.34583	225379_at	MAPT	microtubule-associated protein tau
106	0.0001502	34.6	24.6	-1.4065	238607_at	ZNF342	zinc finger protein 342
107	0.0001533	66.8	116	1.73653	223978_s_at	CRLS1	cardiolipin synthase 1
108	0.0001541	68.7	37.5	-1.832	226065_at	PRICKLE1	prickle homolog 1 (Drosophila)
109	0.0001559	94.3	49.5	-1.90505	217867_x_at	BACE2	beta-site APP-cleaving enzyme 2
110	0.0001561	54.7	32.9	-1.66261	233161_at	EST29	CDNA FLJ12402 fis, clone MAMMA1002807
111	0.0001562	149.1	227	1.52247	218520_at	TBK1	TANK-binding kinase 1
112	0.0001584	128.5	205.5	1.59922	202673_at	DPM1	dolichyl-phosphate mannosyltransferase polypeptide 1, catalytic subunit
113	0.0001625	7.1	5.5	-1.29091	213665_at	SOX4	SRY (sex determining region Y)-box 4
114	0.0001626	168.7	117	-1.44188	225471_s_at	AKT2	v-akt murine thymoma viral oncogene homolog 2
115	0.0001655	61.1	35.3	-1.73088	238076_at	EST30	Transcribed locus
116	0.0001663	87.7	50.6	-1.7332	201072_s_at	SMARCC1	SWI/SNF related, matrix associated, actin dependent regulator of chromatin, subfamily c, member 1
117	0.0001674	95.1	40.1	-2.37157	222146_s_at	TCF4	transcription factor 4
118	0.000168	64.9	36.9	-1.75881	220377_at	FAM30A	family with sequence similarity 30, member A
119	0.0001684	164.4	79.9	-2.05757	222996_s_at	CXXC5	CXXC finger 5
120	0.0001685	14.2	10.4	-1.36538	1570331_at	EST31	---
121	0.0001687	82.2	53.8	-1.52788	228832_at	FLJ20021	hypothetical LOC90024
122	0.000172	213.3	150.5	-1.41728	213015_at	EST32	ARTC1 mRNA, complete sequence
123	0.0001723	155.9	90.5	-1.72265	203921_at	CHST2	carbohydrate (N-acetylglucosamine-6-O) sulfotransferase 2
124	0.0001728	39.6	79.7	2.01263	203138_at	HAT1	histone acetyltransferase 1
125	0.0001737	296.9	174.6	-1.70046	224735_at	CYBASC3	cytochrome b, ascorbate dependent 3
126	0.0001782	10.9	7	-1.55714	238532_at	DPF3	D4, zinc and double PHD fingers, family 3
127	0.0001794	132	57.8	-2.28374	204581_at	CD22 /// MAG	CD22 molecule /// myelin associated glycoprotein
128	0.0001798	11.4	7.1	-1.60563	240140_s_at	LRIG1	leucine-rich repeats and immunoglobulin-like domains 1
129	0.0001808	8.2	10.8	1.31707	205475_at	SCRG1	scrapie responsive protein 1
130	0.0001816	61.3	103.3	1.68515	226502_at	ELMOD2	ELMO/CED-12 domain containing 2
131	0.0001837	38.9	51.1	1.31362	224474_x_at	SMEK2	SMEK homolog 2, suppressor of mek1 (Dictyostelium)
132	0.0001844	20.9	13.4	-1.5597	228274_at	SDSL	serine dehydratase-like
133	0.0001878	11.1	19.1	1.72072	217187_at	MUC5AC	mucin 5AC, oligomeric mucus/gel-forming
134	0.0001886	173.5	97.9	-1.77222	225775_at	TSPAN33	tetraspanin 33
135	0.0001971	23.1	13.3	-1.73684	244794_at	EST33	Transcribed locus
136	0.0001998	230	51.6	-4.45736	221969_at	EST34	Transcribed locus
137	0.0002002	748.1	1194.9	1.59725	226227_x_at	C20orf199 /// TALDO1	transaldolase 1 /// chromosome 20 open reading frame 199
138	0.0002004	84.9	144.2	1.69847	214151_s_at	CCPG1	cell cycle progression 1
139	0.0002012	9.4	13.1	1.39362	233810_x_at	PRO1268	PRO1268 protein
140	0.0002013	240.6	456.6	1.89776	211070_x_at	DBI	diazepam binding inhibitor (GABA receptor modulator, acyl-Coenzyme A binding protein)
141	0.0002017	24.1	32.8	1.361	212678_at	NF1	neurofibromin 1 (neurofibromatosis, von Recklinghausen disease, Watson disease)
142	0.0002032	665.9	1047.7	1.57336	200798_x_at	MCL1	myeloid cell leukemia sequence 1 (BCL2-related)
143	0.0002143	87.8	190.7	2.17198	216942_s_at	CD58	CD58 molecule
144	0.0002172	20	28.4	1.42	214947_at	EST35	CDNA FLJ43660 fis, clone SYNOV4004823
145	0.0002197	24.1	42.5	1.76349	223585_x_at	KBTBD2	kelch repeat and BTB (POZ) domain containing 2
146	0.0002204	72.3	161.3	2.23098	222229_x_at	LOC392501	similar to 60S ribosomal protein L26
147	0.0002211	132.7	66.5	-1.99549	213891_s_at	EST36	CDNA FLJ11918 fis, clone HEMBB1000272
148	0.0002226	157	99	-1.58586	201462_at	SCRN1	secernin 1
149	0.0002244	36.9	25.1	-1.47012	222795_s_at	PLCXD1	phosphatidylinositol-specific phospholipase C, X domain containing 1
150	0.0002272	249.2	406.5	1.63122	222410_s_at	SNX6	sorting nexin 6
151	0.0002274	183.3	71.4	-2.56723	226878_at	HLA-DOA	major histocompatibility complex, class II, DO alpha
152	0.0002326	10.6	18.7	1.76415	229970_at	EST37	Transcribed locus
153	0.000233	30.7	21.7	-1.41475	242995_at	EST38	Transcribed locus
154	0.0002353	65.8	23.3	-2.82403	202732_at	PKIG	protein kinase (cAMP-dependent, catalytic) inhibitor gamma
155	0.0002374	32.4	18.6	-1.74194	1556595_at	EST39	Full length insert cDNA YI25A03
156	0.0002395	73.4	125.4	1.70845	218268_at	TBC1D15	TBC1 domain family, member 15
157	0.0002437	10.9	19.5	1.78899	209535_s_at	EST40	---
158	0.0002443	116.7	323	2.76778	225312_at	COMMD6	COMM domain containing 6
159	0.0002445	127.2	61.1	-2.08183	230833_at	ACRBP	acrosin binding protein
160	0.0002501	13.5	9.5	-1.42105	234838_at	EST41	Pregnancy-induced hypertension syndrome-related protein (PIH1)
161	0.000251	31.1	19.5	-1.59487	1552536_at	VTI1A	vesicle transport through interaction with t-SNAREs homolog 1A (yeast)
162	0.0002522	25.1	15.3	-1.64052	241889_at	TA-NFKBH	T-cell activation NFKB-like protein
163	0.0002531	32.8	55.8	1.70122	212008_at	UBXD2	UBX domain containing 2
164	0.0002536	153.5	81.3	-1.88807	209127_s_at	SART3	squamous cell carcinoma antigen recognized by T cells 3
165	0.0002548	16.3	11.4	-1.42982	214308_s_at	HGD	homogentisate 1,2-dioxygenase (homogentisate oxidase)
166	0.0002567	84.8	242.4	2.85849	202110_at	COX7B	cytochrome c oxidase subunit VIIb
167	0.0002596	7.4	5.8	-1.27586	241465_at	C17orf39	Chromosome 17 open reading frame 39
168	0.0002639	11	17.4	1.58182	229284_at	MAT2B	Methionine adenosyltransferase II, beta
169	0.0002676	13.9	8.6	-1.61628	241884_at	EST42	---
170	0.0002691	30.9	22.1	-1.39819	203496_s_at	PPARBP	PPAR binding protein
171	0.0002698	39	18.3	-2.13115	244876_at	EST43	---
172	0.0002699	175.4	146.8	-1.19482	221080_s_at	DENND1C	DENN/MADD domain containing 1C
173	0.0002741	47.1	94.8	2.01274	216609_at	TXN	Thioredoxin
174	0.0002776	195	126.5	-1.5415	214656_x_at	MYO1C	myosin IC
175	0.0002808	789.4	1201.5	1.52204	200007_at	SRP14	signal recognition particle 14kDa (homologous Alu RNA binding protein)
176	0.0002815	38.4	67.3	1.7526	224393_s_at	CECR6	cat eye syndrome chromosome region, candidate 6
177	0.0002944	39.5	28.7	-1.37631	235460_at	SNX22	sorting nexin 22
178	0.0002999	44.3	72.4	1.63431	205920_at	SLC6A6	solute carrier family 6 (neurotransmitter transporter, taurine), member 6
179	0.0003005	53.6	68	1.26866	239364_at	EST44	---
180	0.0003009	46.9	30.7	-1.52769	226664_at	TBC1D20	TBC1 domain family, member 20
181	0.0003014	24.6	14.7	-1.67347	209994_s_at	ABCB1 /// ABCB4	ATP-binding cassette, sub-family B (MDR/TAP), member 1 /// ATP-binding cassette, sub-family B (MDR/TAP), member 4
182	0.0003018	71.2	42.9	-1.65967	218724_s_at	TGIF2	TGFB-induced factor homeobox 2
183	0.0003025	46.3	31.5	-1.46984	235839_at	EST45	Transcribed locus, strongly similar to XP_001139021.1 hypothetical protein [Pan troglodytes]
184	0.0003061	19.4	13.6	-1.42647	216253_s_at	PARVB	parvin, beta
185	0.0003064	52.6	31.2	-1.6859	212759_s_at	TCF7L2	transcription factor 7-like 2 (T-cell specific, HMG-box)
186	0.0003066	12.9	17.2	1.33333	217352_at	EST46	---
187	0.0003079	25	13.6	-1.83824	205463_s_at	PDGFA	platelet-derived growth factor alpha polypeptide
188	0.0003115	72.6	49.5	-1.46667	1557170_at	NEK8	NIMA (never in mitosis gene a)- related kinase 8
189	0.000312	128.8	282	2.18944	229460_at	EST47	CDNA FLJ37917 fis, clone CTONG1000137
190	0.0003135	17.5	8.8	-1.98864	1563209_a_at	C20orf133	chromosome 20 open reading frame 133
191	0.0003152	13.6	8.9	-1.52809	242310_at	EST48	Transcribed locus
192	0.0003178	28.3	19.1	-1.48168	221961_at	CLCN7	chloride channel 7
193	0.0003198	25.9	15.4	-1.68182	229530_at	EST49	CDNA clone IMAGE:5302158
194	0.0003207	39.1	28.5	-1.37193	204173_at	MYL6B	myosin, light chain 6B, alkali, smooth muscle and non-muscle
195	0.0003303	52.5	67.7	1.28952	205313_at	TCF2	transcription factor 2, hepatic; LF-B3; variant hepatic nuclear factor
196	0.0003362	19.6	9.9	-1.9798	1554376_s_at	PTPLA	protein tyrosine phosphatase-like (proline instead of catalytic arginine), member A
197	0.0003373	6.8	5.5	-1.23636	243398_at	EST50	MRNA; cDNA DKFZp547G224 (from clone DKFZp547G224)
198	0.0003382	730.4	1647	2.25493	212270_x_at	RPL17	ribosomal protein L17
199	0.0003385	23.5	29.7	1.26383	228757_at	HSD11B1L	hydroxysteroid (11-beta) dehydrogenase 1-like
200	0.0003401	276.8	102.6	-2.69786	205297_s_at	CD79B	CD79b molecule, immunoglobulin-associated beta
201	0.0003433	29.3	44.2	1.50853	226772_s_at	SAP30L	SAP30-like
202	0.0003463	107.3	62.6	-1.71406	1559039_at	DHX36	DEAH (Asp-Glu-Ala-His) box polypeptide 36
203	0.0003487	50.6	98.6	1.94862	228834_at	TOB1	transducer of ERBB2, 1
204	0.0003495	77.2	38	-2.03158	209522_s_at	CRAT	carnitine acetyltransferase
205	0.0003524	4	5	1.25	234018_s_at	SEL1L2	sel-1 suppressor of lin-12-like 2 (C. elegans)
206	0.0003525	29.5	22.8	-1.29386	218903_s_at	OBFC2B	oligonucleotide/oligosaccharide-binding fold containing 2B
207	0.0003528	56.3	20.1	-2.801	206760_s_at	FCER2	Fc fragment of IgE, low affinity II, receptor for (CD23)
208	0.0003536	47.9	34.3	-1.3965	234046_at	EST51	CDNA: FLJ20964 fis, clone ADSH00902
209	0.0003579	51.6	28	-1.84286	217536_x_at	EST52	Transcribed locus
210	0.0003634	80.8	107.2	1.32673	228059_x_at	MRPS22	mitochondrial ribosomal protein S22
211	0.0003647	62.4	30.8	-2.02597	230252_at	GPR92	G protein-coupled receptor 92
212	0.0003661	67.4	30.8	-2.18831	202555_s_at	MYLK	myosin, light chain kinase
213	0.0003669	150.3	35.6	-4.22191	220068_at	VPREB3	pre-B lymphocyte gene 3
214	0.0003677	67.2	39.4	-1.70558	244043_at	EST53	MRNA; cDNA DKFZp313O196 (from clone DKFZp313O196)
215	0.0003693	14.5	23	1.58621	1555982_at	EST54	Transcribed locus, strongly similar to XP_001135982.1 endosome-associated FYVE-domain protein isoform 1 [Pan troglodytes]
216	0.0003698	654.2	1033.1	1.57918	207238_s_at	PTPRC	protein tyrosine phosphatase, receptor type, C
217	0.0003707	43.3	24.6	-1.76016	239966_at	EST55	Transcribed locus
218	0.0003711	6.3	8.8	1.39683	202438_x_at	IDS	iduronate 2-sulfatase (Hunter syndrome)
219	0.0003718	10.6	7.4	-1.43243	240436_at	LOC729697	Hypothetical protein LOC729697
220	0.0003721	15.7	19.6	1.24841	235012_at	LRCH1	leucine-rich repeats and calponin homology (CH) domain containing 1
221	0.0003729	6.6	5.2	-1.26923	1559045_at	EST56	CDNA FLJ37541 fis, clone BRCAN2026340
222	0.0003752	15.3	8.7	-1.75862	1554769_at	ZNF785	zinc finger protein 785
223	0.000376	6.4	7.9	1.23438	1559586_at	LOC728868	hypothetical protein LOC728868
224	0.0003776	98.3	45.4	-2.1652	206126_at	BLR1	Burkitt lymphoma receptor 1, GTP binding protein (chemokine (C-X-C motif) receptor 5)
225	0.0003789	42	70	1.66667	219694_at	FAM105A	family with sequence similarity 105, member A
226	0.0003796	28.2	45.2	1.60284	230265_at	SEL1L	Sel-1 suppressor of lin-12-like (C. elegans)
227	0.0003837	118.5	85.4	-1.38759	223442_at	NICN1	nicolin 1
228	0.0003841	6.7	8.7	1.29851	1560255_at	C10orf31	chromosome 10 open reading frame 31
229	0.0003852	73.6	106.8	1.45109	202955_s_at	ARFGEF1	ADP-ribosylation factor guanine nucleotide-exchange factor 1(brefeldin A-inhibited)
230	0.0003857	36.5	12.3	-2.96748	228390_at	EST57	CDNA clone IMAGE:5259272
231	0.0003875	84.2	62	-1.35806	218928_s_at	SLC37A1	solute carrier family 37 (glycerol-3-phosphate transporter), member 1
232	0.0003942	83.7	119.6	1.42891	219711_at	ZNF586	zinc finger protein 586
233	0.0003944	1139.1	733.6	-1.55275	232266_x_at	CDC2L5	Cell division cycle 2-like 5 (cholinesterase-related cell division controller)
234	0.0004067	5.8	7.4	1.27586	1559620_at	hCG_1820801	HCG1820801
235	0.0004078	20.3	14.2	-1.42958	1561924_at	EST58	Full length insert cDNA clone YU27B01
236	0.0004093	170.3	100	-1.703	227410_at	FAM43A	family with sequence similarity 43, member A
237	0.0004099	15	10.9	-1.37615	215575_at	PDE4DIP	phosphodiesterase 4D interacting protein (myomegalin)
238	0.0004114	76.4	46.4	-1.64655	231324_at	EST59	Transcribed locus
239	0.0004116	12.4	8.7	-1.42529	231516_at	C16orf14	Chromosome 16 open reading frame 14
240	0.0004185	11.1	14	1.26126	228682_at	ENOPH1	Enolase-phosphatase 1
241	0.0004188	55.9	41.5	-1.34699	236274_at	EIF3S9	eukaryotic translation initiation factor 3, subunit 9 eta, 116kDa
242	0.0004203	91.1	59.3	-1.53626	239264_at	EST60	Transcribed locus
243	0.0004228	286.4	433.7	1.51432	223026_s_at	VPS29	vacuolar protein sorting 29 homolog (S. cerevisiae)
244	0.0004232	41.8	32	-1.30625	233321_x_at	LOC90834	hypothetical protein BC001742
245	0.0004237	72.9	126.8	1.73937	213220_at	LOC92482	hypothetical protein LOC92482
246	0.0004277	59.3	94.1	1.58685	217092_x_at	LOC646912	similar to 60S ribosomal protein L7
247	0.0004369	287.5	552.8	1.92278	210532_s_at	C14orf2	chromosome 14 open reading frame 2
248	0.0004448	156.4	94	-1.66383	74694_s_at	RABEP2	rabaptin, RAB GTPase binding effector protein 2
249	0.0004472	70.8	138.9	1.96186	226310_at	RICTOR	rapamycin-insensitive companion of mTOR
250	0.0004506	67.7	45.5	-1.48791	1569940_at	SLC6A16	Solute carrier family 6, member 16
251	0.0004551	221	174.8	-1.2643	214919_s_at	EIF4EBP3 /// MASK-BP3	eukaryotic translation initiation factor 4E binding protein 3 /// MASK-4E-BP3 alternate reading frame gene
252	0.0004554	12	28.5	2.375	210896_s_at	ASPH	aspartate beta-hydroxylase
253	0.0004609	142.4	224.4	1.57584	224938_at	EST61	CDNA FLJ10976 fis, clone PLACE1001399
254	0.0004612	40.1	27.8	-1.44245	1557008_at	LOC340107	hypothetical protein LOC340107
255	0.0004612	21.8	35.9	1.64679	218127_at	NFYB	nuclear transcription factor Y, beta
256	0.0004634	9.1	15.4	1.69231	214618_at	CFLAR	CASP8 and FADD-like apoptosis regulator
257	0.0004634	16.9	22.3	1.31953	224198_at	ELA1	elastase 1, pancreatic
258	0.0004672	2126	3437.1	1.6167	208763_s_at	TSC22D3	TSC22 domain family, member 3
259	0.0004705	63	115.1	1.82698	202209_at	LSM3	LSM3 homolog, U6 small nuclear RNA associated (S. cerevisiae)
260	0.0004726	6	3.9	-1.53846	1566428_at	EST62	MRNA; cDNA DKFZp667B046 (from clone DKFZp667B046)
261	0.0004774	659	1470	2.23065	200082_s_at	RPS7	Ribosomal protein S7
262	0.0004813	62.1	82	1.32045	1554441_a_at	WAPAL	wings apart-like homolog (Drosophila)
263	0.0004815	58.1	41.8	-1.38995	204257_at	FADS3	fatty acid desaturase 3
264	0.0004903	156.4	114.7	-1.36356	236267_at	ZNF346	zinc finger protein 346
265	0.0004918	57.1	31.7	-1.80126	241391_at	EST63	Transcribed locus
266	0.0004922	77.4	138.6	1.7907	214578_s_at	ROCK1	Rho-associated, coiled-coil containing protein kinase 1
267	0.0004962	554	401.1	-1.3812	217918_at	DYNLRB1	dynein, light chain, roadblock-type 1
268	0.0004978	75	59.9	-1.25209	219706_at	C20orf29	chromosome 20 open reading frame 29
269	0.0004986	117	165.1	1.41111	200927_s_at	RAB14	RAB14, member RAS oncogene family
270	0.0004988	102.3	69.2	-1.47832	222756_s_at	ARRB1	arrestin, beta 1
271	0.0004994	185.3	340.7	1.83864	203306_s_at	SLC35A1	solute carrier family 35 (CMP-sialic acid transporter), member A1
272	0.0005047	31.5	18.4	-1.71196	205933_at	SETBP1	SET binding protein 1
273	0.0005051	6.9	9.1	1.31884	1555125_at	C21orf66	chromosome 21 open reading frame 66
274	0.0005064	9.2	4.9	-1.87755	240159_at	SLC15A2	solute carrier family 15 (H+/peptide transporter), member 2
275	0.000507	37	25	-1.48	240216_at	EST64	Transcribed locus
276	0.0005108	15.9	11.2	-1.41964	207006_s_at	CCDC106	coiled-coil domain containing 106
277	0.0005146	211.4	68.7	-3.07715	205671_s_at	HLA-DOB	major histocompatibility complex, class II, DO beta
278	0.0005174	48.4	74.7	1.54339	207446_at	TLR6	toll-like receptor 6
279	0.0005176	5.1	3.8	-1.34211	1559688_at	LOC400581	GRB2-related adaptor protein-like
280	0.0005184	195.3	524.2	2.68408	201406_at	LOC729362 /// RPL36A	ribosomal protein L36a /// similar to large subunit ribosomal protein L36a
281	0.0005226	24.7	33.1	1.34008	216976_s_at	RYK	RYK receptor-like tyrosine kinase
282	0.000526	4.3	5.2	1.2093	1562274_at	EST65	MRNA; cDNA DKFZp313I0929 (from clone DKFZp313I0929)
283	0.0005266	84.9	133.7	1.57479	202654_x_at	MAR7	membrane-associated ring finger (C3HC4) 7
284	0.0005267	24.7	35.6	1.4413	213774_s_at	EST66	---
285	0.0005303	149	342.5	2.29866	219356_s_at	CHMP5	chromatin modifying protein 5
286	0.0005362	8.6	6.8	-1.26471	236847_at	C19orf18	chromosome 19 open reading frame 18
287	0.0005375	97.7	57.3	-1.70506	242563_at	EST67	---
288	0.0005378	13	7.3	-1.78082	237035_at	EST68	Transcribed locus
289	0.000538	514.1	823.5	1.60183	210681_s_at	USP15	ubiquitin specific peptidase 15
290	0.0005399	19.8	38.7	1.95455	202872_at	ATP6V1C1	ATPase, H+ transporting, lysosomal 42kDa, V1 subunit C1
291	0.0005423	11.8	7.6	-1.55263	244625_at	EST69	---
292	0.0005463	202.2	300.6	1.48665	212515_s_at	DDX3X	DEAD (Asp-Glu-Ala-Asp) box polypeptide 3, X-linked
293	0.0005469	28	19.5	-1.4359	1559667_at	EST70	Homo sapiens, clone IMAGE:2905626, mRNA
294	0.0005475	154.5	89	-1.73596	218564_at	RFWD3	ring finger and WD repeat domain 3
295	0.0005547	31.6	42.8	1.35443	211426_x_at	GNAQ	guanine nucleotide binding protein (G protein), q polypeptide
296	0.0005588	282.6	524.5	1.85598	209276_s_at	GLRX	glutaredoxin (thioltransferase)
297	0.0005648	16.4	20.4	1.2439	240607_at	FLJ25967	Hypothetical gene supported by AK098833
298	0.0005704	49.7	34.8	-1.42816	1561139_at	EST71	Full length insert cDNA clone ZD67D12
299	0.0005763	6.9	9	1.30435	222183_x_at	SNW1	CDNA FLJ35189 fis, clone PLACE6016210 /// SNW domain containing 1
300	0.0005795	49.3	36.1	-1.36565	1556690_s_at	EST72	Full length insert cDNA clone YB34H05
301	0.0005869	24.7	33.3	1.34818	224834_at	UBTD2	ubiquitin domain containing 2
302	0.0005887	28.5	18.9	-1.50794	217597_x_at	RAB40B	RAB40B, member RAS oncogene family
303	0.0005937	34.1	20.6	-1.65534	243608_at	COG2	Component of oligomeric golgi complex 2
304	0.0005953	8.7	11.2	1.28736	236790_s_at	EST73	---
305	0.0005959	24.2	39.2	1.61983	230598_at	EST74	Transcribed locus
306	0.0006043	89.2	113.4	1.2713	208474_at	CLDN6	claudin 6
307	0.000606	16.6	11.7	-1.4188	1556672_a_at	RBM6	RNA binding motif protein 6
308	0.000613	25.4	17	-1.49412	215597_x_at	EST75	CDNA FLJ11353 fis, clone HEMBA1000042
309	0.0006172	526.2	387.2	-1.35899	212886_at	CCDC69	coiled-coil domain containing 69
310	0.0006172	581	1259	2.16695	200061_s_at	RPS24	ribosomal protein S24
311	0.0006206	125.2	86.7	-1.44406	220113_x_at	POLR1B	polymerase (RNA) I polypeptide B, 128kDa
312	0.0006219	47.1	29.9	-1.57525	224631_at	ZFP91	zinc finger protein 91 homolog (mouse)
313	0.0006236	56.5	38.7	-1.45995	1556568_a_at	EST76	Clone C4E 5.3 (CAC)n/(GTG)n repeat-containing mRNA
314	0.0006241	32.7	24.1	-1.35685	209644_x_at	CDKN2A	cyclin-dependent kinase inhibitor 2A (melanoma, p16, inhibits CDK4)
315	0.000627	10.5	7.5	-1.4	1560391_at	EST77	---
316	0.0006321	1105.2	542.4	-2.03761	210044_s_at	LYL1	lymphoblastic leukemia derived sequence 1
317	0.0006417	43.3	61.6	1.42263	225014_at	LOC389203	hypothetical gene supported by BC032431
318	0.0006429	27.9	38.4	1.37634	234299_s_at	NIN	ninein (GSK3B interacting protein)
319	0.0006473	31.3	53.7	1.71565	221547_at	PRPF18	PRP18 pre-mRNA processing factor 18 homolog (S. cerevisiae)
320	0.0006493	33.2	24.7	-1.34413	1567044_s_at	EST78	Full length insert cDNA clone YN86A01
321	0.0006496	67.4	112.9	1.67507	226276_at	TMEM167	transmembrane protein 167
322	0.0006502	18	12.6	-1.42857	244610_x_at	EST79	Transcribed locus
323	0.0006515	10.1	7.9	-1.27848	234565_x_at	EST80	CDNA FLJ20846 fis, clone ADKA01802
324	0.000657	7.5	6	-1.25	216101_at	EST81	Full length insert cDNA clone YR67C11
325	0.0006636	11.1	7.8	-1.42308	244784_at	DHX57	DEAH (Asp-Glu-Ala-Asp/His) box polypeptide 57
326	0.0006642	166.8	61.4	-2.71661	235372_at	FCRLA	Fc receptor-like A
327	0.0006672	45.2	94.7	2.09513	218351_at	COMMD8	COMM domain containing 8
328	0.0006684	3.9	4.8	1.23077	232770_at	TUSC3	tumor suppressor candidate 3
329	0.0006749	73.8	125.6	1.7019	230492_s_at	RP5-1022P6.2	hypothetical protein KIAA1434
330	0.0006753	131.2	103.8	-1.26397	59999_at	HIF1AN	hypoxia-inducible factor 1, alpha subunit inhibitor
331	0.0006757	34.9	54.9	1.57307	1554175_at	CD300LB	CD300 molecule-like family member b
332	0.0006767	291.8	446.9	1.53153	208671_at	SERINC1	serine incorporator 1
333	0.0006786	5.8	4.6	-1.26087	228169_s_at	HES6	hairy and enhancer of split 6 (Drosophila)
334	0.0006787	9	7.1	-1.26761	232824_at	EST82	CDNA FLJ10182 fis, clone HEMBA1004246
335	0.0006817	100.1	33.2	-3.01506	236307_at	EST83	Transcribed locus
336	0.0006875	195.8	144.4	-1.35596	244826_at	EST84	Transcribed locus
337	0.0006888	259.8	629.6	2.4234	204774_at	EVI2A	ecotropic viral integration site 2A
338	0.0006901	7.9	5.7	-1.38596	210450_at	LOC90925	hypothetical protein LOC90925
339	0.0006954	4896.2	6838.4	1.39667	201858_s_at	SRGN	serglycin
340	0.0006983	419.7	293.5	-1.42998	236715_x_at	UACA	uveal autoantigen with coiled-coil domains and ankyrin repeats
341	0.0006994	80.6	59.5	-1.35462	220417_s_at	LOC728944 /// THAP4	THAP domain containing 4 /// similar to THAP domain-containing protein 4
342	0.0006996	6.5	4.9	-1.32653	243655_x_at	EST85	---
343	0.0007006	368.9	539.8	1.46327	200729_s_at	ACTR2	ARP2 actin-related protein 2 homolog (yeast)
344	0.0007056	5.9	7.9	1.33898	208000_at	GML	GPI anchored molecule like protein
345	0.0007138	32.4	42.6	1.31481	235069_at	TATDN3	TatD DNase domain containing 3
346	0.0007158	131.7	63.8	-2.06426	37408_at	MRC2	mannose receptor, C type 2
347	0.0007169	58.3	18.7	-3.11765	229513_at	STRBP	Spermatid perinuclear RNA binding protein
348	0.0007182	36.9	20.6	-1.79126	242260_at	MATR3	Matrin 3
349	0.0007207	17.5	22	1.25714	236093_at	EST86	CDNA FLJ32483 fis, clone SKNMC2001503, weakly similar to P-SELECTIN GLYCOPROTEIN LIGAND 1 PRECURSOR
350	0.0007235	351.9	283.9	-1.23952	225824_at	CCNK	cyclin K
351	0.0007279	93.6	73.5	-1.27347	219214_s_at	NT5C	5', 3'-nucleotidase, cytosolic
352	0.000728	5.8	4.4	-1.31818	1569921_at	EST87	CDNA clone IMAGE:4801098
353	0.0007288	11.2	7.8	-1.4359	243162_at	EST88	---
354	0.0007297	43.9	101.3	2.30752	217915_s_at	C15orf15	chromosome 15 open reading frame 15
355	0.0007302	61.1	46.5	-1.31398	222109_at	GNL3L	guanine nucleotide binding protein-like 3 (nucleolar)-like
356	0.0007392	21.9	14.2	-1.54225	209883_at	GLT25D2	glycosyltransferase 25 domain containing 2
357	0.00074	5.3	6.8	1.28302	231052_at	GLOD5	glyoxalase domain containing 5
358	0.0007434	172.1	128.9	-1.33514	232652_x_at	SCAND1	SCAN domain containing 1
359	0.0007501	12.4	17.2	1.3871	227993_at	METAP2	methionyl aminopeptidase 2
360	0.0007507	7.9	6.4	-1.23438	238917_s_at	MGC24039	hypothetical protein MGC24039
361	0.0007517	109.2	203.5	1.86355	215990_s_at	BCL6	B-cell CLL/lymphoma 6 (zinc finger protein 51)
362	0.0007525	155.8	91.9	-1.69532	244845_at	EST89	Transcribed locus
363	0.0007542	508.7	284.4	-1.78868	200070_at	C2orf24	chromosome 2 open reading frame 24
364	0.0007601	28.4	14.8	-1.91892	236237_at	EST90	Transcribed locus
365	0.0007614	241.5	394.5	1.63354	200881_s_at	DNAJA1	DnaJ (Hsp40) homolog, subfamily A, member 1
366	0.0007626	4.9	6	1.22449	222300_at	EST91	---
367	0.0007736	315	457.8	1.45333	209090_s_at	SH3GLB1	SH3-domain GRB2-like endophilin B1
368	0.0007794	49.1	26.5	-1.85283	242932_at	EST92	Transcribed locus
369	0.0007818	35.5	29	-1.22414	204889_s_at	NEURL	neuralized homolog (Drosophila)
370	0.0007835	534.4	1030.2	1.92777	208805_at	PSMA6	proteasome (prosome, macropain) subunit, alpha type, 6
371	0.0007856	114	213.7	1.87456	208787_at	MRPL3	mitochondrial ribosomal protein L3
372	0.0007896	152.3	346	2.27183	206584_at	LY96	lymphocyte antigen 96
373	0.0007911	60.7	37.1	-1.63612	200884_at	CKB	creatine kinase, brain
374	0.0007914	110.7	71.4	-1.55042	219507_at	RSRC1	arginine/serine-rich coiled-coil 1
375	0.0007953	103.7	170.4	1.6432	201181_at	GNAI3	guanine nucleotide binding protein (G protein), alpha inhibiting activity polypeptide 3
376	0.0007954	645.2	181.4	-3.55678	209374_s_at	IGHM	immunoglobulin heavy constant mu
377	0.0007958	29.5	19	-1.55263	1564820_at	EST93	MRNA; cDNA DKFZp564E012 (from clone DKFZp564E012)
378	0.0007964	222.4	132.6	-1.67722	214594_x_at	ATP8B1	ATPase, Class I, type 8B, member 1
379	0.0007985	12	16.6	1.38333	242037_at	EST94	---
380	0.000799	254	145.2	-1.74931	230332_at	ZCCHC7	Zinc finger, CCHC domain containing 7
381	0.0008006	12	9.5	-1.26316	231965_at	FAM113A	family with sequence similarity 113, member A
382	0.0008013	42.9	25	-1.716	1561166_a_at	EST95	Full length insert cDNA clone YB22D01
383	0.0008018	502.7	649.5	1.29202	225269_s_at	RBMS1	RNA binding motif, single stranded interacting protein 1
384	0.0008029	5.4	4.5	-1.2	1553365_at	DEPDC4	DEP domain containing 4
385	0.0008108	22	27.5	1.25	239592_at	EST96	Transcribed locus
386	0.0008144	396.7	599.5	1.51122	221058_s_at	CKLF	chemokine-like factor
387	0.0008148	8.2	6	-1.36667	219301_s_at	CNTNAP2	contactin associated protein-like 2
388	0.000818	1005.9	703.6	-1.42965	215978_x_at	LOC152719	hypothetical protein LOC152719
389	0.0008216	150.2	92.1	-1.63084	243561_at	EST97	Transcribed locus
390	0.0008262	56.7	17.6	-3.22159	219737_s_at	PCDH9	protocadherin 9
391	0.0008269	6.7	5.4	-1.24074	1559949_at	EST98	Full length insert cDNA clone YA84A05
392	0.0008269	20.7	14.8	-1.39865	230371_at	HPS6	Hermansky-Pudlak syndrome 6
393	0.0008285	26.3	56.5	2.14829	202635_s_at	POLR2K	polymerase (RNA) II (DNA directed) polypeptide K, 7.0kDa
394	0.000832	16	10.8	-1.48148	1555963_x_at	B3GNT7	UDP-GlcNAc:betaGal beta-1,3-N-acetylglucosaminyltransferase 7
395	0.0008324	197.2	92	-2.14348	212386_at	EST99	CDNA FLJ11918 fis, clone HEMBB1000272
396	0.0008456	74.8	142.1	1.89973	201699_at	PSMC6	proteasome (prosome, macropain) 26S subunit, ATPase, 6
397	0.0008461	36.8	24.1	-1.52697	205248_at	DOPEY2	dopey family member 2
398	0.0008469	124.1	331.9	2.67446	205681_at	BCL2A1	BCL2-related protein A1
399	0.0008515	40	25.7	-1.55642	207711_at	C20orf117	chromosome 20 open reading frame 117
400	0.0008536	195.6	147	-1.33061	217925_s_at	C6orf106	chromosome 6 open reading frame 106
401	0.0008549	743.8	633.1	-1.17485	225136_at	PLEKHA2	Pleckstrin homology domain containing, family A (phosphoinositide binding specific) member 2
402	0.000859	31.8	22.2	-1.43243	241181_x_at	EST100	Transcribed locus
403	0.000859	63.2	87.5	1.38449	239236_at	EST101	Transcribed locus
404	0.0008594	13.6	9	-1.51111	239292_at	EST102	Transcribed locus
405	0.0008637	9.8	5.5	-1.78182	209789_at	CORO2B	coronin, actin binding protein, 2B
406	0.0008639	14.1	10.1	-1.39604	243932_at	EST103	Transcribed locus
407	0.0008666	6.5	5	-1.3	234118_at	EST104	CDNA FLJ20134 fis, clone COL06604
408	0.0008709	211.2	333	1.5767	225049_at	BLOC1S2	biogenesis of lysosome-related organelles complex-1, subunit 2
409	0.0008853	27.5	35.6	1.29455	206686_at	PDK1	pyruvate dehydrogenase kinase, isozyme 1
410	0.0008888	53.4	33.8	-1.57988	233089_at	QRSL1	glutaminyl-tRNA synthase (glutamine-hydrolyzing)-like 1
411	0.0008977	96.9	196.3	2.0258	202467_s_at	COPS2	COP9 constitutive photomorphogenic homolog subunit 2 (Arabidopsis)
412	0.0008979	67.3	106.2	1.57801	219283_at	C1GALT1C1	C1GALT1-specific chaperone 1
413	0.0009025	85.4	38.9	-2.19537	208268_at	ADAM28	ADAM metallopeptidase domain 28
414	0.0009052	12.3	8.3	-1.48193	1558474_at	EST105	CDNA FLJ38034 fis, clone CTONG2013393
415	0.0009064	48.8	35.1	-1.39031	55662_at	C10orf76	chromosome 10 open reading frame 76
416	0.0009074	130.9	54.6	-2.39744	1556451_at	EST106	MRNA; cDNA DKFZp667B1520 (from clone DKFZp667B1520)
417	0.0009107	40.4	25.5	-1.58431	238199_x_at	LOC440552	OK/SW-cl.16
418	0.000912	72.3	103.3	1.42877	212436_at	TRIM33	tripartite motif-containing 33
419	0.0009294	43.1	57.3	1.32947	238096_at	LOC284023	hypothetical protein LOC284023
420	0.0009296	7	5.6	-1.25	237198_at	EST107	Transcribed locus
421	0.0009335	83.9	44.7	-1.87696	215385_at	EST108	CDNA FLJ12411 fis, clone MAMMA1002964
422	0.0009363	222.3	155.3	-1.43142	43544_at	THRAP5	thyroid hormone receptor associated protein 5
423	0.0009398	33	59	1.78788	208883_at	EDD1	E3 ubiquitin protein ligase, HECT domain containing, 1
424	0.0009444	13.7	10.9	-1.25688	223333_s_at	ANGPTL4	angiopoietin-like 4
425	0.0009459	21.2	12.7	-1.66929	212715_s_at	LOC731210 /// MICAL3	microtubule associated monoxygenase, calponin and LIM domain containing 3 /// similar to Protein MICAL-3
426	0.0009471	60.3	91.9	1.52405	225659_at	LOC339745	hypothetical protein LOC339745
427	0.0009502	41.1	66.9	1.62774	231697_s_at	TMEM49	Transmembrane protein 49
428	0.0009509	11.6	8	-1.45	1556769_a_at	EST109	Homo sapiens, clone IMAGE:3883659, mRNA
429	0.0009511	31.1	20.8	-1.49519	227806_at	C16orf74	chromosome 16 open reading frame 74
430	0.0009609	178.1	284.2	1.59573	224511_s_at	TXNL5	thioredoxin-like 5
431	0.0009708	92	64	-1.4375	222284_at	EST110	Transcribed locus
432	0.0009742	62.1	89.5	1.44122	203261_at	DCTN6	dynactin 6
433	0.0009746	68	55.4	-1.22744	219664_s_at	DECR2	2,4-dienoyl CoA reductase 2, peroxisomal
434	0.0009866	10.4	8.2	-1.26829	225150_s_at	RTKN	rhotekin
435	0.0009897	6.8	5.6	-1.21429	205472_s_at	DACH1	dachshund homolog 1 (Drosophila)
436	0.0009911	1144.1	835.6	-1.3692	215785_s_at	CYFIP2	cytoplasmic FMR1 interacting protein 2
437	0.0009943	824.5	1082	1.31231	208720_s_at	RBM39	RNA binding motif protein 39
438	0.0009978	21.6	34.6	1.60185	218817_at	SPCS3	signal peptidase complex subunit 3 homolog (S. cerevisiae)
439	0.0010019	129.9	107.8	-1.20501	38398_at	MADD	MAP-kinase activating death domain
440	0.0010037	12.8	7.5	-1.70667	239649_at	EST111	---
441	0.0010082	17.3	14	-1.23571	226132_s_at	MANEAL	mannosidase, endo-alpha-like
442	0.0010118	30.7	22.4	-1.37054	215636_at	ZUBR1	zinc finger, UBR1 type 1
443	0.0010126	124.6	84.8	-1.46934	215208_x_at	RPL35A	Ribosomal protein L35a
444	0.001014	153.8	283.9	1.8459	218357_s_at	TIMM8B	translocase of inner mitochondrial membrane 8 homolog B (yeast)
445	0.0010152	13.9	16.8	1.20863	215274_at	SLC12A3	solute carrier family 12 (sodium/chloride transporters), member 3
446	0.0010169	6.1	4.7	-1.29787	237865_x_at	EST112	---
447	0.001025	67.7	36.6	-1.84973	223522_at	C9orf45	chromosome 9 open reading frame 45
448	0.0010294	59.3	26.4	-2.24621	206478_at	KIAA0125	KIAA0125
449	0.0010323	28.9	35.7	1.23529	219692_at	KREMEN2	kringle containing transmembrane protein 2
450	0.0010355	4.6	3.8	-1.21053	224403_at	FCRL4	Fc receptor-like 4
451	0.001036	29.7	40	1.3468	229573_at	USP9X	ubiquitin specific peptidase 9, X-linked
452	0.0010508	37.4	54.3	1.45187	223738_s_at	PGM2	phosphoglucomutase 2
453	0.0010524	82.2	131.1	1.59489	221699_s_at	DDX50	DEAD (Asp-Glu-Ala-Asp) box polypeptide 50
454	0.0010535	55.7	32.7	-1.70336	217125_at	EST113	---
455	0.0010541	42.7	24.1	-1.77178	221942_s_at	GUCY1A3	guanylate cyclase 1, soluble, alpha 3
456	0.0010553	791.1	1185.5	1.49855	226525_at	EST114	Transcribed locus
457	0.0010568	9485	7374.4	-1.28621	214414_x_at	HBA2	Hemoglobin, alpha 2
458	0.0010617	183.2	281.9	1.53876	200898_s_at	MGEA5	meningioma expressed antigen 5 (hyaluronidase)
459	0.0010626	3.8	3.1	-1.22581	1563012_x_at	EST115	CDNA clone IMAGE:5302718
460	0.0010643	8.5	6	-1.41667	239214_at	EST116	CDNA clone IMAGE:7505105
461	0.0010654	217.2	146.8	-1.47956	237875_at	EST117	---
462	0.0010692	368.7	485.4	1.31652	226136_at	GLIPR1	GLI pathogenesis-related 1 (glioma)
463	0.00107	12.5	8.6	-1.45349	236354_at	EST118	Transcribed locus
464	0.0010721	33.3	67	2.01201	215450_at	EST119	---
465	0.0010761	274.7	221.8	-1.2385	204630_s_at	GOSR1	golgi SNAP receptor complex member 1
466	0.0010762	168.3	103.9	-1.61983	1558237_x_at	EST120	---
467	0.0010816	6.2	4.5	-1.37778	233869_x_at	DKFZP586B0319	DKFZP586B0319 protein
468	0.0010844	26.8	50.6	1.88806	229879_at	EST121	Transcribed locus
469	0.001085	24.3	18	-1.35	223937_at	FOXP1	forkhead box P1
470	0.0010874	27	38.4	1.42222	1555105_a_at	MIER1	mesoderm induction early response 1 homolog (Xenopus laevis)
471	0.0010879	38.1	67.2	1.76378	220240_s_at	TMCO3	transmembrane and coiled-coil domains 3
472	0.0010893	13.9	18	1.29496	243980_at	EST122	Transcribed locus, strongly similar to XP_290737.6 similar to zinc finger protein 91 isoform 1 [Homo sapiens]
473	0.0011004	60.8	92	1.51316	231718_at	SLU7	SLU7 splicing factor homolog (S. cerevisiae)
474	0.0011005	61.5	45.3	-1.35762	221005_s_at	PTDSS2	phosphatidylserine synthase 2
475	0.0011097	5.5	7.3	1.32727	1568663_a_at	EST123	CDNA clone IMAGE:5266772
476	0.0011114	860.9	1289.1	1.49739	201071_x_at	SF3B1	splicing factor 3b, subunit 1, 155kDa
477	0.0011164	18.2	44	2.41758	224996_at	EST124	CDNA FLJ39064 fis, clone NT2RP7014583
478	0.0011165	37.2	59.5	1.59946	235302_at	EST125	Full-length cDNA clone CS0CAP006YP08 of Thymus of Homo sapiens (human)
479	0.0011191	121.5	67.6	-1.79734	1556818_at	EST126	Full length insert cDNA clone YB35F05
480	0.0011222	25.7	17.6	-1.46023	211700_s_at	TRO	trophinin
481	0.0011287	110.6	81	-1.36543	202847_at	PCK2	phosphoenolpyruvate carboxykinase 2 (mitochondrial)
482	0.0011299	5.1	4.2	-1.21429	216769_x_at	EST127	CDNA: FLJ21527 fis, clone COL05961
483	0.0011371	9.5	5.4	-1.75926	228377_at	KLHL14	kelch-like 14 (Drosophila)
484	0.0011388	6.7	10.7	1.59701	235744_at	PPTC7	PTC7 protein phosphatase homolog (S. cerevisiae)
485	0.0011388	141.4	205.1	1.4505	227627_at	SGK3	serum/glucocorticoid regulated kinase family, member 3
486	0.0011392	21.9	16.6	-1.31928	234688_x_at	CNTROB	centrobin, centrosomal BRCA2 interacting protein
487	0.0011442	62.6	82.3	1.3147	208707_at	EIF5	eukaryotic translation initiation factor 5
488	0.0011459	41.1	27.6	-1.48913	218110_at	XAB2	XPA binding protein 2
489	0.0011546	53.5	89.4	1.67103	233329_s_at	KRCC1	lysine-rich coiled-coil 1
490	0.0011569	1357.5	2095.4	1.54357	200975_at	PPT1	palmitoyl-protein thioesterase 1 (ceroid-lipofuscinosis, neuronal 1, infantile)
491	0.0011582	600.4	465.8	-1.28897	208647_at	FDFT1	farnesyl-diphosphate farnesyltransferase 1
492	0.0011617	20.6	33.1	1.6068	223273_at	C14orf142	chromosome 14 open reading frame 142
493	0.0011651	5.3	6.4	1.20755	233566_at	MGC16291	hypothetical protein MGC16291
494	0.0011664	28.6	20.1	-1.42289	214095_at	SHMT2	serine hydroxymethyltransferase 2 (mitochondrial)
495	0.001172	71.2	170.5	2.39466	205849_s_at	UQCRB	ubiquinol-cytochrome c reductase binding protein
496	0.0011726	6	7.3	1.21667	237667_at	EST128	Transcribed locus
497	0.0011736	74	60.2	-1.22924	214062_x_at	NFKBIB	nuclear factor of kappa light polypeptide gene enhancer in B-cells inhibitor, beta
498	0.0011762	204.5	285.6	1.39658	225569_at	EIF2C2	Eukaryotic translation initiation factor 2C, 2
499	0.0011762	33.8	57.8	1.71006	236487_at	SCLT1	Sodium channel and clathrin linker 1
500	0.0011789	1048.8	1524.2	1.45328	213095_x_at	AIF1	allograft inflammatory factor 1
501	0.0011789	6.1	5.1	-1.19608	1560317_s_at	HIP1	huntingtin interacting protein 1
502	0.0011799	7.2	5.9	-1.22034	216697_at	TRIO	Triple functional domain (PTPRF interacting)
503	0.0011828	53.8	119.9	2.22862	222235_s_at	GALNACT-2	chondroitin sulfate GalNAcT-2
504	0.0011953	66.6	109	1.63664	211758_x_at	TXNDC9	thioredoxin domain containing 9
505	0.0011964	15.3	9.8	-1.56122	222336_at	C4orf34	chromosome 4 open reading frame 34
506	0.0011974	9.1	10.6	1.16484	209863_s_at	TP73L	tumor protein p73-like
507	0.001198	30.5	45.5	1.4918	201663_s_at	SMC4	structural maintenance of chromosomes 4
508	0.0011982	19.3	33.9	1.75648	222487_s_at	RPS27L	ribosomal protein S27-like
509	0.001204	15.9	8.4	-1.89286	222361_at	LOC643224	similar to tubulin, beta 8
510	0.001216	96	69.6	-1.37931	214965_at	SPATA2L	spermatogenesis associated 2-like
511	0.0012235	28.2	35.7	1.26596	237309_at	EST129	Transcribed locus
512	0.0012285	29.2	36	1.23288	1567081_x_at	CLN6	ceroid-lipofuscinosis, neuronal 6, late infantile, variant
513	0.001233	18.6	12.3	-1.5122	243341_at	EST130	---
514	0.0012338	9	11.2	1.24444	237043_at	EST131	Transcribed locus
515	0.001244	147.1	101	-1.45644	203309_s_at	HPS1	Hermansky-Pudlak syndrome 1
516	0.001245	17.5	12.4	-1.41129	244154_at	EST132	CDNA FLJ34209 fis, clone FCBBF3020599
517	0.0012462	33.8	23.5	-1.4383	243593_s_at	EST133	Transcribed locus
518	0.0012482	31.2	46.1	1.47756	228916_at	CWF19L2	CWF19-like 2, cell cycle control (S. pombe)
519	0.0012483	65.8	93.9	1.42705	225409_at	MGC52110	hypothetical protein MGC52110
520	0.0012484	30.7	37.8	1.23127	234572_at	EST134	CDNA: FLJ21265 fis, clone COL01584
521	0.0012513	31	42.1	1.35806	222636_at	MED28	mediator of RNA polymerase II transcription, subunit 28 homolog (S. cerevisiae)
522	0.0012518	13	27.6	2.12308	201304_at	NDUFA5	NADH dehydrogenase (ubiquinone) 1 alpha subcomplex, 5, 13kDa
523	0.001262	13.9	19.2	1.38129	235344_at	EST135	CDNA FLJ42306 fis, clone TRACH2001646
524	0.0012696	9.6	7.7	-1.24675	242446_at	C6orf163	chromosome 6 open reading frame 163
525	0.0012729	112.4	202.9	1.80516	213875_x_at	C6orf62	chromosome 6 open reading frame 62
526	0.0012751	226.6	327.7	1.44616	212535_at	MEF2A	myocyte enhancer factor 2A
527	0.0012771	11.5	13.9	1.2087	233484_at	EST136	Clone 25015 mRNA sequence
528	0.0012772	4.6	5.4	1.17391	236774_at	EST137	Transcribed locus
529	0.0012859	25.2	47.4	1.88095	233924_s_at	EXOC6	exocyst complex component 6
530	0.0012874	4.6	5.7	1.23913	215509_s_at	BUB1	BUB1 budding uninhibited by benzimidazoles 1 homolog (yeast)
531	0.0012884	79.7	42	-1.89762	237412_at	EST138	---
532	0.0012983	15.4	12.4	-1.24194	231297_at	DOT1L	DOT1-like, histone H3 methyltransferase (S. cerevisiae)
533	0.0013008	20.9	38.8	1.85646	204905_s_at	EEF1E1	eukaryotic translation elongation factor 1 epsilon 1
534	0.0013031	10	8.1	-1.23457	208208_at	MYH13	myosin, heavy chain 13, skeletal muscle
535	0.0013089	87.5	40.6	-2.15517	206983_at	CCR6	chemokine (C-C motif) receptor 6
536	0.0013148	8.9	11.4	1.2809	211541_s_at	DYRK1A	dual-specificity tyrosine-(Y)-phosphorylation regulated kinase 1A
537	0.0013153	57	74	1.29825	202762_at	ROCK2	Rho-associated, coiled-coil containing protein kinase 2
538	0.0013161	10.7	13.4	1.25234	206154_at	RLBP1	retinaldehyde binding protein 1
539	0.0013212	76.7	44.3	-1.73138	244029_at	EST139	CDNA FLJ42228 fis, clone THYMU2041252
540	0.0013215	1210.5	1687.5	1.39405	200620_at	TMEM59	transmembrane protein 59
541	0.0013221	57.7	43.8	-1.31735	1569293_x_at	MGC12760	hypothetical protein MGC12760
542	0.0013233	20.9	26.4	1.26316	231915_at	ZSWIM4	zinc finger, SWIM-type containing 4
543	0.0013248	25.1	18.2	-1.37912	242240_at	EST140	Transcribed locus
544	0.001326	6.5	5.1	-1.27451	236336_at	EST141	CDNA clone IMAGE:4796690
545	0.0013291	122	214.9	1.76148	210346_s_at	CLK4	CDC-like kinase 4
546	0.0013357	55.1	36.5	-1.50959	1552986_at	LOC142937	hypothetical protein BC008131
547	0.0013413	123.4	81.1	-1.52158	201702_s_at	PPP1R10	protein phosphatase 1, regulatory (inhibitor) subunit 10
548	0.0013439	5.2	4.4	-1.18182	1554533_at	C2	complement component 2
549	0.0013497	122.9	177	1.4402	221564_at	PRMT2	protein arginine methyltransferase 2
550	0.0013529	13.3	16.8	1.26316	232988_at	KIAA0182	KIAA0182
551	0.0013546	21.7	16.8	-1.29167	243594_x_at	SPIRE2	spire homolog 2 (Drosophila)
552	0.0013601	18.7	10.4	-1.79808	200606_at	DSP	desmoplakin
553	0.0013637	13.1	6.3	-2.07937	237625_s_at	EST142	Immunoglobulin light chain variable region complementarity determining region (CDR3) mRNA
554	0.0013643	133	84	-1.58333	218225_at	ECSIT	ECSIT homolog (Drosophila)
555	0.0013689	21.3	27.1	1.2723	236819_at	PTBP1	Polypyrimidine tract binding protein 1
556	0.0013699	570.3	410.9	-1.38793	244197_x_at	EST143	---
557	0.00137	63.6	100.1	1.5739	218583_s_at	DCUN1D1	DCN1, defective in cullin neddylation 1, domain containing 1 (S. cerevisiae)
558	0.0013702	113.4	73.4	-1.54496	228831_s_at	GNG7	guanine nucleotide binding protein (G protein), gamma 7
559	0.001372	15.1	11.1	-1.36036	230527_at	EST144	Transcribed locus
560	0.00138	93.8	154	1.64179	221622_s_at	TMEM126B	transmembrane protein 126B
561	0.0013808	225.6	164.5	-1.37143	233775_x_at	EST145	CDNA FLJ13242 fis, clone OVARC1000578
562	0.0013837	84.9	52.6	-1.61407	241472_at	EST146	Transcribed locus
563	0.001384	354.1	266.6	-1.32821	225858_s_at	BIRC4	baculoviral IAP repeat-containing 4
564	0.0013845	12.8	16	1.25	235544_x_at	MGC34829	Similar to hypothetical gene supported by AL050367; AK022946
565	0.0013847	28.7	21.1	-1.36019	239551_at	EST147	Transcribed locus
566	0.0013857	9	11.3	1.25556	205143_at	NCAN	neurocan
567	0.0013869	84.9	124.3	1.46408	202225_at	EST148	CDNA FLJ38130 fis, clone D6OST2000464
568	0.0013888	6.7	8.2	1.22388	1561411_at	EST149	Homo sapiens, clone IMAGE:5583320, mRNA
569	0.0013975	28.4	19.9	-1.42714	1564665_at	EST150	CDNA: FLJ22725 fis, clone HSI14917
570	0.0014	6.5	8.2	1.26154	1553467_at	FLJ32742	hypothetical locus FLJ32742
571	0.0014	210	381.4	1.81619	210773_s_at	FPRL1	formyl peptide receptor-like 1
572	0.0014001	72.7	109.4	1.50481	222035_s_at	PAPOLA	poly(A) polymerase alpha
573	0.0014002	215.4	60.2	-3.57807	243780_at	EST151	CDNA FLJ46553 fis, clone THYMU3038879
574	0.0014009	27.7	35.2	1.27076	216451_at	STK38	Serine/threonine kinase 38
575	0.0014014	12.8	22.2	1.73437	203675_at	NUCB2	nucleobindin 2
576	0.0014048	39.2	64.6	1.64796	227855_at	FLJ10357	hypothetical protein FLJ10357
577	0.0014048	88	63.6	-1.38365	223647_x_at	HSCB	HscB iron-sulfur cluster co-chaperone homolog (E. coli)
578	0.0014077	15	23.6	1.57333	228250_at	FNIP1	folliculin interacting protein 1
579	0.0014083	84.5	57.4	-1.47213	206370_at	PIK3CG	phosphoinositide-3-kinase, catalytic, gamma polypeptide
580	0.0014088	55.5	91.6	1.65045	209303_at	NDUFS4	NADH dehydrogenase (ubiquinone) Fe-S protein 4, 18kDa (NADH-coenzyme Q reductase)
581	0.0014143	114.4	214.5	1.875	217256_x_at	hCG_1789827 /// LOC641903 /// LOC643505 /// LOC646175 /// LOC649299 /// LOC651209 /// LOC732102	similar to large subunit ribosomal protein L36a /// hCG1789827
582	0.0014183	59.5	38.6	-1.54145	206116_s_at	TPM1	tropomyosin 1 (alpha)
583	0.0014254	22.1	14	-1.57857	232626_at	EST152	CDNA FLJ14143 fis, clone MAMMA1002892
584	0.001426	65.7	91	1.38508	204108_at	NFYA	nuclear transcription factor Y, alpha
585	0.0014261	110.1	161.9	1.47048	226006_at	LOC554363	hypothetical gene LOC554363
586	0.0014312	114.6	194.5	1.69721	218386_x_at	USP16	ubiquitin specific peptidase 16
587	0.0014325	48.6	31.4	-1.54777	217704_x_at	SUZ12P	Suppressor of zeste 12 homolog pseudogene
588	0.0014327	105.3	77.1	-1.36576	1557409_at	EST153	CDNA FLJ45930 fis, clone PLACE7000707
589	0.001433	31.1	22.8	-1.36404	224715_at	WDR34	WD repeat domain 34
590	0.0014335	123.3	248.5	2.01541	210907_s_at	PDCD10	programmed cell death 10
591	0.0014364	7.8	9.8	1.25641	240950_s_at	FLJ32658	hypothetical protein FLJ32658
592	0.0014392	65.9	47.9	-1.37578	215595_x_at	EST154	CDNA FLJ13856 fis, clone THYRO1000988
593	0.0014479	17.9	21.7	1.21229	211173_at	CCKAR	cholecystokinin A receptor
594	0.0014572	201.2	288.8	1.43539	207551_s_at	MSL3L1	male-specific lethal 3-like 1 (Drosophila)
595	0.0014632	18.5	23.7	1.28108	238781_at	EST155	---
596	0.0014685	8	10.1	1.2625	235594_at	SCYE1	Small inducible cytokine subfamily E, member 1 (endothelial monocyte-activating)
597	0.0014725	19	15.4	-1.23377	1553967_at	LOC113179	hypothetical protein BC011824
598	0.0014742	8	5.5	-1.45455	1558322_a_at	PAQR9	progestin and adipoQ receptor family member IX
599	0.0014881	96.7	56	-1.72679	206206_at	CD180	CD180 molecule
600	0.0014907	174.2	253.6	1.4558	205335_s_at	SRP19	signal recognition particle 19kDa
601	0.0014939	54	101	1.87037	226083_at	TMEM70	transmembrane protein 70
602	0.0014975	80.5	53.6	-1.50187	242431_at	EST156	---
603	0.0014995	1589.9	1083.3	-1.46765	206551_x_at	KLHL24	kelch-like 24 (Drosophila)
604	0.0015248	10.1	11.9	1.17822	220871_at	EST157	---
605	0.0015264	24.7	19.4	-1.2732	1558530_at	LRTM2	leucine-rich repeats and transmembrane domains 2
606	0.0015401	12.3	8.1	-1.51852	243696_at	KIAA0562	KIAA0562
607	0.0015425	132.4	78.9	-1.67807	1558236_at	EST158	---
608	0.001544	7.3	12.5	1.71233	226830_x_at	CHD2	Chromodomain helicase DNA binding protein 2
609	0.0015461	119.8	186.7	1.55843	204054_at	PTEN	phosphatase and tensin homolog (mutated in multiple advanced cancers 1)
610	0.0015492	129.6	83.3	-1.55582	1558792_x_at	AP2A1	Adaptor-related protein complex 2, alpha 1 subunit
611	0.0015494	21.9	11.7	-1.87179	244546_at	CYCS	cytochrome c, somatic
612	0.0015497	101.4	60.4	-1.67881	242920_at	EST159	---
613	0.0015523	88.8	111.4	1.2545	228374_at	C10orf28	chromosome 10 open reading frame 28
614	0.0015557	399.4	620.9	1.55458	201023_at	TAF7	TAF7 RNA polymerase II, TATA box binding protein (TBP)-associated factor, 55kDa
615	0.0015563	6.4	8.2	1.28125	234913_at	TTTY4 /// TTTY4B /// TTTY4C	testis-specific transcript, Y-linked 4 /// testis-specific transcript, Y-linked 4B /// testis-specific transcript, Y-linked 4C
616	0.0015565	210.1	278.9	1.32746	224369_s_at	FBXO38	F-box protein 38
617	0.0015566	38.3	64.5	1.68407	212289_at	ANKRD12	ankyrin repeat domain 12
618	0.0015575	7.9	5.1	-1.54902	239975_at	HLA-DPB2	major histocompatibility complex, class II, DP beta 2 (pseudogene)
619	0.0015575	5.2	4.2	-1.2381	220696_at	PRO0478	PRO0478 protein
620	0.0015584	556.7	819.7	1.47243	232629_at	PROK2	prokineticin 2
621	0.0015621	6.7	5.5	-1.21818	204966_at	BAI2	brain-specific angiogenesis inhibitor 2
622	0.0015664	18.7	23.8	1.27273	229424_s_at	ARHGAP27	Rho GTPase activating protein 27
623	0.0015671	36.9	49.2	1.33333	214194_at	DIS3	DIS3 mitotic control homolog (S. cerevisiae)
624	0.0015693	52.8	29.6	-1.78378	226844_at	MOBKL2B	MOB1, Mps One Binder kinase activator-like 2B (yeast)
625	0.0015707	25.7	30.9	1.20233	229570_at	LAMA5	Laminin, alpha 5
626	0.001579	10.2	13.2	1.29412	238292_at	EST160	Transcribed locus
627	0.0015792	89.4	53.9	-1.65863	212611_at	DTX4	deltex 4 homolog (Drosophila)
628	0.0015807	12.1	9.5	-1.27368	219647_at	POPDC2	popeye domain containing 2
629	0.0015811	28.8	20	-1.44	216144_at	EST161	MRNA; cDNA DKFZp434K1126 (from clone DKFZp434K1126)
630	0.0015827	417.1	535.2	1.28315	221778_at	JHDM1D	jumonji C domain-containing histone demethylase 1 homolog D (S. cerevisiae)
631	0.0015887	8.8	6.3	-1.39683	240939_x_at	EST162	Transcribed locus
632	0.0015904	16.9	22.2	1.31361	218211_s_at	MLPH	melanophilin
633	0.0015912	31.3	22.7	-1.37885	215609_at	EST163	CDNA FLJ13833 fis, clone THYRO1000676
634	0.0015919	10.9	18.5	1.69725	222556_at	ALG5	asparagine-linked glycosylation 5 homolog (S. cerevisiae, dolichyl-phosphate beta-glucosyltransferase)
635	0.0015951	85	161	1.89412	228220_at	FCHO2	FCH domain only 2
636	0.0015993	23.1	6.1	-3.78689	228697_at	HINT3	Histidine triad nucleotide binding protein 3
637	0.0016049	7.8	9.5	1.21795	242042_s_at	LOC401022	hypothetical LOC401022
638	0.0016051	1316	2431.6	1.84772	200717_x_at	RPL7	ribosomal protein L7
639	0.0016066	195.3	307.5	1.5745	214467_at	GPR65	G protein-coupled receptor 65
640	0.0016076	8036.2	5698.8	-1.41016	217414_x_at	HBA1 /// HBA2	hemoglobin, alpha 1 /// hemoglobin, alpha 2
641	0.0016081	29.7	46.2	1.55556	233748_x_at	PRKAG2	protein kinase, AMP-activated, gamma 2 non-catalytic subunit
642	0.0016099	4.6	5.6	1.21739	228398_at	SENP8	SUMO/sentrin specific peptidase family member 8
643	0.0016266	53.6	71.6	1.33582	217043_s_at	MFN1	mitofusin 1
644	0.0016309	3.9	3.4	-1.14706	1552783_at	ZNF417	zinc finger protein 417
645	0.0016355	214.3	128.7	-1.66511	244556_at	LCP2	Lymphocyte cytosolic protein 2 (SH2 domain containing leukocyte protein of 76kDa)
646	0.0016392	47.6	39	-1.22051	209528_s_at	TELO2	TEL2, telomere maintenance 2, homolog (S. cerevisiae)
647	0.0016408	38.6	31.1	-1.24116	235064_s_at	C20orf196	chromosome 20 open reading frame 196
648	0.0016421	30.6	22.6	-1.35398	238065_at	TPM3	tropomyosin 3
649	0.0016424	98.3	149.2	1.5178	209882_at	RIT1	Ras-like without CAAX 1
650	0.0016428	3.6	4.3	1.19444	1566503_at	EST164	CDNA clone IMAGE:5265199
651	0.0016479	25.3	17.4	-1.45402	219503_s_at	TMEM40	transmembrane protein 40
652	0.0016495	43.7	26	-1.68077	239978_at	EST165	---
653	0.0016565	1109.8	767.9	-1.44524	214715_x_at	ZNF160	zinc finger protein 160
654	0.0016616	216.6	306.1	1.4132	202939_at	ZMPSTE24	zinc metallopeptidase (STE24 homolog, S. cerevisiae)
655	0.0016621	52.4	111.8	2.13359	224148_at	EST166	---
656	0.0016651	120.5	85.7	-1.40607	235035_at	SLC35E1	solute carrier family 35, member E1
657	0.0016682	1042.2	750.9	-1.38793	224667_x_at	C10orf104	chromosome 10 open reading frame 104
658	0.0016689	4.6	5.6	1.21739	214007_s_at	TWF1	twinfilin, actin-binding protein, homolog 1 (Drosophila)
659	0.0016698	55.4	39.6	-1.39899	236752_at	EST167	Transcribed locus
660	0.0016703	6.8	5	-1.36	205466_s_at	HS3ST1	heparan sulfate (glucosamine) 3-O-sulfotransferase 1
661	0.0016716	6.1	7.1	1.16393	229314_at	EST168	---
662	0.0016734	5.2	7.4	1.42308	1563483_at	FAM91A2	family with sequence similarity 91, member A2
663	0.0016735	5.1	3.9	-1.30769	1558786_at	EST169	CDNA FLJ43445 fis, clone OCBBF2031366
664	0.0016791	1077	751.7	-1.43275	237104_at	EST170	Transcribed locus
665	0.0016837	13.6	19.9	1.46324	242852_at	LOC285147	hypothetical protein LOC285147
666	0.0016866	120.7	222.3	1.84176	220832_at	TLR8	toll-like receptor 8
667	0.0016886	352.5	273	-1.29121	226879_at	HVCN1	hydrogen voltage-gated channel 1
668	0.0016928	17.5	11.4	-1.53509	234043_at	EST171	CDNA FLJ11920 fis, clone HEMBB1000312
669	0.0017074	14.6	18.1	1.23973	210781_x_at	GRIN1	glutamate receptor, ionotropic, N-methyl D-aspartate 1
670	0.0017129	7.7	6.1	-1.2623	231902_at	LOC152485	Hypothetical protein LOC152485
671	0.0017153	289.5	215.7	-1.34214	214902_x_at	EST172	MRNA; cDNA DKFZp586A061 (from clone DKFZp586A061)
672	0.0017409	6	8.4	1.4	1562458_at	UBE2W	ubiquitin-conjugating enzyme E2W (putative)
673	0.0017413	39.9	26.9	-1.48327	233689_at	EST173	CDNA: FLJ23163 fis, clone LNG09751
674	0.0017415	111.5	58.9	-1.89304	229736_at	TMEM86B	transmembrane protein 86B
675	0.0017465	267	199.7	-1.33701	215628_x_at	EST174	MRNA; cDNA DKFZp564M193 (from clone DKFZp564M193)
676	0.0017468	35.1	44.3	1.26211	1556586_x_at	EST175	CDNA clone IMAGE:5310697
677	0.001752	277.1	201.5	-1.37519	238519_at	RSC1A1	regulatory solute carrier protein, family 1, member 1
678	0.0017542	9.3	11.5	1.23656	241211_at	EST176	---
679	0.001755	21.7	18.2	-1.19231	244667_at	EST177	CDNA FLJ35683 fis, clone SPLEN2019131
680	0.0017624	6.5	5.1	-1.27451	212077_at	CALD1	caldesmon 1
681	0.001764	43.7	30.3	-1.44224	229467_at	PCBP2	Poly(rC) binding protein 2
682	0.0017793	24.5	32.9	1.34286	228196_s_at	LARP5	La ribonucleoprotein domain family, member 5
683	0.0017876	6.6	5	-1.32	1560981_a_at	PPARA	peroxisome proliferator-activated receptor alpha
684	0.0017895	238.9	308.7	1.29217	209907_s_at	ITSN2	intersectin 2
685	0.0017904	93.3	127.9	1.37085	223269_at	POLR3GL	polymerase (RNA) III (DNA directed) polypeptide G (32kD)-like
686	0.0018029	40.5	31	-1.30645	231770_x_at	LOC51057	hypothetical protein LOC51057
687	0.0018068	18.1	22	1.21547	1560784_x_at	EST178	CDNA clone IMAGE:5186324
688	0.0018133	28.2	16.3	-1.73006	1562454_at	EST179	MRNA; cDNA DKFZp313B1634 (from clone DKFZp313B1634)
689	0.0018193	4.4	5.7	1.29545	1566150_at	CALML4	Calmodulin-like 4
690	0.0018219	82.4	60.1	-1.37105	1562946_at	EST180	Homo sapiens, clone IMAGE:3503939, mRNA
691	0.0018253	71.2	51.3	-1.38791	207113_s_at	TNF	tumor necrosis factor (TNF superfamily, member 2)
692	0.0018299	196.2	299.1	1.52446	223065_s_at	STARD3NL	STARD3 N-terminal like
693	0.0018381	19.9	12	-1.65833	219670_at	C1orf165	chromosome 1 open reading frame 165
694	0.0018386	14.7	17.8	1.21088	240464_at	EST181	---
695	0.0018389	6.1	5.1	-1.19608	243510_at	EST182	---
696	0.0018497	21.5	14.4	-1.49306	238376_at	EST183	CDNA FLJ30967 fis, clone HEART2000309, weakly similar to PTB-ASSOCIATED SPLICING FACTOR
697	0.0018528	21.8	31.8	1.45872	239024_at	EST184	CDNA clone IMAGE:3827723
698	0.0018573	35.3	65.3	1.84986	211559_s_at	CCNG2	cyclin G2
699	0.0018585	90.9	133.1	1.46425	1557228_at	EHBP1L1	EH domain binding protein 1-like 1
700	0.0018602	1291.9	953.4	-1.35505	219392_x_at	PRR11	proline rich 11
701	0.0018612	135.1	93.1	-1.45113	206056_x_at	SPN	sialophorin (leukosialin, CD43)
702	0.0018649	440	325.8	-1.35052	220720_x_at	FAM128B	family with sequence similarity 128, member B
703	0.0018725	5.8	7.5	1.2931	1552481_s_at	MAN1A2	mannosidase, alpha, class 1A, member 2
704	0.0018762	28.4	37.7	1.32746	209057_x_at	CDC5L	CDC5 cell division cycle 5-like (S. pombe)
705	0.0018773	87.9	59.9	-1.46745	235705_at	EST185	MRNA; cDNA DKFZp564O2423 (from clone DKFZp564O2423)
706	0.0018804	21.7	38.8	1.78802	235484_at	PTAR1	protein prenyltransferase alpha subunit repeat containing 1
707	0.0018931	233.8	364	1.55689	229968_at	EST186	Transcribed locus
708	0.0018944	190.8	118.9	-1.60471	238130_at	NFATC2IP	nuclear factor of activated T-cells, cytoplasmic, calcineurin-dependent 2 interacting protein
709	0.0018948	1911.8	2461.2	1.28737	222845_x_at	TMBIM4	transmembrane BAX inhibitor motif containing 4
710	0.0018964	20.6	13.2	-1.56061	235760_at	EST187	---
711	0.0018973	6.9	8.5	1.23188	213697_at	HIPK3	homeodomain interacting protein kinase 3
712	0.0019039	15.3	20.8	1.35948	221025_x_at	PUS7L	pseudouridylate synthase 7 homolog (S. cerevisiae)-like
713	0.0019055	6.1	5	-1.22	242171_at	EST188	---
714	0.001907	164.2	239.7	1.45981	209492_x_at	ATP5I	ATP synthase, H+ transporting, mitochondrial F0 complex, subunit E
715	0.0019146	37.2	23.1	-1.61039	1560262_at	EST189	Homo sapiens, clone IMAGE:5751523, mRNA
716	0.0019164	16.1	8.3	-1.93976	232204_at	EBF1	early B-cell factor 1
717	0.001921	21	11.2	-1.875	236963_at	EST190	Transcribed locus
718	0.0019221	23	17.3	-1.32948	1569502_s_at	KIAA0495	KIAA0495
719	0.0019263	12.7	10.4	-1.22115	240539_at	EST191	---
720	0.0019357	107.9	153.9	1.42632	202164_s_at	CNOT8	CCR4-NOT transcription complex, subunit 8
721	0.0019417	142.7	100.2	-1.42415	215221_at	EST192	CDNA: FLJ21411 fis, clone COL03986
722	0.0019445	8.4	6.6	-1.27273	232112_at	RALGPS2	Ral GEF with PH domain and SH3 binding motif 2
723	0.0019568	324.8	201.6	-1.61111	1557270_at	EST193	CDNA FLJ36375 fis, clone THYMU2008226
724	0.001963	107	80.9	-1.32262	226897_s_at	ZC3H7A	zinc finger CCCH-type containing 7A
725	0.0019637	4.9	5.9	1.20408	240740_at	EST194	---
726	0.0019662	38	28.8	-1.31944	203046_s_at	TIMELESS	timeless homolog (Drosophila)
727	0.0019744	440.8	277.5	-1.58847	78047_s_at	LOC729580 /// LOC730672	hypothetical protein LOC729580 /// hypothetical protein LOC730672
728	0.0019781	14.6	18.4	1.26027	1561048_at	RARS2	arginyl-tRNA synthetase 2, mitochondrial (putative)
729	0.0019877	43.4	26.9	-1.61338	232033_at	USP37	ubiquitin specific peptidase 37
730	0.0019911	7.5	9.2	1.22667	204105_s_at	NRCAM	neuronal cell adhesion molecule
731	0.0019916	15.8	18.9	1.1962	205160_at	PEX11A	Peroxisomal biogenesis factor 11A
732	0.0019924	26.5	19.8	-1.33838	221198_at	SCT	secretin
733	0.0019943	71.6	108.7	1.51816	218498_s_at	ERO1L	ERO1-like (S. cerevisiae)
734	0.001995	466.8	247.6	-1.8853	209823_x_at	HLA-DQB1	major histocompatibility complex, class II, DQ beta 1
735	0.0019997	30.4	54.2	1.78289	235227_at	EST195	CDNA clone IMAGE:5287121
736	0.0020048	21.6	13.6	-1.58824	232471_at	EST196	CDNA FLJ11954 fis, clone HEMBB1000888
737	0.0020049	17.9	27.9	1.55866	230198_at	WDR37	WD repeat domain 37
738	0.0020056	146.5	207.5	1.41638	205077_s_at	PIGF	phosphatidylinositol glycan anchor biosynthesis, class F
739	0.0020139	406.4	301.2	-1.34927	243147_x_at	EST197	Transcribed locus
740	0.0020282	76.4	46.5	-1.64301	204993_at	GNAZ	guanine nucleotide binding protein (G protein), alpha z polypeptide
741	0.0020291	28	19.4	-1.4433	209963_s_at	EPOR	erythropoietin receptor
742	0.0020299	308.3	466.8	1.51411	212577_at	SMCHD1	structural maintenance of chromosomes flexible hinge domain containing 1
743	0.0020331	107.3	137.7	1.28332	213123_at	MFAP3	Microfibrillar-associated protein 3
744	0.0020391	312.2	219	-1.42557	232168_x_at	MACF1	microtubule-actin crosslinking factor 1
745	0.0020393	16.3	12.2	-1.33607	214994_at	APOBEC3F	apolipoprotein B mRNA editing enzyme, catalytic polypeptide-like 3F
746	0.0020418	152.5	245	1.60656	212631_at	STX7	Syntaxin 7
747	0.0020452	5.6	4.8	-1.16667	1563611_at	EST198	CDNA FLJ26744 fis, clone PRS01059
748	0.0020551	5.6	6.7	1.19643	219197_s_at	SCUBE2	signal peptide, CUB domain, EGF-like 2
749	0.0020625	31.2	19.9	-1.56784	230629_s_at	EP400	E1A binding protein p400
750	0.0020643	37.4	24.8	-1.50806	242886_at	EST199	Transcribed locus
751	0.0020681	34	72.7	2.13824	208097_s_at	TXNDC1	thioredoxin domain containing 1
752	0.0020701	73.9	51.7	-1.4294	1563130_a_at	EST200	MRNA full length insert cDNA clone EUROIMAGE 626063
753	0.0020713	138.5	111.8	-1.23882	201388_at	PSMD3	proteasome (prosome, macropain) 26S subunit, non-ATPase, 3
754	0.0020801	40.5	91.8	2.26667	222465_at	C15orf15 /// LOC284288	chromosome 15 open reading frame 15 /// similar to ribosomal protein L24-like
755	0.0020812	178.6	253.2	1.41769	91703_at	EHBP1L1 /// MGC15523	hypothetical protein MGC15523 /// EH domain binding protein 1-like 1
756	0.0020821	21.5	29.3	1.36279	235162_at	EST201	Full-length cDNA clone CS0CAP006YG04 of Thymus of Homo sapiens (human)
757	0.0020831	4.6	5.8	1.26087	228406_at	SMYD1	SET and MYND domain containing 1
758	0.0020922	85.4	49.5	-1.72525	237403_at	GFI1B	growth factor independent 1B (potential regulator of CDKN1A, translocated in CML)
759	0.0020977	28.8	51.9	1.80208	224914_s_at	CIP29 /// DNAJC14	cytokine induced protein 29 kDa /// DnaJ (Hsp40) homolog, subfamily C, member 14
760	0.0021025	15.8	20.7	1.31013	241375_at	EST202	Transcribed locus
761	0.0021077	470.1	819.9	1.7441	217738_at	PBEF1	pre-B-cell colony enhancing factor 1
762	0.0021154	27	32.8	1.21481	1563842_at	PIGG	phosphatidylinositol glycan anchor biosynthesis, class G
763	0.0021201	7.8	10.1	1.29487	216823_at	LOC146053 /// LOC391168 /// LOC391706 /// LOC400652 /// LOC439992 /// LOC643932 /// LOC644972 /// LOC646216 /// LOC646527 /// RPS3A	ribosomal protein S3A /// similar to ribosomal protein S3a /// similar to 40S ribosomal protein S3a (V-fos transformation effector protein) /// similar to 40S ribosomal protein S3a
764	0.0021237	58	35.5	-1.6338	244674_at	EST203	Transcribed locus
765	0.00213	33.7	71.7	2.1276	207605_x_at	ZNF117	zinc finger protein 117
766	0.0021365	6	5	-1.2	216771_at	EST204	CDNA: FLJ21541 fis, clone COL06166
767	0.0021391	22.8	17.8	-1.2809	241065_x_at	CMAS	Cytidine monophosphate N-acetylneuraminic acid synthetase
768	0.0021495	37	14.5	-2.55172	209583_s_at	CD200	CD200 molecule
769	0.0021499	17.7	23.9	1.35028	201992_s_at	KIF5B	kinesin family member 5B
770	0.0021534	46.5	72.4	1.55699	232366_at	KIAA0232	KIAA0232 gene product
771	0.0021549	26.3	49.6	1.88593	203584_at	TTC35	tetratricopeptide repeat domain 35
772	0.0021551	17.7	14	-1.26429	242741_x_at	EST205	---
773	0.0021614	10.9	12.9	1.18349	226590_at	ZNF618	zinc finger protein 618
774	0.0021659	72.8	50.7	-1.4359	221658_s_at	IL21R	interleukin 21 receptor
775	0.0021716	74.1	50	-1.482	241680_at	EST206	---
776	0.0021726	5678.6	6978.6	1.22893	216231_s_at	B2M	beta-2-microglobulin
777	0.002178	150.9	95.9	-1.57351	204461_x_at	RAD1	RAD1 homolog (S. pombe)
778	0.0021788	131.7	184.5	1.40091	225908_at	IAH1	isoamyl acetate-hydrolyzing esterase 1 homolog (S. cerevisiae)
779	0.0021791	1653.9	3328.9	2.01276	212391_x_at	RPS3A	ribosomal protein S3A
780	0.0021793	20.8	13.7	-1.51825	240866_at	EST207	Transcribed locus
781	0.0021802	7.8	5.6	-1.39286	1559477_s_at	MEIS1	Meis homeobox 1
782	0.0021809	77.8	130.9	1.68252	228746_s_at	CDV3	CDV3 homolog (mouse)
783	0.0021877	3.9	4.7	1.20513	1565925_at	SLC17A4	solute carrier family 17 (sodium phosphate), member 4
784	0.0021889	41.6	52.2	1.25481	235608_at	EST208	Transcribed locus
785	0.0021901	11.1	13.6	1.22523	229161_at	IQCG	IQ motif containing G
786	0.0021961	43.8	29.4	-1.4898	203577_at	GTF2H4	general transcription factor IIH, polypeptide 4, 52kDa
787	0.0022046	32.4	47.3	1.45988	212598_at	WDFY3	WD repeat and FYVE domain containing 3
788	0.0022069	854.5	1110.4	1.29947	201290_at	SEC11A	SEC11 homolog A (S. cerevisiae)
789	0.0022076	53.3	92.7	1.73921	207500_at	CASP5	caspase 5, apoptosis-related cysteine peptidase
790	0.0022089	40.9	60.9	1.489	1556107_at	EST209	MRNA; cDNA DKFZp667C1617 (from clone DKFZp667C1617)
791	0.0022136	29.4	17.6	-1.67045	238536_at	EST210	CDNA FLJ13474 fis, clone PLACE1003593
792	0.0022138	15.7	22.3	1.42038	242032_at	EST211	---
793	0.0022143	128.6	173.9	1.35226	208884_s_at	EDD1 /// LOC730429	E3 ubiquitin protein ligase, HECT domain containing, 1 /// similar to E3 ubiquitin protein ligase, HECT domain containing, 1
794	0.0022172	94.9	65.8	-1.44225	225002_s_at	SUMF2	sulfatase modifying factor 2
795	0.0022204	49	40.3	-1.21588	213384_x_at	PLCB3	phospholipase C, beta 3 (phosphatidylinositol-specific)
796	0.0022249	4.4	3.8	-1.15789	1560201_at	ZNF713	zinc finger protein 713
797	0.0022267	168.7	265.2	1.57202	208881_x_at	IDI1	isopentenyl-diphosphate delta isomerase 1
798	0.0022328	35.9	23.2	-1.54741	226550_at	EST212	Homo sapiens, Similar to LOC169932, clone IMAGE:4499203, mRNA
799	0.0022335	32.5	21.7	-1.4977	215068_s_at	FBXL18	F-box and leucine-rich repeat protein 18
800	0.002236	11.9	14.6	1.22689	230414_s_at	TMEM170	Transmembrane protein 170
801	0.0022407	82.8	58.5	-1.41538	211387_x_at	RNGTT	RNA guanylyltransferase and 5'-phosphatase
802	0.0022522	6.6	5.1	-1.29412	1563129_at	EST213	MRNA full length insert cDNA clone EUROIMAGE 626063
803	0.0022608	937	1151.3	1.22871	201395_at	RBM5	RNA binding motif protein 5
804	0.0022612	110.7	151.1	1.36495	218970_s_at	CUTC	cutC copper transporter homolog (E. coli)
805	0.0022626	6176.5	5129.2	-1.20418	215952_s_at	OAZ1	ornithine decarboxylase antizyme 1
806	0.0022755	38.9	29.2	-1.33219	1557751_at	EST214	CDNA FLJ32996 fis, clone THYMU1000142
807	0.0022755	7.3	9	1.23288	1559714_at	RGR	retinal G protein coupled receptor
808	0.0022765	35.5	27.3	-1.30037	236702_at	C20orf43	Chromosome 20 open reading frame 43
809	0.0022779	404	509.4	1.26089	209102_s_at	HBP1	HMG-box transcription factor 1
810	0.0022827	288.7	414.5	1.43575	209089_at	RAB5A	RAB5A, member RAS oncogene family
811	0.0022847	11.9	16.3	1.36975	226859_at	bA16L21.2.1	DnaJ-like protein
812	0.0022849	168.8	129.4	-1.30448	203926_x_at	ATP5D	ATP synthase, H+ transporting, mitochondrial F1 complex, delta subunit
813	0.0022882	44.1	31.8	-1.38679	1556493_a_at	JMJD2C	jumonji domain containing 2C
814	0.002292	9992.5	7113.3	-1.40476	204018_x_at	HBA1	hemoglobin, alpha 1
815	0.0022977	219.8	179.2	-1.22656	215566_x_at	LYPLA2	lysophospholipase II
816	0.0023065	175.4	91.6	-1.91485	1563621_at	EST215	MRNA; cDNA DKFZp667O0416 (from clone DKFZp667O0416)
817	0.0023084	46	35.6	-1.29213	243078_at	EST216	---
818	0.0023253	48.7	38.1	-1.27822	32402_s_at	SYMPK	symplekin
819	0.0023298	9.2	11.4	1.23913	234141_s_at	LOC286059	hypothetical protein LOC286059
820	0.0023323	6.9	8.6	1.24638	219831_at	CDKL3	cyclin-dependent kinase-like 3
821	0.0023349	75.8	55.6	-1.36331	223109_at	TRUB2	TruB pseudouridine (psi) synthase homolog 2 (E. coli)
822	0.0023369	5.2	6.7	1.28846	233684_at	EST217	CDNA: FLJ23525 fis, clone LNG05604
823	0.0023463	23.3	15.9	-1.46541	243039_at	EST218	---
824	0.0023472	59.2	80.6	1.36149	220740_s_at	SLC12A6	solute carrier family 12 (potassium/chloride transporters), member 6
825	0.0023531	81.8	136.2	1.66504	202776_at	DNTTIP2	deoxynucleotidyltransferase, terminal, interacting protein 2
826	0.0023567	285.8	202	-1.41485	232169_x_at	NDUFS8	NADH dehydrogenase (ubiquinone) Fe-S protein 8, 23kDa (NADH-coenzyme Q reductase)
827	0.0023624	92.6	130.6	1.41037	224630_at	C2orf30	chromosome 2 open reading frame 30
828	0.0023653	15	18.2	1.21333	202685_s_at	AXL	AXL receptor tyrosine kinase
829	0.0023654	46.3	32.5	-1.42462	1558017_s_at	EST219	CDNA FLJ14942 fis, A-PLACE1011185
830	0.0023705	4.4	5.1	1.15909	217512_at	EST220	---
831	0.0023743	12.7	8.8	-1.44318	225590_at	SH3RF1	SH3 domain containing ring finger 1
832	0.0023791	116.4	86.4	-1.34722	231809_x_at	PDCD7	programmed cell death 7
833	0.0023808	8.1	9.5	1.17284	1562974_at	EST221	CDNA clone IMAGE:5302821
834	0.0023831	84.9	103.7	1.22144	206855_s_at	HYAL2	hyaluronoglucosaminidase 2
835	0.0023848	14.8	10.7	-1.38318	239250_at	ZNF542	zinc finger protein 542
836	0.0023877	89.1	66.5	-1.33985	209196_at	WDR46	WD repeat domain 46
837	0.0023909	24.9	43.4	1.74297	222639_s_at	FLJ22662	hypothetical protein FLJ22662
838	0.0023942	32.4	47.9	1.4784	1554414_a_at	OSGIN2	oxidative stress induced growth inhibitor family member 2
839	0.0023979	15.6	7.5	-2.08	219073_s_at	OSBPL10	oxysterol binding protein-like 10
840	0.0024011	105.7	71.5	-1.47832	211771_s_at	POU2F2	POU domain, class 2, transcription factor 2
841	0.0024069	8.1	10	1.23457	240699_at	SEC14L3	SEC14-like 3 (S. cerevisiae)
842	0.0024165	3417.4	2249.2	-1.51938	204670_x_at	HLA-DRB1 /// LOC730415	major histocompatibility complex, class II, DR beta 1 /// hypothetical protein LOC730415
843	0.0024171	9.1	12.9	1.41758	228371_s_at	EST222	---
844	0.0024212	12.2	7.9	-1.5443	1558773_s_at	RANBP10	RAN binding protein 10
845	0.0024215	58.2	25.9	-2.2471	1563674_at	FCRL2	Fc receptor-like 2
846	0.0024257	146	102.4	-1.42578	217586_x_at	EST223	---
847	0.0024275	13.2	8.2	-1.60976	244464_at	EST224	---
848	0.0024285	25.1	32.4	1.29084	221567_at	NOL3	nucleolar protein 3 (apoptosis repressor with CARD domain)
849	0.0024296	78.3	56.8	-1.37852	232778_at	EST225	CDNA: FLJ22383 fis, clone HRC07564
850	0.0024303	25	42.3	1.692	223154_at	MRPL1	mitochondrial ribosomal protein L1
851	0.0024361	7.7	5.8	-1.32759	1562278_at	DNAH1	dynein, axonemal, heavy chain 1
852	0.0024403	184.9	239.8	1.29692	227111_at	ZBTB34	zinc finger and BTB domain containing 34
853	0.0024531	59.2	74.4	1.25676	211302_s_at	PDE4B	phosphodiesterase 4B, cAMP-specific (phosphodiesterase E4 dunce homolog, Drosophila)
854	0.0024555	656.6	1170.7	1.78297	224558_s_at	MALAT1	metastasis associated lung adenocarcinoma transcript 1 (non-coding RNA)
855	0.0024566	18.7	10	-1.87	232816_s_at	DDX11 /// DDX12 /// LOC642846	DEAD/H (Asp-Glu-Ala-Asp/His) box polypeptide 11 (CHL1-like helicase homolog, S. cerevisiae) /// DEAD/H (Asp-Glu-Ala-Asp/His) box polypeptide 12 (CHL1-like helicase homolog, S. cerevisiae) /// DEAD/H (Asp-Glu-Ala-Asp/His) box polypeptide 11-like
856	0.0024612	18.9	27.7	1.46561	221244_s_at	EST226	---
857	0.0024612	17.8	36.2	2.03371	223620_at	GPR34	G protein-coupled receptor 34
858	0.0024677	13.2	16.5	1.25	237944_at	LRRFIP1	Leucine rich repeat (in FLII) interacting protein 1
859	0.0024779	47.7	71.2	1.49266	216348_at	LOC402057 /// RPS17	ribosomal protein S17 /// similar to 40S ribosomal protein S17
860	0.0024799	102.8	79.2	-1.29798	213389_at	ZNF592	zinc finger protein 592
861	0.0024839	119.8	175.1	1.4616	207180_s_at	HTATIP2	HIV-1 Tat interactive protein 2, 30kDa
862	0.0024861	566.7	1068.7	1.88583	211366_x_at	CASP1	caspase 1, apoptosis-related cysteine peptidase (interleukin 1, beta, convertase)
863	0.0024892	1122	1504	1.34046	204834_at	FGL2	fibrinogen-like 2
864	0.0024988	56.6	32	-1.76875	222319_at	EST227	---
865	0.0024993	23.3	18.4	-1.2663	216110_x_at	EST228	CDNA FLJ14080 fis, clone HEMBB1002152
866	0.0025003	586.7	466.1	-1.25874	201949_x_at	CAPZB	capping protein (actin filament) muscle Z-line, beta
867	0.0025009	80	61.6	-1.2987	210627_s_at	GCS1	glucosidase I
868	0.0025028	5.4	6.4	1.18519	237619_at	C6orf146	chromosome 6 open reading frame 146
869	0.0025083	90.4	74.1	-1.21997	37872_at	JRK	jerky homolog (mouse)
870	0.0025108	49.8	38.2	-1.30366	1569073_x_at	SMARCA4	SWI/SNF related, matrix associated, actin dependent regulator of chromatin, subfamily a, member 4
871	0.0025124	10.8	13.9	1.28704	202507_s_at	SNAP25	synaptosomal-associated protein, 25kDa
872	0.0025132	156.5	119.9	-1.30525	221192_x_at	MFSD11	major facilitator superfamily domain containing 11
873	0.0025168	68.1	124.3	1.82526	223480_s_at	MRPL47	mitochondrial ribosomal protein L47
874	0.0025169	44.5	54.5	1.22472	228052_x_at	TCF3	transcription factor 3 (E2A immunoglobulin enhancer binding factors E12/E47)
875	0.0025177	201.6	141.3	-1.42675	39313_at	WNK1	WNK lysine deficient protein kinase 1
876	0.0025197	34.4	26.5	-1.29811	220765_s_at	LIMS2	LIM and senescent cell antigen-like domains 2
877	0.0025203	306.8	746.3	2.43253	203021_at	SLPI	secretory leukocyte peptidase inhibitor
878	0.0025218	15.3	20.5	1.33987	207851_s_at	INSR	insulin receptor
879	0.0025256	98	61.5	-1.5935	1566480_x_at	FLJ35848	Hypothetical protein FLJ35848
880	0.0025264	164.2	115.4	-1.42288	1570210_x_at	SAPS2	SAPS domain family, member 2
881	0.0025326	14.2	19.5	1.37324	218453_s_at	C6orf35	chromosome 6 open reading frame 35
882	0.0025345	201.4	356.5	1.77011	201568_at	UQCRQ	ubiquinol-cytochrome c reductase, complex III subunit VII, 9.5kDa
883	0.0025362	106.9	67.8	-1.5767	206548_at	FLJ23556	hypothetical protein FLJ23556
884	0.002538	24.5	15.4	-1.59091	1562412_at	EST229	CDNA clone IMAGE:3847423
885	0.0025422	645.1	1371.6	2.12618	200963_x_at	RPL31	ribosomal protein L31
886	0.0025443	35	18.3	-1.91257	240775_at	EST230	---
887	0.0025446	65.4	50	-1.308	218221_at	ARNT	aryl hydrocarbon receptor nuclear translocator
888	0.0025469	42.3	29.1	-1.45361	1559616_x_at	ZNF626	zinc finger protein 626
889	0.002547	1098.5	723.4	-1.51852	217679_x_at	EST231	---
890	0.0025547	22.3	12.2	-1.82787	242737_at	EST232	Transcribed locus
891	0.002555	18.3	14.1	-1.29787	221261_x_at	MAGED4	melanoma antigen family D, 4
892	0.0025707	1317.4	1830	1.3891	214938_x_at	HMGB1	high-mobility group box 1
893	0.0025848	11.4	8.2	-1.39024	243882_at	EST233	---
894	0.0025906	103.4	75.3	-1.37317	1560445_x_at	ARHGEF1	Rho guanine nucleotide exchange factor (GEF) 1
895	0.0025945	72.7	38.3	-1.89817	226694_at	AKAP2 /// PALM2-AKAP2	A kinase (PRKA) anchor protein 2 /// PALM2-AKAP2 protein
896	0.0025964	19	15	-1.26667	238703_at	C21orf70 /// LOC727987 /// LOC729535 /// LOC729774 /// LOC731499	chromosome 21 open reading frame 70 /// similar to Protein C21orf70 homolog
897	0.0025977	29.3	23.8	-1.23109	217545_at	MYH14	myosin, heavy chain 14
898	0.0025979	14.8	10.2	-1.45098	1553789_a_at	C21orf58	chromosome 21 open reading frame 58
899	0.0026013	11.8	16.4	1.38983	1568894_at	EST234	CDNA clone IMAGE:4827547
900	0.0026034	52.8	33.6	-1.57143	1556240_at	EST235	CDNA FLJ36381 fis, clone THYMU2008452
901	0.002609	35.4	29.7	-1.19192	209784_s_at	JAG2	jagged 2
902	0.0026093	16	12	-1.33333	227681_at	ZFP36L2	Zinc finger protein 36, C3H type-like 2
903	0.0026159	90.4	125.9	1.3927	222531_s_at	C14orf108	chromosome 14 open reading frame 108
904	0.0026219	17	25.7	1.51176	214442_s_at	PIAS2	protein inhibitor of activated STAT, 2
905	0.0026273	27.7	18.8	-1.4734	207426_s_at	TNFSF4	tumor necrosis factor (ligand) superfamily, member 4 (tax-transcriptionally activated glycoprotein 1, 34kDa)
906	0.0026336	34.1	22.7	-1.5022	1564773_x_at	EST236	CDNA clone IMAGE:4715948
907	0.0026367	53.8	72.3	1.34387	238267_s_at	EST237	---
908	0.0026368	24.4	18.1	-1.34807	216139_s_at	MAPK8IP3	mitogen-activated protein kinase 8 interacting protein 3
909	0.0026487	369.5	268.2	-1.3777	215529_x_at	DIP2A	DIP2 disco-interacting protein 2 homolog A (Drosophila)
910	0.0026519	22.3	13.4	-1.66418	229830_at	EST238	Transcribed locus
911	0.0026541	170.5	135.7	-1.25645	234788_x_at	EST239	CDNA: FLJ21166 fis, clone CAS10851
912	0.0026619	6.6	8.2	1.24242	243160_at	EST240	Transcribed locus
913	0.0026644	53.5	69.8	1.30467	209561_at	THBS3	thrombospondin 3
914	0.0026706	15.3	10.1	-1.51485	244486_at	EST241	FLJ00387 protein
915	0.0026712	31.2	11.9	-2.62185	227646_at	EST242	CDNA FLJ39389 fis, clone PLACE6003621
916	0.0026755	73.3	114.7	1.5648	224957_at	LOC497661	putative NFkB activating protein
917	0.0026758	14.3	10.7	-1.33645	239657_x_at	EST243	---
918	0.0026824	40.4	86.7	2.14604	222846_at	RAB8B	RAB8B, member RAS oncogene family
919	0.0026843	134.6	198.6	1.47548	1554691_a_at	PACSIN2	protein kinase C and casein kinase substrate in neurons 2
920	0.0026893	12.6	9.7	-1.29897	237078_at	EST244	Transcribed locus
921	0.0026958	231.5	327.5	1.41469	202457_s_at	PPP3CA	protein phosphatase 3 (formerly 2B), catalytic subunit, alpha isoform
922	0.002696	23.5	28.4	1.20851	207203_s_at	NR1I2	nuclear receptor subfamily 1, group I, member 2
923	0.002698	124.4	303.1	2.4365	209369_at	ANXA3	annexin A3
924	0.0027031	515.7	784.1	1.52046	217811_at	SELT	selenoprotein T
925	0.0027054	96.2	77.5	-1.24129	238082_at	EST245	Transcribed locus
926	0.0027108	155.9	53.9	-2.89239	224406_s_at	FCRL5	Fc receptor-like 5
927	0.0027168	126	76.6	-1.64491	208003_s_at	NFAT5	nuclear factor of activated T-cells 5, tonicity-responsive
928	0.0027195	17.1	21.5	1.25731	233061_at	C20orf142	chromosome 20 open reading frame 142
929	0.0027229	1037.1	711.3	-1.45803	226062_x_at	FAM63A	family with sequence similarity 63, member A
930	0.0027246	67.4	121.3	1.7997	225622_at	PAG1	phosphoprotein associated with glycosphingolipid microdomains 1
931	0.0027263	5	6	1.2	1555340_x_at	RAP1A	RAP1A, member of RAS oncogene family
932	0.0027341	116.4	184.9	1.58849	219069_at	ANKRD49	ankyrin repeat domain 49
933	0.0027364	77.7	151.2	1.94595	1552703_s_at	CASP1 /// COP1	caspase 1, apoptosis-related cysteine peptidase (interleukin 1, beta, convertase) /// caspase-1 dominant-negative inhibitor pseudo-ICE
934	0.0027398	15.5	12.6	-1.23016	214797_s_at	PCTK3	PCTAIRE protein kinase 3
935	0.002741	41.7	33.9	-1.23009	241930_x_at	LOC442113 /// LOC731129	similar to protein tyrosine phosphatase, non-receptor type 11
936	0.0027435	70.2	50.8	-1.38189	233873_x_at	PAPD1	PAP associated domain containing 1
937	0.0027436	525.9	751.4	1.42879	218191_s_at	LMBRD1	LMBR1 domain containing 1
938	0.0027441	202.6	138.2	-1.46599	201183_s_at	CHD4	chromodomain helicase DNA binding protein 4
939	0.0027449	338.5	692.6	2.04609	208808_s_at	HMGB2	high-mobility group box 2
940	0.0027452	18.1	13.2	-1.37121	220719_at	FLJ13769	hypothetical protein FLJ13769
941	0.0027499	47.6	18.5	-2.57297	223121_s_at	SFRP2	secreted frizzled-related protein 2
942	0.0027504	5.5	6.8	1.23636	218980_at	FHOD3	formin homology 2 domain containing 3
943	0.0027552	45.7	36.4	-1.25549	242365_at	EST246	Transcribed locus
944	0.0027557	281.5	185.7	-1.51589	233440_at	EST247	CDNA FLJ12367 fis, clone MAMMA1002413
945	0.0027621	8	10.9	1.3625	231588_at	PRCP	Prolylcarboxypeptidase (angiotensinase C)
946	0.0027624	5.2	4.5	-1.15556	217531_at	EST248	---
947	0.0027859	105.7	77.2	-1.36917	217446_x_at	EST249	MRNA; cDNA DKFZp434M054 (from clone DKFZp434M054)
948	0.0027901	68	111.1	1.63382	228019_s_at	MRPS18C	mitochondrial ribosomal protein S18C
949	0.0027914	7.9	9.5	1.20253	211786_at	TNFRSF9	tumor necrosis factor receptor superfamily, member 9
950	0.0027936	72	39.3	-1.83206	242797_x_at	EST250	---
951	0.0028025	503.9	381.2	-1.32188	233702_x_at	EST251	CDNA: FLJ20946 fis, clone ADSE01819
952	0.0028078	10.8	15.5	1.43519	234726_s_at	TMEM168	transmembrane protein 168
953	0.0028145	171.1	252.3	1.47458	201493_s_at	PUM2	pumilio homolog 2 (Drosophila)
954	0.0028219	135.5	182.2	1.34465	225526_at	MKLN1	muskelin 1, intracellular mediator containing kelch motifs
955	0.0028279	12	7.4	-1.62162	1554413_s_at	RUNDC2B /// RUNDC2C	RUN domain containing 2B /// RUN domain containing 2C
956	0.0028308	87.1	63.4	-1.37382	231999_at	ANKRD11	ankyrin repeat domain 11
957	0.0028381	3.8	4.5	1.18421	1560187_at	EST252	Homo sapiens, clone IMAGE:5767628, mRNA
958	0.0028434	101.4	227.1	2.23964	244008_at	EST253	Transcribed locus
959	0.0028481	51.2	39.8	-1.28643	225831_at	LUZP1	leucine zipper protein 1
960	0.0028577	12.6	16.3	1.29365	243523_at	IQSEC1	IQ motif and Sec7 domain 1
961	0.0028596	92.4	60	-1.54	212078_s_at	MLL	myeloid/lymphoid or mixed-lineage leukemia (trithorax homolog, Drosophila)
962	0.0028688	36.4	46.9	1.28846	242978_x_at	EST254	Transcribed locus
963	0.0028723	37.4	24.1	-1.55187	1565868_at	CD44	CD44 molecule (Indian blood group)
964	0.002874	85.6	65.8	-1.30091	223166_x_at	C9orf86	chromosome 9 open reading frame 86
965	0.0028789	28.2	36.3	1.28723	1555803_a_at	C11orf57	chromosome 11 open reading frame 57
966	0.0028852	57.8	41.1	-1.40633	1554084_a_at	NOL9	nucleolar protein 9
967	0.0028946	6.1	5.1	-1.19608	1557275_a_at	EST255	CDNA FLJ20031 fis, clone ADSU02180
968	0.0029002	18.6	29.8	1.60215	209862_s_at	CEP57	centrosomal protein 57kDa
969	0.0029034	232	311.4	1.34224	218079_s_at	ZNF403	zinc finger protein 403
970	0.0029048	287.8	185.7	-1.54981	242405_at	EST256	Transcribed locus
971	0.0029067	24.3	18.5	-1.31351	210723_x_at	MGC4771	hypothetical protein MGC4771
972	0.0029185	4018.9	3027	-1.32768	208306_x_at	HLA-DRB1	Major histocompatibility complex, class II, DR beta 1
973	0.0029225	81.5	62.7	-1.29984	217968_at	TSSC1	tumor suppressing subtransferable candidate 1
974	0.0029303	232.9	182.7	-1.27477	203776_at	GPKOW	G patch domain and KOW motifs
975	0.0029369	56.6	77.1	1.36219	239117_at	LOC643950	hypothetical LOC643950
976	0.0029376	37.9	50.8	1.34037	214283_at	TMEM97	transmembrane protein 97
977	0.0029432	701	334.5	-2.09567	211600_at	EST257	---
978	0.0029488	7.5	9.6	1.28	224149_x_at	SLMAP	sarcolemma associated protein
979	0.0029552	8.6	11.2	1.30233	1570568_at	EST258	---
980	0.0029678	48.2	73.3	1.52075	226019_at	OMA1	OMA1 homolog, zinc metallopeptidase (S. cerevisiae)
981	0.0029697	7.7	10	1.2987	1561391_at	EST259	CDNA FLJ32158 fis, clone PLACE6000231
982	0.0029731	10.4	7	-1.48571	241732_at	EST260	---
983	0.0029758	7.1	9	1.26761	214396_s_at	MBD2	methyl-CpG binding domain protein 2
984	0.0029857	27.7	45.5	1.6426	223542_at	ANKRD32	ankyrin repeat domain 32
985	0.0029876	148.9	88.5	-1.68249	232882_at	EST261	CDNA FLJ12289 fis, clone MAMMA1001788
986	0.0030047	8.5	10.6	1.24706	240855_at	EST262	Transcribed locus
987	0.0030048	33.9	24.4	-1.38934	229727_x_at	NLF2	nuclear localized factor 2
988	0.0030112	10.7	7.9	-1.35443	234271_at	OTOP2	otopetrin 2
989	0.003013	19.3	15.6	-1.23718	233599_at	hCG_2003663	hCG2003663
990	0.0030207	144.5	213.1	1.47474	222467_s_at	SAPS3	SAPS domain family, member 3
991	0.0030238	281	439.3	1.56335	202076_at	BIRC2	baculoviral IAP repeat-containing 2
992	0.0030258	114.8	80.6	-1.42432	207953_at	AD7C-NTP	neuronal thread protein AD7c-NTP
993	0.0030293	9	10.9	1.21111	209647_s_at	SOCS5	suppressor of cytokine signaling 5
994	0.003045	25.5	18.8	-1.35638	1557452_at	EST263	Full length insert cDNA clone ZC19A03
995	0.0030451	11.1	17	1.53153	223996_s_at	MRPL30	mitochondrial ribosomal protein L30
996	0.003047	111.1	172.8	1.55536	202033_s_at	RB1CC1	RB1-inducible coiled-coil 1
997	0.0030515	264.4	150.7	-1.75448	201841_s_at	HSPB1	heat shock 27kDa protein 1
998	0.0030534	71.3	49.7	-1.43461	221191_at	DKFZP434A0131	DKFZp434A0131 protein
999	0.0030558	127.5	196.4	1.54039	201637_s_at	FXR1	fragile X mental retardation, autosomal homolog 1
1000	0.0030574	39.5	28.2	-1.40071	220600_at	TMEM103	transmembrane protein 103
1001	0.0030578	608.5	346.1	-1.75816	219594_at	NINJ2	ninjurin 2
1002	0.0030608	48.7	62.2	1.27721	230341_x_at	ADAMTS10	ADAM metallopeptidase with thrombospondin type 1 motif, 10
1003	0.0030637	1352.8	727.8	-1.85875	234989_at	TncRNA	trophoblast-derived noncoding RNA
1004	0.0030742	9.3	6.8	-1.36765	204734_at	KRT15	keratin 15
1005	0.00308	15.2	25.1	1.65132	235258_at	DCP2	DCP2 decapping enzyme homolog (S. cerevisiae)
1006	0.003088	282.3	414.2	1.46723	202266_at	TTRAP	TRAF and TNF receptor associated protein
1007	0.003091	15.8	11.5	-1.37391	240971_x_at	EST264	---
1008	0.0030937	10.4	8.3	-1.25301	244501_at	EVI5L	ecotropic viral integration site 5-like
1009	0.003102	556.5	788.6	1.41707	228588_s_at	UBE2B	ubiquitin-conjugating enzyme E2B (RAD6 homolog)
1010	0.0031022	5.7	7	1.22807	234773_x_at	EST265	MRNA; cDNA DKFZp434A0226 (from clone DKFZp434A0226)
1011	0.0031038	125.9	160	1.27085	212470_at	SPAG9	sperm associated antigen 9
1012	0.0031057	13.3	16.9	1.27068	229549_at	EST266	Transcribed locus
1013	0.0031065	137.7	109.7	-1.25524	233101_at	MTMR9	myotubularin related protein 9
1014	0.0031088	4.6	5.3	1.15217	1562244_at	EST267	MRNA; cDNA DKFZp686H1629 (from clone DKFZp686H1629)
1015	0.0031092	135.4	109.1	-1.24106	201684_s_at	TOX4	TOX high mobility group box family member 4
1016	0.0031109	169	268.2	1.58698	224129_s_at	HDPY-30	dpy-30-like protein
1017	0.0031141	24.8	18.2	-1.36264	1562849_at	EST268	CDNA FLJ37115 fis, clone BRACE2022158
1018	0.0031146	29.7	22.6	-1.31416	219518_s_at	ELL3	elongation factor RNA polymerase II-like 3
1019	0.0031175	1425.6	2261	1.586	201041_s_at	DUSP1	dual specificity phosphatase 1
1020	0.0031267	37.8	54	1.42857	219961_s_at	C20orf19	chromosome 20 open reading frame 19
1021	0.0031286	49.4	73.2	1.48178	231321_s_at	PHCA	Phytoceramidase, alkaline
1022	0.0031422	228	289.2	1.26842	202560_s_at	C1orf77	chromosome 1 open reading frame 77
1023	0.0031465	10.8	13	1.2037	206776_x_at	ACRV1	acrosomal vesicle protein 1
1024	0.0031493	14	18.7	1.33571	239407_at	EST269	CDNA clone IMAGE:4837199
1025	0.0031493	38.9	29.9	-1.301	1556864_at	TECT1	tectonic 1
1026	0.0031494	447.8	366.9	-1.2205	215588_x_at	RIOK3	RIO kinase 3 (yeast)
1027	0.0031498	278.7	344.6	1.23645	202025_x_at	ACAA1	acetyl-Coenzyme A acyltransferase 1 (peroxisomal 3-oxoacyl-Coenzyme A thiolase)
1028	0.0031529	19.2	27.6	1.4375	230759_at	SNX14	Sorting nexin 14
1029	0.0031555	111.3	162.2	1.45732	222399_s_at	TM9SF3	transmembrane 9 superfamily member 3
1030	0.0031591	200.6	348.6	1.73779	232024_at	GIMAP2	GTPase, IMAP family member 2
1031	0.0031621	8.4	12	1.42857	209363_s_at	SURB7	SRB7 suppressor of RNA polymerase B homolog (yeast)
1032	0.0031648	242.4	341.2	1.40759	222148_s_at	RHOT1	ras homolog gene family, member T1
1033	0.0031681	785.4	593.2	-1.32401	217854_s_at	POLR2E	polymerase (RNA) II (DNA directed) polypeptide E, 25kDa
1034	0.003182	14.3	11.8	-1.21186	234293_x_at	EST270	---
1035	0.0031865	5.8	4.6	-1.26087	233730_at	FAM135A	family with sequence similarity 135, member A
1036	0.0031873	11.5	7.4	-1.55405	227088_at	PDE5A	phosphodiesterase 5A, cGMP-specific
1037	0.0031901	23.9	33.8	1.41423	216174_at	HCRP1	hepatocellular carcinoma-related HCRP1
1038	0.0032145	14.8	25.3	1.70946	229525_at	EST271	---
1039	0.0032177	42.9	25.8	-1.66279	230651_at	EST272	Transcribed locus
1040	0.0032226	372.6	504.9	1.35507	222495_at	C1orf119 /// LOC727778	chromosome 1 open reading frame 119 /// similar to K07F5.15
1041	0.0032226	10.9	15.7	1.44037	210716_s_at	CLIP1	CAP-GLY domain containing linker protein 1
1042	0.003228	58.3	70.8	1.21441	232172_at	LOC401577	hypothetical protein LOC401577
1043	0.0032285	13.4	20.5	1.52985	214759_at	WTAP	Wilms tumor 1 associated protein
1044	0.0032297	164.3	132.7	-1.23813	217888_s_at	ARFGAP1	ADP-ribosylation factor GTPase activating protein 1
1045	0.0032359	8.4	10.4	1.2381	217708_x_at	EST273	Transcribed locus
1046	0.0032382	53.8	69.4	1.28996	204243_at	RLF	rearranged L-myc fusion
1047	0.0032385	33	16.9	-1.95266	223597_at	ITLN1	intelectin 1 (galactofuranose binding)
1048	0.0032387	10.2	6.6	-1.54545	1559598_at	EST274	CDNA FLJ38424 fis, clone FEBRA2012090
1049	0.003248	15.5	10.5	-1.47619	236092_at	EST275	CDNA FLJ30244 fis, clone BRACE2002157
1050	0.0032511	221.4	286.1	1.29223	204185_x_at	PPID	peptidylprolyl isomerase D (cyclophilin D)
1051	0.0032515	37.9	65.2	1.72032	217329_x_at	EST276	---
1052	0.0032552	38.5	31.7	-1.21451	240593_x_at	EST277	---
1053	0.0032556	682.2	528.6	-1.29058	243249_at	EST278	Transcribed locus
1054	0.0032575	56.6	41	-1.38049	1558831_x_at	EST279	CDNA FLJ34403 fis, clone HCHON2001607
1055	0.0032579	6.5	5.3	-1.22642	1558392_at	SYNE2	spectrin repeat containing, nuclear envelope 2
1056	0.0032581	7.9	9.9	1.25316	210671_x_at	MAPK8	mitogen-activated protein kinase 8
1057	0.0032625	4.5	3.6	-1.25	1557094_at	LOC653110 /// LOC728449	hypothetical LOC653110 /// hypothetical protein LOC728449
1058	0.0032638	86	110.2	1.2814	227450_at	ERP27	endoplasmic reticulum protein 27 kDa
1059	0.0032688	4.1	5	1.21951	1563934_at	EST280	---
1060	0.0032692	110.1	81.3	-1.35424	233017_x_at	EST281	CDNA FLJ12326 fis, clone MAMMA1002132
1061	0.0032751	29.1	22	-1.32273	208078_s_at	SNF1LK	SNF1-like kinase
1062	0.0032786	53.6	39.5	-1.35696	243691_at	EST282	---
1063	0.0032804	5.6	6.8	1.21429	243460_at	EST283	Transcribed locus
1064	0.0032859	25.1	20.4	-1.23039	241363_at	FLJ20433	hypothetical protein FLJ20433
1065	0.003286	36	21.4	-1.68224	1558748_at	EST284	MRNA; cDNA DKFZp686E1027 (from clone DKFZp686E1027)
1066	0.0032973	24.7	35.6	1.4413	244650_at	EST285	CDNA FLJ43660 fis, clone SYNOV4004823
1067	0.0032998	22.7	31.7	1.39648	238490_at	KIAA2026	KIAA2026
1068	0.0033057	20.8	13.4	-1.55224	1559932_at	EST286	Full length insert cDNA clone YR28G06
1069	0.0033103	28.5	36.1	1.26667	202229_s_at	CHERP	calcium homeostasis endoplasmic reticulum protein
1070	0.0033129	4.3	5.3	1.23256	243354_at	HYDIN /// HYDIN2	hydrocephalus inducing homolog (mouse) /// hydrocephalus inducing homolog 2 (mouse)
1071	0.0033229	330.1	472	1.42987	226875_at	DOCK11	dedicator of cytokinesis 11
1072	0.0033236	43.4	62.7	1.4447	222530_s_at	MKKS	McKusick-Kaufman syndrome
1073	0.0033283	26.7	19.6	-1.36224	203072_at	LOC390588 /// MYO1E	myosin IE /// similar to CDK105 protein
1074	0.0033287	68.3	98.3	1.43924	227073_at	MAP3K2	mitogen-activated protein kinase kinase kinase 2
1075	0.0033335	122.4	156.8	1.28105	203583_at	UNC50	unc-50 homolog (C. elegans)
1076	0.0033359	19.4	12.6	-1.53968	234081_at	EST287	CDNA FLJ11986 fis, clone HEMBB1001364
1077	0.003343	10.3	15.2	1.47573	231641_at	FLJ10213	Hypothetical protein FLJ10213
1078	0.0033476	867.2	698.8	-1.24098	209579_s_at	MBD4	methyl-CpG binding domain protein 4
1079	0.0033478	15.7	11.7	-1.34188	241227_at	EST288	---
1080	0.0033495	49.2	71.8	1.45935	240793_at	TTN	Titin
1081	0.0033584	393.8	606.5	1.54012	210951_x_at	RAB27A	RAB27A, member RAS oncogene family
1082	0.0033647	7.3	5.3	-1.37736	244290_at	EST289	Transcribed locus
1083	0.0033655	182.4	131.1	-1.3913	36553_at	ASMTL	acetylserotonin O-methyltransferase-like
1084	0.0033697	232.3	399.5	1.71976	201238_s_at	CAPZA2	capping protein (actin filament) muscle Z-line, alpha 2
1085	0.0033782	4.3	5	1.16279	1569525_s_at	EST290	Homo sapiens, Similar to KIAA0187 gene product, clone IMAGE:5504687, mRNA
1086	0.0033792	53.1	68.5	1.29002	229321_s_at	EST291	CDNA FLJ35002 fis, clone OCBBF2011914
1087	0.0033819	36.4	56.2	1.54396	219819_s_at	MRPS28	mitochondrial ribosomal protein S28
1088	0.0033848	6.5	7.8	1.2	216072_at	EST292	Transcribed locus
1089	0.0033866	73.8	51.6	-1.43023	233360_at	UBE2I	ubiquitin-conjugating enzyme E2I (UBC9 homolog, yeast)
1090	0.0033887	21.4	28.6	1.33645	223478_at	EST293	---
1091	0.0033902	218.8	164.3	-1.33171	218841_at	ASB8	ankyrin repeat and SOCS box-containing 8
1092	0.0033923	38.1	50.1	1.31496	223929_s_at	EST294	---
1093	0.003393	17.4	25	1.43678	203960_s_at	C1orf41	chromosome 1 open reading frame 41
1094	0.0034022	165	113.3	-1.45631	1565595_at	EST295	CDNA FLJ11575 fis, clone HEMBA1003531
1095	0.0034203	31.1	21.7	-1.43318	1563077_at	EST296	Homo sapiens, clone IMAGE:4042988
1096	0.0034243	589.2	737.4	1.25153	224616_at	DYNC1LI2	dynein, cytoplasmic 1, light intermediate chain 2
1097	0.0034299	8.9	6.4	-1.39062	216189_at	EST297	Homo sapiens, clone IMAGE:3344506
1098	0.0034334	84.3	63	-1.3381	233319_x_at	EST298	CDNA FLJ13845 fis, clone THYRO1000815
1099	0.0034393	307.3	171.1	-1.79603	210448_s_at	P2RX5	purinergic receptor P2X, ligand-gated ion channel, 5
1100	0.0034457	23.9	18.3	-1.30601	205964_at	ZNF426	zinc finger protein 426
1101	0.0034542	321.4	435.8	1.35594	219033_at	PARP8	poly (ADP-ribose) polymerase family, member 8
1102	0.0034572	489.5	366.3	-1.33634	1562063_x_at	KIAA1245 /// LOC728895 /// NBPF1 /// NBPF10 /// NBPF11 /// NBPF20 /// NBPF3 /// NBPF8 /// NBPF9 /// XXyac-YX155B6.1	neuroblastoma breakpoint family, member 1 /// neuroblastoma breakpoint family, member 3 /// KIAA1245 /// neuroblastoma breakpoint family, member 11 /// neuroblastoma breakpoint family, member 20 /// neuroblastoma breakpoint family, member 9 /// neuroblastoma breakpoint family, member 10 /// neuroblastoma breakpoint family, member 8 /// hypothetical protein LOC728895 /// CLIP-190-like
1103	0.0034579	874.3	701.3	-1.24668	200846_s_at	PPP1CA	protein phosphatase 1, catalytic subunit, alpha isoform
1104	0.0034592	8.1	6.5	-1.24615	1554041_at	C20orf141	chromosome 20 open reading frame 141
1105	0.0034593	76.8	53.4	-1.4382	235926_at	EST299	Transcribed locus
1106	0.0034607	77.2	117.5	1.52202	218732_at	PTRH2	peptidyl-tRNA hydrolase 2
1107	0.003461	50.7	60.2	1.18738	221163_s_at	MLXIPL	MLX interacting protein-like
1108	0.003462	44.1	31.7	-1.39117	212563_at	BOP1 /// LOC727967	block of proliferation 1 /// similar to block of proliferation 1
1109	0.0034628	1318.1	957.3	-1.37689	222207_x_at	LOC441258	similar to Williams Beuren syndrome chromosome region 19
1110	0.0034642	237.9	313.4	1.31736	1552617_a_at	RFWD2	ring finger and WD repeat domain 2
1111	0.0034696	5.1	6.2	1.21569	215512_at	MAR6	membrane-associated ring finger (C3HC4) 6
1112	0.0034733	21.2	28.6	1.34906	227091_at	KIAA1505	KIAA1505 protein
1113	0.0034799	53.4	61.7	1.15543	1569202_x_at	EST300	Homo sapiens, clone IMAGE:3454421, mRNA
1114	0.0034812	25.6	39.9	1.55859	223118_s_at	USP47	ubiquitin specific peptidase 47
1115	0.0034824	9	7.3	-1.23288	223537_s_at	WNT5B	wingless-type MMTV integration site family, member 5B
1116	0.0034957	720.6	1031.3	1.43117	206158_s_at	CNBP	CCHC-type zinc finger, nucleic acid binding protein
1117	0.0034966	78.5	138.9	1.76943	202101_s_at	RALB	v-ral simian leukemia viral oncogene homolog B (ras related; GTP binding protein)
1118	0.0034967	93.1	165.4	1.77658	221060_s_at	EST301	---
1119	0.003501	13.7	15.9	1.16058	207228_at	PRKACG	protein kinase, cAMP-dependent, catalytic, gamma
1120	0.0035253	12.9	15.9	1.23256	238579_at	C9orf85	chromosome 9 open reading frame 85
1121	0.0035368	66.8	93.1	1.39371	221757_at	PIK3IP1	phosphoinositide-3-kinase interacting protein 1
1122	0.0035566	177.6	133.5	-1.33034	203943_at	KIF3B	kinesin family member 3B
1123	0.0035677	80.8	57.6	-1.40278	215349_at	hCG_1730474	HCG1730474
1124	0.0035681	16.2	19.4	1.19753	233854_x_at	KLK4	kallikrein-related peptidase 4
1125	0.0035759	6.8	8	1.17647	244853_at	EST302	CDNA FLJ44429 fis, clone UTERU2015653
1126	0.0035782	30	48.7	1.62333	204350_s_at	CRSP9	cofactor required for Sp1 transcriptional activation, subunit 9, 33kDa
1127	0.0035791	451.9	338.5	-1.33501	233041_x_at	EST303	CDNA: FLJ21356 fis, clone COL02831
1128	0.0035905	4.9	5.9	1.20408	206990_at	TNR	tenascin R (restrictin, janusin)
1129	0.0036095	64.1	47.9	-1.3382	231056_at	LOC339352	similar to ATP binding domain 3
1130	0.0036216	16.4	9.7	-1.69072	1569503_at	HEATR5B	HEAT repeat containing 5B
1131	0.0036286	30.8	43.5	1.41234	218218_at	APPL2	adaptor protein, phosphotyrosine interaction, PH domain and leucine zipper containing 2
1132	0.0036287	556.1	956.5	1.72001	1559050_at	HCG27	HLA complex group 27
1133	0.0036387	32.2	25.8	-1.24806	225631_at	KIAA1706	KIAA1706 protein
1134	0.0036621	142.1	93.8	-1.51493	244535_at	EST304	Transcribed locus
1135	0.0036634	474	351.4	-1.34889	208030_s_at	ADD1	adducin 1 (alpha)
1136	0.003665	43.5	32.9	-1.32219	217368_at	EST305	---
1137	0.0036663	16.4	11.1	-1.47748	1555872_a_at	RP11-262H14.4	hypothetical locus MGC21881
1138	0.003685	37.3	63.5	1.70241	217503_at	EST306	---
1139	0.003687	1797.7	1312	-1.3702	220071_x_at	CEP27	centrosomal protein 27kDa
1140	0.003688	135	217.1	1.60815	228585_at	ENTPD1	ectonucleoside triphosphate diphosphohydrolase 1
1141	0.00369	9.1	11.1	1.21978	214070_s_at	ATP10B	ATPase, Class V, type 10B
1142	0.0036917	74	60.4	-1.22517	218612_s_at	TSSC4	tumor suppressing subtransferable candidate 4
1143	0.0036944	200.6	263.3	1.31256	218905_at	INTS8	integrator complex subunit 8
1144	0.0037159	208.3	273	1.31061	227379_at	MBOAT1	membrane bound O-acyltransferase domain containing 1
1145	0.0037231	54.2	38.9	-1.39332	224726_at	MIB1	mindbomb homolog 1 (Drosophila)
1146	0.0037267	178.8	86.2	-2.07425	227757_at	CUL4A	Cullin 4A
1147	0.0037283	569.6	1073	1.88378	200026_at	RPL34	ribosomal protein L34
1148	0.0037315	8.7	11.4	1.31034	1557833_at	EST307	MRNA; cDNA DKFZp313A1942 (from clone DKFZp313A1942)
1149	0.0037417	15.5	11.9	-1.30252	209136_s_at	USP10	ubiquitin specific peptidase 10
1150	0.0037425	8.9	10.8	1.21348	213997_at	KIAA0574	KIAA0574 protein
1151	0.0037503	8.7	12.9	1.48276	220839_at	METTL5	methyltransferase like 5
1152	0.0037539	6.7	10.6	1.58209	219334_s_at	OBFC2A	oligonucleotide/oligosaccharide-binding fold containing 2A
1153	0.0037558	86.6	45.8	-1.89083	207194_s_at	ICAM4	intercellular adhesion molecule 4 (Landsteiner-Wiener blood group)
1154	0.0037614	80.1	61.7	-1.29822	209820_s_at	TBL3	transducin (beta)-like 3
1155	0.0037653	59.3	45.7	-1.29759	235424_at	EST308	Transcribed locus
1156	0.0037688	13	15.7	1.20769	1561506_at	EST309	CDNA clone IMAGE:4837735
1157	0.0037742	323.3	242.7	-1.3321	227891_s_at	TAF15	TAF15 RNA polymerase II, TATA box binding protein (TBP)-associated factor, 68kDa
1158	0.0037758	20.4	14.3	-1.42657	241669_x_at	PRKD2	protein kinase D2
1159	0.0037772	19.2	23.4	1.21875	223856_at	AKR1CL2	aldo-keto reductase family 1, member C-like 2
1160	0.0037778	6.3	7.9	1.25397	1558177_at	C14orf83	chromosome 14 open reading frame 83
1161	0.0037956	40.1	30.6	-1.31046	240521_at	EST310	---
1162	0.0038027	5.9	7.2	1.22034	234030_at	EST311	Clone HQ0452 PRO0452
1163	0.0038046	39.8	67.4	1.69347	210296_s_at	PXMP3	peroxisomal membrane protein 3, 35kDa (Zellweger syndrome)
1164	0.0038048	2176.6	2786.3	1.28012	208659_at	CLIC1	chloride intracellular channel 1
1165	0.0038114	174.9	260.7	1.49057	208066_s_at	GTF2B	general transcription factor IIB
1166	0.0038154	31.9	40.4	1.26646	212171_x_at	VEGFA	vascular endothelial growth factor A
1167	0.0038241	186.2	161.2	-1.15509	215737_x_at	USF2	upstream transcription factor 2, c-fos interacting
1168	0.0038244	11.3	8.7	-1.29885	1555014_x_at	EST312	OK/SW-cl.92
1169	0.0038273	6.5	7.9	1.21538	241282_at	EST313	Transcribed locus
1170	0.0038375	22.6	42.4	1.87611	202543_s_at	GMFB	glia maturation factor, beta
1171	0.0038397	5.5	4.5	-1.22222	1556682_s_at	EST314	Full length insert cDNA clone ZD73H04
1172	0.0038413	48	33	-1.45455	216022_at	EST315	Transcribed locus
1173	0.0038414	17.1	14	-1.22143	207011_s_at	PTK7	PTK7 protein tyrosine kinase 7
1174	0.0038437	157.2	217.1	1.38104	224692_at	PPP1R15B	protein phosphatase 1, regulatory (inhibitor) subunit 15B
1175	0.0038454	199.2	147	-1.3551	243030_at	EST316	---
1176	0.0038465	38.1	50.8	1.33333	222659_at	IPO11	importin 11
1177	0.0038506	61.5	83.4	1.3561	223450_s_at	COG3	component of oligomeric golgi complex 3
1178	0.0038532	6.8	5.5	-1.23636	214633_at	SOX3	SRY (sex determining region Y)-box 3
1179	0.0038628	5	6.2	1.24	234277_at	EST317	---
1180	0.0038659	4.7	5.6	1.19149	235016_at	REEP3	receptor accessory protein 3
1181	0.0038666	31.5	42.1	1.33651	224824_at	FAM36A	family with sequence similarity 36, member A
1182	0.0038677	561.6	419.4	-1.33906	228113_at	RAB37	RAB37, member RAS oncogene family
1183	0.0038824	14.5	10.3	-1.40777	231597_x_at	EST318	---
1184	0.0038897	85	34.7	-2.44957	242267_x_at	EST319	Transcribed locus
1185	0.0038914	17.4	24.3	1.39655	211050_x_at	DKFZP434B2016 /// LOC643313	similar to hypothetical protein LOC284701
1186	0.0038937	50.1	106.1	2.11776	232382_s_at	PCMTD1	protein-L-isoaspartate (D-aspartate) O-methyltransferase domain containing 1
1187	0.0038938	22.6	34	1.50442	1552370_at	C4orf33	chromosome 4 open reading frame 33
1188	0.0038978	504.5	807.9	1.60139	1555419_a_at	ASAH1	N-acylsphingosine amidohydrolase (acid ceramidase) 1
1189	0.0039278	3874.8	2285.6	-1.69531	211990_at	HLA-DPA1	major histocompatibility complex, class II, DP alpha 1
1190	0.0039322	60.4	47.7	-1.26625	226201_at	EST320	MRNA; cDNA DKFZp586P1823 (from clone DKFZp586P1823)
1191	0.0039458	179.7	152	-1.18224	218508_at	DCP1A	DCP1 decapping enzyme homolog A (S. cerevisiae)
1192	0.0039485	6.4	5.3	-1.20755	206228_at	PAX2	paired box gene 2
1193	0.0039641	24.3	31.7	1.30453	227924_at	EST321	MRNA; cDNA DKFZp686D22106 (from clone DKFZp686D22106)
1194	0.0039653	38	25.1	-1.51394	205927_s_at	CTSE	cathepsin E
1195	0.0039676	161.3	240.8	1.49287	217971_at	MAP2K1IP1	mitogen-activated protein kinase kinase 1 interacting protein 1
1196	0.0039706	26.7	37.5	1.40449	224642_at	FYTTD1	forty-two-three domain containing 1
1197	0.0039739	8.7	7.3	-1.19178	1553660_at	HUS1B	HUS1 checkpoint homolog b (S. pombe)
1198	0.0039775	21.5	14.3	-1.5035	1559044_at	EXOSC1	exosome component 1
1199	0.0039779	144.6	216.1	1.49447	218482_at	ENY2	enhancer of yellow 2 homolog (Drosophila)
1200	0.0039842	110	230.3	2.09364	1552701_a_at	COP1	caspase-1 dominant-negative inhibitor pseudo-ICE
1201	0.0039857	12.5	10.1	-1.23762	237851_at	EST322	---
1202	0.0039953	4.3	5.1	1.18605	222298_at	EST323	CDNA FLJ41644 fis, clone FEBRA2009362
1203	0.0039963	40.9	68.9	1.6846	212785_s_at	LARP7	La ribonucleoprotein domain family, member 7
1204	0.0040027	10.3	13.3	1.29126	1566249_at	EST324	---
1205	0.0040079	24.7	17.2	-1.43605	215892_at	ZNF440	Zinc finger protein 440
1206	0.004016	8.7	10.2	1.17241	1570644_at	EST325	---
1207	0.004017	19.4	23.2	1.19588	1561683_at	EST326	CDNA clone IMAGE:5270641
1208	0.0040185	5.7	6.6	1.15789	211432_s_at	TYRO3	TYRO3 protein tyrosine kinase
1209	0.0040197	97.3	133.7	1.3741	223174_at	BTBD10	BTB (POZ) domain containing 10
1210	0.0040235	16.5	22.3	1.35152	203481_at	C10orf6	chromosome 10 open reading frame 6
1211	0.0040385	282.8	232.6	-1.21582	221190_s_at	C18orf8	chromosome 18 open reading frame 8
1212	0.0040395	124.2	91.6	-1.3559	233554_at	EST327	Clone IMAGE:108721, mRNA sequence
1213	0.0040421	80.4	45.3	-1.77483	226674_at	TMEM58	transmembrane protein 58
1214	0.0040439	12.7	8.9	-1.42697	242892_at	EST328	---
1215	0.0040444	22	27	1.22727	234158_at	EST329	CDNA: FLJ21520 fis, clone COL05874
1216	0.0040602	15.9	9.3	-1.70968	230128_at	IGL@	Immunoglobulin lambda locus
1217	0.0040625	4.6	5.6	1.21739	229947_at	PI15	peptidase inhibitor 15
1218	0.0040705	64.1	89.7	1.39938	209666_s_at	CHUK	conserved helix-loop-helix ubiquitous kinase
1219	0.0040705	41.9	72	1.71838	209525_at	HDGFRP3	hepatoma-derived growth factor, related protein 3
1220	0.0040712	13.3	15.6	1.17293	231352_at	SLC22A8	solute carrier family 22 (organic anion transporter), member 8
1221	0.0040777	12.3	17	1.38211	230480_at	PIWIL4	piwi-like 4 (Drosophila)
1222	0.0040831	40.8	27.6	-1.47826	236191_at	EST330	Transcribed locus
1223	0.0040883	155.5	117.2	-1.32679	212532_s_at	LSM12	LSM12 homolog (S. cerevisiae)
1224	0.0040923	236.9	184.4	-1.28471	216310_at	TAOK1	TAO kinase 1
1225	0.0040966	604.6	452	-1.33761	207365_x_at	USP34	ubiquitin specific peptidase 34
1226	0.0040973	508.8	380.5	-1.33719	201959_s_at	MYCBP2	MYC binding protein 2
1227	0.0041032	6.3	7.8	1.2381	207505_at	PRKG2	protein kinase, cGMP-dependent, type II
1228	0.0041077	5.9	4.9	-1.20408	1560031_at	FRMD4A	FERM domain containing 4A
1229	0.0041136	8.2	10	1.21951	1555902_at	ARMCX5	armadillo repeat containing, X-linked 5
1230	0.0041141	29	36.3	1.25172	206798_x_at	DLEC1	deleted in lung and esophageal cancer 1
1231	0.0041228	622.7	885.7	1.42235	217873_at	CAB39	calcium binding protein 39
1232	0.0041238	13.8	16.2	1.17391	234768_at	EST331	CDNA: FLJ20865 fis, clone ADKA01850
1233	0.0041238	5.1	5.9	1.15686	1556365_at	RP3-398D13.1	Hypothetical protein FLJ33708
1234	0.0041268	15.7	20.7	1.31847	244038_at	WDR89	WD repeat domain 89
1235	0.0041413	240.5	392.8	1.63326	221724_s_at	CLEC4A	C-type lectin domain family 4, member A
1236	0.0041429	7.3	9.2	1.26027	223998_at	TTLL2	tubulin tyrosine ligase-like family, member 2
1237	0.0041522	682.2	450.8	-1.51331	201305_x_at	ANP32B	acidic (leucine-rich) nuclear phosphoprotein 32 family, member B
1238	0.0041561	67.1	52.5	-1.2781	244497_at	EST332	---
1239	0.0041569	5.2	6.5	1.25	205190_at	PLS1	plastin 1 (I isoform)
1240	0.0041636	16.4	28.3	1.72561	210639_s_at	ATG5	ATG5 autophagy related 5 homolog (S. cerevisiae)
1241	0.0041725	13.3	24.6	1.84962	201151_s_at	MBNL1	muscleblind-like (Drosophila)
1242	0.0041752	5.3	6.8	1.28302	219872_at	C4orf18	chromosome 4 open reading frame 18
1243	0.0041789	390	276	-1.41304	221983_at	FAM134A	family with sequence similarity 134, member A
1244	0.0041898	32.6	43.7	1.34049	222441_x_at	SLMO2	slowmo homolog 2 (Drosophila)
1245	0.0041941	45.4	33.9	-1.33923	50400_at	PAOX	polyamine oxidase (exo-N4-amino)
1246	0.0042068	39.1	52.8	1.35038	231672_at	EST333	Transcribed locus, weakly similar to XP_212849.3 similar to carboxylesterase isoenzyme gene [Rattus norvegicus]
1247	0.0042227	9.2	11.5	1.25	231025_at	EST334	Transcribed locus
1248	0.0042263	3.4	4	1.17647	238822_at	EST335	Transcribed locus
1249	0.004229	88.1	51.5	-1.71068	242457_at	EST336	Transcribed locus
1250	0.0042314	93	77.4	-1.20155	206593_s_at	SURF5	surfeit 5
1251	0.0042372	59.5	100.3	1.68571	223239_at	C14orf129	chromosome 14 open reading frame 129
1252	0.0042383	11.6	8.9	-1.30337	216123_x_at	EST337	CDNA FLJ14096 fis, clone MAMMA1000752
1253	0.0042425	121.7	215.1	1.76746	205644_s_at	SNRPG	small nuclear ribonucleoprotein polypeptide G
1254	0.0042432	7.4	9.5	1.28378	235867_at	GSTM3	glutathione S-transferase M3 (brain)
1255	0.0042487	8.6	11.7	1.36047	243534_at	C10orf130	chromosome 10 open reading frame 130
1256	0.0042491	37.8	26	-1.45385	1558896_at	C1orf69	chromosome 1 open reading frame 69
1257	0.0042519	325.4	228.1	-1.42657	242369_x_at	EST338	MRNA; cDNA DKFZp313O038 (from clone DKFZp313O038)
1258	0.0042539	3.9	4.4	1.12821	1559229_at	EST339	CDNA clone IMAGE:3621839
1259	0.0042563	5.9	7.2	1.22034	207733_x_at	PSG9	pregnancy specific beta-1-glycoprotein 9
1260	0.004264	35.6	24.9	-1.42972	232045_at	PHACTR1	phosphatase and actin regulator 1
1261	0.0042682	621	500.2	-1.2415	217844_at	CTDSP1	CTD (carboxy-terminal domain, RNA polymerase II, polypeptide A) small phosphatase 1
1262	0.0042779	69.2	49.7	-1.39235	226397_s_at	EST340	CDNA: FLJ21028 fis, clone CAE07155
1263	0.0042907	209	261.1	1.24928	201266_at	TXNRD1	thioredoxin reductase 1
1264	0.0042923	654.9	823.9	1.25805	208678_at	ATP6V1E1	ATPase, H+ transporting, lysosomal 31kDa, V1 subunit E1
1265	0.0042933	197.6	155.6	-1.26992	237768_x_at	EST341	---
1266	0.0042949	84.4	100.1	1.18602	216076_at	L3MBTL	l(3)mbt-like (Drosophila)
1267	0.0043001	634.2	934	1.47272	200605_s_at	PRKAR1A	protein kinase, cAMP-dependent, regulatory, type I, alpha (tissue specific extinguisher 1)
1268	0.0043005	51.1	38.6	-1.32383	235999_at	EST342	Transcribed locus
1269	0.0043064	408.8	732	1.79061	200888_s_at	RPL23	ribosomal protein L23
1270	0.0043158	21.8	25.9	1.18807	206807_s_at	ADD2	adducin 2 (beta)
1271	0.0043182	105.2	178.8	1.69962	203310_at	STXBP3	syntaxin binding protein 3
1272	0.0043231	837.2	1283.9	1.53356	206765_at	KCNJ2	potassium inwardly-rectifying channel, subfamily J, member 2
1273	0.0043237	584.3	419.4	-1.39318	218223_s_at	PLEKHO1	pleckstrin homology domain containing, family O member 1
1274	0.0043247	5.4	4.4	-1.22727	243262_at	EST343	---
1275	0.0043285	20	27.2	1.36	212963_at	TM2D1	TM2 domain containing 1
1276	0.0043361	37.8	45.1	1.19312	242097_at	EST344	Transcribed locus
1277	0.0043384	8.9	7.2	-1.23611	1554119_at	C16orf57	chromosome 16 open reading frame 57
1278	0.0043458	52.2	27.5	-1.89818	1554306_at	ITPKB	inositol 1,4,5-trisphosphate 3-kinase B
1279	0.0043502	9.3	6.8	-1.36765	236696_at	SR140	U2-associated SR140 protein
1280	0.0043673	15.3	10.4	-1.47115	1560013_at	KIAA0251	KIAA0251 protein
1281	0.0043741	7	5.2	-1.34615	243347_at	EST345	---
1282	0.0043751	104.5	57.8	-1.80796	210556_at	NFATC3	nuclear factor of activated T-cells, cytoplasmic, calcineurin-dependent 3
1283	0.0043794	75	107.4	1.432	212438_at	RY1	putative nucleic acid binding protein RY-1
1284	0.0043806	122.7	82.4	-1.48908	1553349_at	ARID2	AT rich interactive domain 2 (ARID, RFX-like)
1285	0.0043822	38.9	49.9	1.28278	232050_at	FLJ42627	hypothetical protein LOC645644
1286	0.0043879	36.4	29.5	-1.2339	242553_at	ABCC3	ATP-binding cassette, sub-family C (CFTR/MRP), member 3
1287	0.0043922	234.8	364.4	1.55196	223416_at	SF3B14	splicing factor 3B, 14 kDa subunit
1288	0.0043929	85.5	141.4	1.6538	205961_s_at	PSIP1	PC4 and SFRS1 interacting protein 1
1289	0.0043931	4.3	5	1.16279	236376_at	EST346	Transcribed locus
1290	0.0043962	77.9	116.1	1.49037	218196_at	OSTM1	osteopetrosis associated transmembrane protein 1
1291	0.0044055	57.6	80.5	1.39757	223088_x_at	ECHDC1	enoyl Coenzyme A hydratase domain containing 1
1292	0.0044055	6.7	5.3	-1.26415	235565_at	ZNF425	Zinc finger protein 425
1293	0.0044069	87.3	42.2	-2.06872	1562051_at	LOC284757	hypothetical protein LOC284757
1294	0.0044112	944.6	755.6	-1.25013	231825_x_at	ATF7IP	activating transcription factor 7 interacting protein
1295	0.0044148	953.7	746	-1.27842	223697_x_at	C9orf64	chromosome 9 open reading frame 64
1296	0.004425	891.6	642.4	-1.38792	217836_s_at	YY1AP1	YY1 associated protein 1
1297	0.0044256	15.6	19.2	1.23077	1564069_at	EST347	CDNA FLJ36668 fis, clone UTERU2003926
1298	0.004428	4.3	5.1	1.18605	1570189_at	FLJ31222	Hypothetical LOC388387
1299	0.0044295	13.8	18.1	1.31159	204038_s_at	EDG2	endothelial differentiation, lysophosphatidic acid G-protein-coupled receptor, 2
1300	0.004432	279.3	94.4	-2.95869	205267_at	POU2AF1	POU domain, class 2, associating factor 1
1301	0.0044462	7	8.7	1.24286	207164_s_at	ZNF238	zinc finger protein 238
1302	0.0044522	45.4	34.3	-1.32362	239070_at	EST348	Full-length cDNA clone CS0CAP004YK07 of Thymus of Homo sapiens (human)
1303	0.004453	959	1929.9	2.01241	200032_s_at	RPL9	ribosomal protein L9
1304	0.0044569	14.1	17.2	1.21986	223603_at	ZNF179	zinc finger protein 179
1305	0.0044628	113.1	164.8	1.45712	230098_at	PHF20L1	PHD finger protein 20-like 1
1306	0.0044631	15.5	23.8	1.53548	216985_s_at	STX3	syntaxin 3
1307	0.0044669	43.7	32.8	-1.33232	238279_x_at	EST349	---
1308	0.0044672	358.8	509.6	1.42029	244050_at	PTPLAD2	protein tyrosine phosphatase-like A domain containing 2
1309	0.0044763	26.4	19.4	-1.36082	203212_s_at	MTMR2	myotubularin related protein 2
1310	0.0044908	18.9	15.1	-1.25166	206516_at	AMH	anti-Mullerian hormone
1311	0.0044948	146	257.9	1.76644	217823_s_at	UBE2J1	ubiquitin-conjugating enzyme E2, J1 (UBC6 homolog, yeast)
1312	0.0044974	88.4	64.8	-1.3642	221419_s_at	EST350	---
1313	0.0045007	278.6	185.2	-1.50432	235023_at	VPS13C	Vacuolar protein sorting 13 homolog C (S. cerevisiae)
1314	0.0045069	8.9	11.8	1.32584	215351_at	RTCD1	RNA terminal phosphate cyclase domain 1
1315	0.0045081	120.8	101.6	-1.18898	221155_x_at	EST351	PRO1496
1316	0.0045087	23.9	31.7	1.32636	226833_at	CYB5D1	cytochrome b5 domain containing 1
1317	0.0045163	134.9	186.9	1.38547	207563_s_at	OGT	O-linked N-acetylglucosamine (GlcNAc) transferase (UDP-N-acetylglucosamine:polypeptide-N-acetylglucosaminyl transferase)
1318	0.0045172	199	126.4	-1.57437	217961_at	SLC25A38	solute carrier family 25, member 38
1319	0.0045218	421.6	318.1	-1.32537	215373_x_at	FLJ12151	hypothetical protein FLJ12151
1320	0.004524	4.3	5.8	1.34884	203223_at	RABEP1	rabaptin, RAB GTPase binding effector protein 1
1321	0.0045289	375.2	541.9	1.4443	224917_at	MIRN21	microRNA 21
1322	0.0045329	6.4	7.7	1.20312	237817_at	SSR3	Signal sequence receptor, gamma (translocon-associated protein gamma)
1323	0.004537	64.5	49.3	-1.30832	205210_at	TGFBRAP1	transforming growth factor, beta receptor associated protein 1
1324	0.0045376	279.5	182.3	-1.53319	224902_at	PDPR	pyruvate dehydrogenase phosphatase regulatory subunit
1325	0.0045407	15.7	12.4	-1.26613	210808_s_at	NOX1	NADPH oxidase 1
1326	0.0045539	26.9	19.7	-1.36548	229033_s_at	MUM1	melanoma associated antigen (mutated) 1
1327	0.0045541	3.5	4.1	1.17143	204865_at	CA3	carbonic anhydrase III, muscle specific
1328	0.0045544	121.1	155.2	1.28159	219397_at	COQ10B	coenzyme Q10 homolog B (S. cerevisiae)
1329	0.0045618	14.2	12.3	-1.15447	221320_at	BCL2L10	BCL2-like 10 (apoptosis facilitator)
1330	0.0045668	22.1	17.6	-1.25568	226253_at	LRRC45	leucine rich repeat containing 45
1331	0.0045672	5.6	6.5	1.16071	239273_s_at	MMP28	matrix metallopeptidase 28
1332	0.0045675	231.1	123.7	-1.86823	210230_at	EST352	CDNA: FLJ23438 fis, clone HRC13275
1333	0.004572	65.2	84.7	1.29908	229903_x_at	RNPC3	RNA-binding region (RNP1, RRM) containing 3
1334	0.0045805	815.2	443.2	-1.83935	230690_at	TUBB1	tubulin, beta 1
1335	0.0045829	104.1	149.1	1.43228	227505_at	EST353	MRNA; cDNA DKFZp686F09227 (from clone DKFZp686F09227)
1336	0.0045849	13.4	11.2	-1.19643	243365_s_at	AUTS2	autism susceptibility candidate 2
1337	0.0045851	15	23.9	1.59333	229851_s_at	C11orf54	chromosome 11 open reading frame 54
1338	0.0045949	19.3	25.6	1.32642	206005_s_at	KIAA1009	KIAA1009
1339	0.004597	74.3	60.2	-1.23422	218596_at	TBC1D13	TBC1 domain family, member 13
1340	0.0045978	12.7	7.6	-1.67105	241278_at	EST354	---
1341	0.0046113	30.8	20.4	-1.5098	1566142_at	EST355	CDNA FLJ37949 fis, clone CTONG2009156
1342	0.0046187	5.3	4.5	-1.17778	1553537_at	KRT73	keratin 73
1343	0.004621	7.2	8.4	1.16667	239565_at	EST356	CDNA FLJ37010 fis, clone BRACE2009732
1344	0.0046234	72.6	103.2	1.42149	238903_at	LOC137886	hypothetical protein LOC137886
1345	0.0046239	112	83.2	-1.34615	209828_s_at	IL16	interleukin 16 (lymphocyte chemoattractant factor)
1346	0.004626	45.2	36.2	-1.24862	223555_at	GON4L	gon-4-like (C. elegans)
1347	0.0046266	402.9	743.8	1.84612	209185_s_at	IRS2	insulin receptor substrate 2
1348	0.004631	19.8	13.1	-1.51145	215846_at	EST357	Transcribed locus
1349	0.0046373	22.5	30.2	1.34222	230279_at	EST358	CDNA FLJ37891 fis, clone BRTHA2003436
1350	0.004648	86.5	135.3	1.56416	217743_s_at	TMEM30A	transmembrane protein 30A
1351	0.0046486	233.6	305.3	1.30693	202495_at	TBCC	tubulin folding cofactor C
1352	0.0046515	761.3	926.2	1.2166	202296_s_at	RER1	RER1 retention in endoplasmic reticulum 1 homolog (S. cerevisiae)
1353	0.0046521	10.7	13	1.21495	220749_at	C10orf68	chromosome 10 open reading frame 68
1354	0.00466	6.2	7.2	1.16129	51226_at	EST359	---
1355	0.0046653	20.5	39.6	1.93171	205427_at	ZNF354A	zinc finger protein 354A
1356	0.0046654	225.1	294.3	1.30742	203433_at	MTHFS	5,10-methenyltetrahydrofolate synthetase (5-formyltetrahydrofolate cyclo-ligase)
1357	0.0046677	19.5	24.5	1.25641	229086_at	C1orf213	chromosome 1 open reading frame 213
1358	0.004668	216.6	299.5	1.38273	203269_at	NSMAF	neutral sphingomyelinase (N-SMase) activation associated factor
1359	0.0046734	14.8	10.8	-1.37037	1554356_at	GINS4	GINS complex subunit 4 (Sld5 homolog)
1360	0.0046738	148.4	103.2	-1.43798	228040_at	LOC728673 /// LOC728903	hypothetical protein LOC728673 /// hypothetical protein LOC728903
1361	0.0046747	70.7	106.9	1.51202	223085_at	RNF19	ring finger protein 19
1362	0.0046804	42.2	31.3	-1.34824	207115_x_at	MBTD1	mbt domain containing 1
1363	0.0046818	8.8	10.4	1.18182	237014_at	LOC645895	Hypothetical LOC645895
1364	0.0046907	109.3	159	1.45471	223309_x_at	PNPLA8	patatin-like phospholipase domain containing 8
1365	0.0046954	211.1	293.3	1.38939	223705_s_at	GPBP1	GC-rich promoter binding protein 1
1366	0.0046968	6.4	5.2	-1.23077	236879_at	EST360	Transcribed locus
1367	0.0047079	8.8	7.6	-1.15789	230362_at	INPP5F	inositol polyphosphate-5-phosphatase F
1368	0.0047125	535.2	436.3	-1.22668	201883_s_at	B4GALT1	UDP-Gal:betaGlcNAc beta 1,4- galactosyltransferase, polypeptide 1
1369	0.0047165	103.8	72.8	-1.42582	222339_x_at	EST361	Transcribed locus
1370	0.0047292	7.7	8.9	1.15584	232226_at	LRRC4C	leucine rich repeat containing 4C
1371	0.0047294	478.3	397.5	-1.20327	220761_s_at	TAOK3	TAO kinase 3
1372	0.0047324	26.6	21.7	-1.22581	234135_x_at	EST362	CDNA FLJ11590 fis, clone HEMBA1003758
1373	0.0047333	147.2	102.9	-1.43052	233431_x_at	EST363	Breast cancer estrogen-induced apoptosis 3 mRNA sequence
1374	0.0047349	14	10.8	-1.2963	243771_at	EST364	---
1375	0.0047433	8.1	9.3	1.14815	216986_s_at	IRF4	interferon regulatory factor 4
1376	0.0047453	219.7	173.7	-1.26482	201252_at	LOC652826 /// PSMC4	proteasome (prosome, macropain) 26S subunit, ATPase, 4 /// similar to 26S protease regulatory subunit 6B (MIP224) (MB67-interacting protein) (TAT-binding protein 7) (TBP-7)
1377	0.0047571	5192.1	6103	1.17544	201010_s_at	TXNIP	thioredoxin interacting protein
1378	0.0047578	82.6	57.6	-1.43403	1565705_x_at	EST365	CDNA: FLJ21395 fis, clone COL03557
1379	0.0047644	65.3	47.9	-1.36326	241520_x_at	EST366	Transcribed locus
1380	0.0047656	34.3	56.6	1.65015	1564064_a_at	ATP11B	ATPase, Class VI, type 11B
1381	0.0047658	3224.6	3983.9	1.23547	211997_x_at	H3F3B	H3 histone, family 3B (H3.3B)
1382	0.0047753	418.9	693.9	1.65648	231513_at	EST367	Transcribed locus
1383	0.0047755	83.5	127.2	1.52335	201742_x_at	SFRS1	splicing factor, arginine/serine-rich 1 (splicing factor 2, alternate splicing factor)
1384	0.0047774	6.6	5.4	-1.22222	1566324_a_at	MAF	v-maf musculoaponeurotic fibrosarcoma oncogene homolog (avian)
1385	0.0047785	67.4	96.2	1.4273	1552472_a_at	CENTB2	centaurin, beta 2
1386	0.0047846	36.3	30.4	-1.19408	41397_at	LOC55565	hypothetical protein LOC55565
1387	0.0047924	6.8	5.6	-1.21429	221977_at	EST368	---
1388	0.0047946	30.7	44.4	1.44625	213027_at	TROVE2	TROVE domain family, member 2
1389	0.0047974	29.7	35.8	1.20539	241285_at	EST369	---
1390	0.0047977	3.8	4.4	1.15789	233910_at	TMEFF2	transmembrane protein with EGF-like and two follistatin-like domains 2
1391	0.0048029	16.2	12.7	-1.27559	216910_at	XPNPEP2	X-prolyl aminopeptidase (aminopeptidase P) 2, membrane-bound
1392	0.0048108	16.5	29.3	1.77576	223300_s_at	CCDC82	coiled-coil domain containing 82
1393	0.0048129	19.4	23.3	1.20103	207848_at	AVP	arginine vasopressin (neurophysin II, antidiuretic hormone, diabetes insipidus, neurohypophyseal)
1394	0.0048131	59	40.3	-1.46402	242877_at	EST370	Transcribed locus
1395	0.0048175	20.3	24.4	1.20197	206657_s_at	MYOD1	myogenic differentiation 1
1396	0.0048201	5.5	6.6	1.2	215323_at	LUZP2	leucine zipper protein 2
1397	0.0048236	59.9	49.3	-1.21501	220762_s_at	GNB1L	guanine nucleotide binding protein (G protein), beta polypeptide 1-like
1398	0.0048424	250.4	329.9	1.31749	226941_at	EST371	Transcribed locus
1399	0.0048446	3.7	4.3	1.16216	216814_at	EST372	---
1400	0.0048514	17.8	10.5	-1.69524	219941_at	TMEM19	transmembrane protein 19
1401	0.0048515	6.4	8	1.25	237587_at	EST373	Transcribed locus, weakly similar to NP_001041360.1 protein LOC317588 [Rattus norvegicus]
1402	0.0048654	50.1	34.1	-1.46921	239784_at	EST374	Transcribed locus
1403	0.004872	8.4	6.7	-1.25373	233448_s_at	EST375	CDNA FLJ10221 fis, clone HEMBB1000008
1404	0.0048768	83.9	55.9	-1.50089	211358_s_at	CIZ1	CDKN1A interacting zinc finger protein 1
1405	0.0048791	82.2	119.5	1.45377	205412_at	ACAT1	acetyl-Coenzyme A acetyltransferase 1 (acetoacetyl Coenzyme A thiolase)
1406	0.0048911	129.2	87.4	-1.47826	210701_at	CFDP1	craniofacial development protein 1
1407	0.0048973	36.1	25.2	-1.43254	235154_at	TAF3	TAF3 RNA polymerase II, TATA box binding protein (TBP)-associated factor, 140kDa
1408	0.0048994	24.7	29.1	1.17814	1557827_at	C10orf103	chromosome 10 open reading frame 103
1409	0.004903	7.3	6	-1.21667	1558589_at	C21orf15	chromosome 21 open reading frame 15
1410	0.0049094	248.3	199.5	-1.24461	215067_x_at	PRDX2	peroxiredoxin 2
1411	0.0049144	11.5	14.2	1.23478	236394_at	EST376	---
1412	0.0049194	9.7	12.2	1.25773	239717_at	CHRNA10	Cholinergic receptor, nicotinic, alpha 10
1413	0.004924	118.4	93.6	-1.26496	206452_x_at	PPP2R4	protein phosphatase 2A activator, regulatory subunit 4
1414	0.0049243	7.8	9.1	1.16667	238749_at	EST377	---
1415	0.0049412	2148.8	2621	1.21975	213101_s_at	ACTR3	ARP3 actin-related protein 3 homolog (yeast)
1416	0.0049432	10.8	17.6	1.62963	1562481_at	EST378	---
1417	0.0049458	22.5	27	1.2	209144_s_at	CBFA2T2	core-binding factor, runt domain, alpha subunit 2; translocated to, 2
1418	0.0049493	24.3	16.2	-1.5	219305_x_at	FBXO2	F-box protein 2
1419	0.0049585	51.8	42	-1.23333	216875_x_at	HAB1	B1 for mucin
1420	0.004961	29.5	35.2	1.19322	227890_at	MGC99813	similar to RIKEN cDNA A230078I05 gene
1421	0.004965	90.1	126.4	1.40289	214941_s_at	PRPF40A	PRP40 pre-mRNA processing factor 40 homolog A (S. cerevisiae)
1422	0.0049659	21.2	16.6	-1.27711	241336_at	EST379	---
1423	0.0049682	48.8	68.6	1.40574	223151_at	DCUN1D5	DCN1, defective in cullin neddylation 1, domain containing 5 (S. cerevisiae)
1424	0.0049811	37.5	45.2	1.20533	230044_at	LOC653414	similar to Ethanolamine-phosphate cytidylyltransferase (Phosphorylethanolamine transferase) (CTP:phosphoethanolamine cytidylyltransferase)
1425	0.00499	59.8	84.5	1.41304	227485_at	DDX26B	DEAD/H (Asp-Glu-Ala-Asp/His) box polypeptide 26B
1426	0.0049918	14.6	12.1	-1.20661	210456_at	PCYT1B	phosphate cytidylyltransferase 1, choline, beta
1427	0.0049919	452	635	1.40487	218603_at	HECA	headcase homolog (Drosophila)
1428	0.0049946	18.3	25.9	1.4153	1567219_at	EST380	---
1429	0.004995	81.4	42.1	-1.93349	232757_at	EST381	CDNA FLJ12372 fis, clone MAMMA1002446
