# Supplementary material for: Biomarkers for Early and Late Stage Chronic Allograft Nephropathy by Proteogenomic Profiling of Peripheral Blood
Source: PLoS One. 2009 Jul 10;4(7):e6212. doi: 10.1371/journal.pone.0006212 (PMC2703807; doi:10.1371/journal.pone.0006212)
Supplement: Table S3 — (0.06 MB XLS) [file pone.0006212.s003.xls]

## Sheet: Sheet1
Differentially expressed genes for Moderate/Severe CAN in Test Set 1
	Parametric p-value	Geom mean of intensities in class 1 : 0	Geom mean of intensities in class 2 : 2,3	Fold difference of geom means	Probe Set ID	Gene Symbol	Gene Title
1	3.25e-05	37.1	60.9	1.64151	239208_s_at	C21orf57	Chromosome 21 open reading frame 57
2	9.1e-05	10.5	15.7	1.49524	227425_at	REPS2	RALBP1 associated Eps domain containing 2
3	0.00013	9.1	11.8	1.2967	216028_at	DKFZP564C152	DKFZP564C152 protein
4	0.0001802	13.8	20.2	1.46377	218685_s_at	SMUG1	single-strand-selective monofunctional uracil-DNA glycosylase 1
5	0.0001913	21.2	29.5	1.39151	235322_at	EST1	---
6	0.0002162	6.7	8.2	1.22388	237332_at	EST2	Transcribed locus
7	0.0005369	33.9	46.1	1.35988	225877_at	TYSND1	trypsin domain containing 1
8	0.0005894	13.8	21.3	1.54348	207794_at	CCR2	chemokine (C-C motif) receptor 2
9	0.0006895	67.2	56.1	0.834821	231324_at	EST3	Transcribed locus
10	0.0006927	59.3	79.2	1.33558	230320_at	TBRG1	transforming growth factor beta regulator 1
11	0.0007959	23.1	30.4	1.31602	1556728_at	EST4	CDNA FLJ14649 fis, clone NT2RP2002070
12	0.0009101	14.8	23.7	1.60135	208304_at	CCR3	chemokine (C-C motif) receptor 3
13	0.0009489	13.9	19.3	1.38849	1554245_x_at	ARL17 /// ARL17P1	ADP-ribosylation factor-like 17 pseudogene 1 /// ADP-ribosylation factor-like 17
14	0.0009894	7.5	6.5	0.866667	232721_at	TRIM55	tripartite motif-containing 55
15	0.0009952	31.9	51.3	1.60815	205308_at	C8orf70	chromosome 8 open reading frame 70
16	0.0010129	6.4	5.4	0.84375	223825_at	KIAA1432	KIAA1432
17	0.0010277	28	38.6	1.37857	232784_at	EST5	CDNA FLJ12405 fis, clone MAMMA1002838
18	0.0010557	73.7	57.6	0.781547	207189_s_at	ZZEF1	zinc finger, ZZ-type with EF-hand domain 1
19	0.001072	55.7	78.7	1.41293	218481_at	EXOSC5	exosome component 5
20	0.0010993	71	84.3	1.18732	218038_at	FLJ10241	hypothetical protein FLJ10241
21	0.0011227	21.6	27	1.25	217948_at	FAM127B	family with sequence similarity 127, member B
22	0.0011869	10.8	12.7	1.17593	233429_at	FLJ23577	KPL2 protein
23	0.0012401	22	29.9	1.35909	236106_at	EST6	Transcribed locus
24	0.0012409	19.7	26.7	1.35533	228247_at	LOC283788 /// MGC72104	Hypothetical protein LOC283788 /// Similar to FRG1 protein (FSHD region gene 1 protein)
25	0.0013035	9.8	8.3	0.846939	223998_at	TTLL2	tubulin tyrosine ligase-like family, member 2
26	0.0013276	7.6	6.7	0.881579	216580_at	RPL7	ribosomal protein L7 /// hypothetical LOC120872 /// similar to 60S ribosomal protein L7 /// hypothetical LOC439954 /// hCG2015956 /// hCG31916
27	0.0013799	438.2	567.8	1.29576	225282_at	SMAP1L	stromal membrane-associated protein 1-like
28	0.0013863	113.6	155.1	1.36532	224902_at	PDPR	pyruvate dehydrogenase phosphatase regulatory subunit
29	0.0014689	32.8	43.5	1.32622	1552930_at	MMEL1	membrane metallo-endopeptidase-like 1
30	0.001484	524.5	369.8	0.705052	209296_at	PPM1B	protein phosphatase 1B (formerly 2C), magnesium-dependent, beta isoform
31	0.0014995	11.8	15.9	1.34746	216411_s_at	GALK2	galactokinase 2
32	0.0015076	6.2	7.7	1.24194	224843_at	SLAIN2	SLAIN motif family, member 2
33	0.0015173	23.6	32.9	1.39407	231086_at	EST7	Transcribed locus
34	0.0015447	21.8	28.4	1.30275	220449_at	MGC5566	hypothetical protein MGC5566
35	0.0016011	53.5	77.7	1.45234	216251_s_at	TTLL12	tubulin tyrosine ligase-like family, member 12
36	0.0016034	20.7	15.6	0.753623	242044_at	EST8	CDNA FLJ40982 fis, clone UTERU2014601
37	0.0016111	64.3	95.9	1.49145	219956_at	GALNT6	UDP-N-acetyl-alpha-D-galactosamine:polypeptide N-acetylgalactosaminyltransferase 6 (GalNAc-T6)
38	0.0016151	25	40.7	1.628	224730_at	WDR68	WD repeat domain 68
39	10.8	12.7	1.17593	233429_at	FLJ23577	KPL2 protein
40	0.0016335	8.9	7.8	0.876404	203213_at	CDC2	cell division cycle 2, G1 to S and G2 to M
41	0.0016404	20.5	27	1.31707	222576_s_at	EIF2C1	eukaryotic translation initiation factor 2C, 1
42	0.0017212	48.2	67.4	1.39834	230381_at	C1orf186	chromosome 1 open reading frame 186
43	0.0017229	34	81.8	2.40588	209995_s_at	TCL1A	T-cell leukemia/lymphoma 1A
44	0.0017247	146.4	208.1	1.42145	204994_at	MX2	myxovirus (influenza virus) resistance 2 (mouse)
45	0.0018048	17.9	21.5	1.20112	227974_at	EST9	Transcribed locus
46	0.0018629	16.9	24.8	1.46746	232265_at	ATXN7L1	ataxin 7-like 1
47	0.0018745	14.6	11.8	0.808219	224279_s_at	CABYR	calcium binding tyrosine-(Y)-phosphorylation regulated (fibrousheathin 2)
48	0.0019244	11.9	15.3	1.28571	213530_at	RAB3GAP1	RAB3 GTPase activating protein subunit 1 (catalytic)
49	0.0019595	26	46.9	1.80385	203088_at	FBLN5	fibulin 5
50	0.0019791	12.4	16.4	1.32258	220421_at	BTNL8 /// LOC653117	butyrophilin-like 8 /// similar to Butyrophilin-like protein 8 precursor
51	0.0019822	9.5	10.9	1.14737	233207_at	EST10	---
52	0.0020545	25.9	53.4	2.06178	210166_at	TLR5	toll-like receptor 5
53	0.002081	41.7	70.9	1.70024	223165_s_at	IHPK2	inositol hexaphosphate kinase 2
54	0.0020884	26.4	32.7	1.23864	229255_x_at	EST11	Transcribed locus
55	0.0021072	30.7	41.5	1.35179	228515_at	LOC90784	hypothetical protein LOC90784
56	0.0021114	83	108.7	1.30964	227770_at	EST12	Transcribed locus
57	0.002152	7.2	8.9	1.23611	237745_at	LOC641467	hypothetical LOC641467
58	0.0021894	7.7	6.4	0.831169	229777_at	CLRN3	clarin 3
59	0.0022036	177.4	288.3	1.62514	224686_x_at	LRRC37A2	Leucine rich repeat containing 37, member A2 /// CDNA clone IMAGE:4902949
60	0.0022276	6	7.1	1.18333	1562608_at	EST13	CDNA clone IMAGE:5285165
61	0.002237	25.3	36.8	1.45455	235772_at	EST14	Transcribed locus
62	0.0022804	105.5	164.3	1.55735	230142_s_at	CIRBP	cold inducible RNA binding protein
63	0.0022827	7.7	6.9	0.896104	237938_at	EST15	---
64	0.0023202	21.7	30.4	1.40092	220206_at	ZMYM1	zinc finger, MYM-type 1
65	0.0023285	17.4	20.2	1.16092	206379_at	EYA3	eyes absent homolog 3 (Drosophila)
66	0.0023675	17.2	23	1.33721	238569_at	GABBR1	Gamma-aminobutyric acid (GABA) B receptor, 1
67	0.0024144	49.2	65.4	1.32927	213710_s_at	CALM1	Calmodulin 1 (phosphorylase kinase, delta)
68	0.0024426	40	62.3	1.5575	209247_s_at	ABCF2	ATP-binding cassette, sub-family F (GCN20), member 2
69	0.0024764	20.3	25.5	1.25616	1553158_at	C3orf34	chromosome 3 open reading frame 34
70	0.0025116	8.5	16	1.88235	227038_at	SGMS2	sphingomyelin synthase 2
71	0.0025136	18.5	26.9	1.45405	228433_at	FLJ11236	hypothetical protein FLJ11236
72	0.0025166	12.9	11.1	0.860465	1553504_at	MRGPRX4	MAS-related GPR, member X4
73	0.002599	60.9	92	1.51067	232724_at	MS4A6A	membrane-spanning 4-domains, subfamily A, member 6A
74	0.0026256	12.7	15.6	1.22835	230612_at	WDR73	WD repeat domain 73
75	0.0026373	11.8	17.2	1.45763	1561615_s_at	SLC8A1	solute carrier family 8 (sodium/calcium exchanger), member 1
76	0.0026402	83.4	69.4	0.832134	203099_s_at	CDYL	chromodomain protein, Y-like
77	0.0026469	53.6	81.1	1.51306	209513_s_at	HSDL2	hydroxysteroid dehydrogenase like 2
78	0.0026522	41.1	57.3	1.39416	227114_at	RNF214	ring finger protein 214
79	0.0026741	50.7	81.3	1.60355	231810_at	BRI3BP	BRI3 binding protein
80	0.0026908	13.9	11.2	0.805755	243048_at	CECR7	cat eye syndrome chromosome region, candidate 7
81	0.0027002	14.1	11.5	0.815603	205325_at	PHYHIP	phytanoyl-CoA 2-hydroxylase interacting protein
82	0.0027296	250.1	482.7	1.93003	215379_x_at	IGL@ /// IGLJ3 /// IGLV2-14 /// IGLV3-25	immunoglobulin lambda locus /// immunoglobulin lambda variable 3-25 /// immunoglobulin lambda variable 2-14 /// immunoglobulin lambda joining 3
83	0.0027378	7.2	9.3	1.29167	204485_s_at	TOM1L1	target of myb1 (chicken)-like 1
84	0.0028825	12.4	16.4	1.32258	228437_at	CNIH4	cornichon homolog 4 (Drosophila)
85	0.0029153	61.9	78.7	1.27141	222743_s_at	C11orf71	chromosome 11 open reading frame 71
86	0.0029252	12	19.4	1.61667	228624_at	TMEM144	transmembrane protein 144
87	0.0029309	8.8	11.5	1.30682	222170_at	EST16	Homo sapiens, clone IMAGE:3862054, mRNA
88	0.0029633	23.3	19.8	0.849785	232350_x_at	GPR161	G protein-coupled receptor 161
89	0.0029948	12.1	15.6	1.28926	1558164_s_at	PEX13	Peroxisome biogenesis factor 13
90	0.003022	7.9	9.8	1.24051	217598_at	EST17	Transcribed locus
91	0.0030588	62.8	87.7	1.3965	234725_s_at	SEMA4B	sema domain, immunoglobulin domain (Ig), transmembrane domain (TM) and short cytoplasmic domain, (semaphorin) 4B
92	0.0030631	17.1	23.7	1.38596	215796_at	EST18	T-cell receptor active alpha-chain V-region (V-J-C) mRNA, partial cds, clone AG212
93	0.0030678	11.8	14	1.18644	235654_at	EST19	Transcribed locus
94	0.0031271	8.3	9.3	1.12048	226213_at	ERBB3	v-erb-b2 erythroblastic leukemia viral oncogene homolog 3 (avian)
95	0.0031802	83.4	97.9	1.17386	44617_at	OGFOD2	2-oxoglutarate and iron-dependent oxygenase domain containing 2
96	0.0031852	23.4	30.9	1.32051	1555874_x_at	RP11-262H14.4	hypothetical locus MGC21881
97	0.0031897	13	16.4	1.26154	234852_at	LOC648859	hypothetical protein LOC648859
98	0.0031938	7.9	7	0.886076	237758_at	EST20	CDNA clone IMAGE:5266192
99	0.0032508	42.3	66.8	1.5792	237189_at	EST21	Transcribed locus, weakly similar to NP_006726.1 A2 [Homo sapiens]
100	0.0033022	38.8	33.5	0.863402	217191_x_at	EST22	---
101	0.0033464	18.2	22.9	1.25824	211973_at	EST23	AF034176 Human mRNA (Tripodis and Ragoussis) Homo sapiens cDNA clone ntcon5 contig
102	0.0033832	68.2	114	1.67155	209791_at	PADI2	peptidyl arginine deiminase, type II
103	0.0033891	27.7	36.6	1.3213	235459_at	EST24	Transcribed locus
104	0.0034616	22.1	32.8	1.48416	224533_s_at	IFI6	Interferon, alpha-inducible protein 6
105	0.0034675	39.9	32.2	0.807018	207953_at	AD7C-NTP	neuronal thread protein AD7c-NTP
106	0.0034839	12	15.4	1.28333	215856_at	SIGLEC15	sialic acid binding Ig-like lectin 15
107	0.0036036	14.4	19.9	1.38194	226076_s_at	MBD6	methyl-CpG binding domain protein 6
108	0.0036275	9.8	12.5	1.27551	221143_at	RPA4	replication protein A4, 34kDa
109	0.0036278	38.9	62.9	1.61697	225718_at	KIAA1715	KIAA1715
110	0.0036529	12.9	15.7	1.21705	244158_at	EST25	Transcribed locus
111	0.0036757	10.2	8.2	0.803922	221577_x_at	GDF15	growth differentiation factor 15
112	0.0037019	21.2	29.3	1.38208	224393_s_at	CECR6	cat eye syndrome chromosome region, candidate 6
113	0.003749	27.6	22	0.797101	242728_at	EST26	CDNA FLJ42479 fis, clone BRACE2031899
114	0.003772	12	9.8	0.816667	223574_x_at	PPP2R2C	protein phosphatase 2 (formerly 2A), regulatory subunit B, gamma isoform
115	0.0037786	64.2	91.4	1.42368	227098_at	DUSP18	dual specificity phosphatase 18
116	0.0038337	48.7	73.8	1.5154	203277_at	DFFA	DNA fragmentation factor, 45kDa, alpha polypeptide
117	0.0038572	11.5	9.2	0.8	244812_at	EST27	Transcribed locus, moderately similar to XP_933998.2 similar to zinc finger protein 598 [Homo sapiens]
118	0.0038683	6.6	5.9	0.893939	218326_s_at	LGR4	leucine-rich repeat-containing G protein-coupled receptor 4
119	0.0038801	20	24.1	1.205	229291_at	EST28	Full length insert cDNA clone ZD86A03
120	0.0038858	9.8	8.2	0.836735	1568633_a_at	EST29	CDNA clone IMAGE:3878708
121	0.0039019	16.5	13.2	0.8	1557513_a_at	EST30	---
122	0.0039471	35.7	47.5	1.33053	231838_at	C20orf119	chromosome 20 open reading frame 119
123	0.0039732	11.3	16.9	1.49558	1568619_s_at	LOC162073	hypothetical protein LOC162073
124	0.0039991	5.9	5.3	0.898305	220772_at	BPESC1	blepharophimosis, epicanthus inversus and ptosis, candidate 1
125	0.0040241	54.7	72.9	1.33272	229066_at	EST31	Transcribed locus
126	0.0040367	36.5	29.7	0.813699	240846_at	PCBD2	pterin-4 alpha-carbinolamine dehydratase/dimerization cofactor of hepatocyte nuclear factor 1 alpha (TCF1) 2
127	0.0040439	39.1	57.3	1.46547	225804_at	CYB5D2	cytochrome b5 domain containing 2
128	0.0040473	10.4	8.9	0.855769	242620_at	EST32	---
129	0.0040667	15.7	18.3	1.16561	229817_at	ZNF608	zinc finger protein 608
130	0.0040683	35.5	55.4	1.56056	229285_at	RNASEL	ribonuclease L (2',5'-oligoisoadenylate synthetase-dependent)
131	0.0040697	27.6	34.6	1.25362	1553858_at	ZBTB3	zinc finger and BTB domain containing 3
132	0.0040702	50.9	80.5	1.58153	230619_at	ARNT	aryl hydrocarbon receptor nuclear translocator
133	0.0040716	8.5	12.3	1.44706	241823_at	EST33	Transcribed locus
134	0.0040806	61.9	94.3	1.52342	209029_at	COPS7A	COP9 constitutive photomorphogenic homolog subunit 7A (Arabidopsis)
135	0.0040924	7	7.8	1.11429	243367_at	EST34	Transcribed locus
136	0.0041146	69.6	194.4	2.7931	225207_at	PDK4	pyruvate dehydrogenase kinase, isozyme 4
137	0.0041192	29.4	23.5	0.79932	231197_at	PPP1R3F	Protein phosphatase 1, regulatory (inhibitor) subunit 3F
138	0.0041268	11.2	9.7	0.866071	232074_at	PRSS27	protease, serine 27
139	0.0041572	68.6	56	0.816327	214619_at	CRHR1	corticotropin releasing hormone receptor 1
140	0.0042315	22.5	29.7	1.32	226450_at	INSR	insulin receptor
141	0.004244	7.2	6.3	0.875	233948_at	LOC255480	hypothetical protein LOC255480
142	0.0042493	13.3	17	1.2782	213861_s_at	FAM119B	family with sequence similarity 119, member B
143	0.0042864	16.5	14	0.848485	228893_at	EST35	CDNA clone IMAGE:30332316
144	0.0043025	125.5	151.1	1.20398	78383_at	TOPORS	Topoisomerase I binding, arginine/serine-rich
145	0.0044411	14.9	12.9	0.865772	242675_x_at	EST36	Transcribed locus
146	0.0044451	13.6	11	0.808824	244792_at	EST37	---
147	0.004467	24.9	19.9	0.799197	237103_at	EST38	---
148	0.0044902	55	89.9	1.63455	219547_at	COX15	COX15 homolog, cytochrome c oxidase assembly protein (yeast)
149	0.0045036	7.4	6.3	0.851351	224036_s_at	LMBR1	limb region 1 homolog (mouse)
150	0.0045174	10	11.9	1.19	229243_at	EST39	Transcribed locus
151	0.0045465	10.4	9	0.865385	1566852_at	TRIM42	tripartite motif-containing 42
152	0.0045788	14.9	18.8	1.26174	207497_s_at	MS4A2	membrane-spanning 4-domains, subfamily A, member 2 (Fc fragment of IgE, high affinity I, receptor for; beta polypeptide)
153	0.0045881	6.7	5.8	0.865672	244750_at	EST40	Transcribed locus
154	0.0046211	53.2	67.7	1.27256	219653_at	LSM14B	LSM14B, SCD6 homolog B (S. cerevisiae)
155	0.0046387	13.7	17	1.24088	1554572_a_at	SUV39H2	suppressor of variegation 3-9 homolog 2 (Drosophila)
156	0.0046587	428.7	1015.7	2.36926	204959_at	MNDA	myeloid cell nuclear differentiation antigen
157	0.0046693	115.1	160.9	1.39791	208392_x_at	SP110	SP110 nuclear body protein
158	0.0046981	138.1	183.7	1.3302	213434_at	STX2	syntaxin 2
159	0.0047022	20.6	15.4	0.747573	240024_at	SEC14L2	SEC14-like 2 (S. cerevisiae)
160	0.0047037	33	47.1	1.42727	226813_at	C1orf57	chromosome 1 open reading frame 57
161	0.0047062	17.3	22.2	1.28324	44065_at	C12orf52	chromosome 12 open reading frame 52
162	0.0047266	5.3	6.1	1.15094	203178_at	GATM	glycine amidinotransferase (L-arginine:glycine amidinotransferase)
163	0.0047315	29.2	34.3	1.17466	33736_at	STOML1	stomatin (EPB72)-like 1
164	0.0047635	8.4	10.9	1.29762	243375_at	EST41	Transcribed locus
165	0.0047724	18.5	33.3	1.8	1565358_at	RARA	retinoic acid receptor, alpha
166	0.004809	9.7	11.3	1.16495	230575_at	MSRB2	methionine sulfoxide reductase B2
167	0.0048433	115.8	58.6	0.506045	210790_s_at	SAR1A	SAR1 gene homolog A (S. cerevisiae)
168	0.0048541	11.6	9.7	0.836207	234463_at	LOC646701	similar to developmental pluripotency associated 5
169	0.0048936	6.7	5.7	0.850746	211567_at	SPN	Sialophorin
170	0.0049611	25.7	33	1.28405	235706_at	CPM	carboxypeptidase M
171	0.0049872	16.2	29.9	1.84568	205141_at	ANG	angiogenin, ribonuclease, RNase A family, 5
172	0.004996	8.6	10.4	1.2093	214769_at	EST43	Clone 23809 mRNA sequence
