# Supplementary material for: Biomarkers for Early and Late Stage Chronic Allograft Nephropathy by Proteogenomic Profiling of Peripheral Blood
Source: PLoS One. 2009 Jul 10;4(7):e6212. doi: 10.1371/journal.pone.0006212 (PMC2703807; doi:10.1371/journal.pone.0006212)
Supplement: Table S4 — (0.13 MB XLS) [file pone.0006212.s004.xls]

## Sheet: Sheet1
Differentially expressed genes for Moderate/Severe CAN in Test Set 2
	Parametric p-value	Geom mean of intensities in class 1 : Banff 0	Geom mean of intensities in class 2 : Banff23	Ratio of geom means	Probe Set ID	Gene Symbol	Gene Title
1	4e-07	23.3	12.3	1.894	208820_at	PTK2	PTK2 protein tyrosine kinase 2
2	1.16e-05	13	17	0.765	237944_at	LRRFIP1	Leucine rich repeat (in FLII) interacting protein 1
3	1.66e-05	48.4	35.3	1.371	55662_at	C10orf76	chromosome 10 open reading frame 76
4	2.32e-05	61.3	32.4	1.892	219498_s_at	BCL11A	B-cell CLL/lymphoma 11A (zinc finger protein)
5	3.43e-05	54.3	82.5	0.658	224620_at	MAPK1	Mitogen-activated protein kinase 1
6	3.57e-05	8.8	11	0.8	206945_at	LCT	lactase
7	4.37e-05	85.3	53.1	1.606	203710_at	ITPR1	inositol 1,4,5-triphosphate receptor, type 1
8	4.82e-05	17	12.1	1.405	219433_at	BCOR	BCL6 co-repressor
9	5.24e-05	16.4	21.3	0.77	230475_at	LOC388135	similar to RIKEN cDNA 6030419C18 gene
10	5.92e-05	7.3	9.5	0.768	1565556_at	LOC127841	hypothetical protein LOC127841
11	6.32e-05	15.6	19.8	0.788	237167_at	EST98	---
12	7.4e-05	11.3	14.8	0.764	1568894_at	EST36	CDNA clone IMAGE:4827547
13	9.3e-05	73.7	37.1	1.987	212387_at	TCF4	Transcription factor 4
14	0.0001002	43.7	23.5	1.86	239966_at	EST117	Transcribed locus
15	0.0001003	20.1	13.4	1.5	219205_at	SRR	serine racemase
16	0.0001165	24.9	14.3	1.741	209994_s_at	ABCB1 /// ABCB4	ATP-binding cassette, sub-family B (MDR/TAP), member 1 /// ATP-binding cassette, sub-family B (MDR/TAP), member 4
17	0.0001257	8.7	10.3	0.845	233057_at	HSPB8	heat shock 22kDa protein 8
18	0.0001347	21.8	13.7	1.591	218276_s_at	SAV1	salvador homolog 1 (Drosophila)
19	0.0001471	14.8	6.7	2.209	233251_at	STRBP	Spermatid perinuclear RNA binding protein
20	0.0001564	9.4	14.8	0.635	214618_at	CFLAR	CASP8 and FADD-like apoptosis regulator
21	0.0001583	10.5	12.8	0.82	1557734_s_at	EST8	CDNA FLJ32958 fis, clone TESTI2008234
22	0.0001597	15.3	18.8	0.814	223904_at	PRKAG3	protein kinase, AMP-activated, gamma 3 non-catalytic subunit
23	0.0001713	11.7	14.4	0.812	1563997_at	TSGA14	Testis specific, 14
24	0.0001792	18.5	12.3	1.504	228960_at	NARG2	NMDA receptor regulated 2
25	0.0001886	16	19.8	0.808	232977_x_at	MYH14	myosin, heavy chain 14
26	0.0001902	204.1	140.3	1.455	227052_at	EST56	Full-length cDNA clone CS0DE011YO20 of Placenta of Homo sapiens (human)
27	0.0001916	370.1	290.8	1.273	202501_at	MAPRE2	microtubule-associated protein, RP/EB family, member 2
28	0.0002038	4.8	5.7	0.842	220866_at	ADAMTS6	ADAM metallopeptidase with thrombospondin type 1 motif, 6
29	0.0002077	26.7	32.8	0.814	219589_s_at	TMEM143	transmembrane protein 143
30	0.0002082	18.4	23	0.8	210226_at	NR4A1	nuclear receptor subfamily 4, group A, member 1
31	0.0002312	8.3	5.1	1.627	239975_at	HLA-DPB2	major histocompatibility complex, class II, DP beta 2 (pseudogene)
32	0.0002313	292.1	186.9	1.563	224735_at	CYBASC3	cytochrome b, ascorbate dependent 3
33	0.0002393	30.1	17.3	1.74	205933_at	SETBP1	SET binding protein 1
34	0.0002521	7.2	8.7	0.828	205464_at	SCNN1B	sodium channel, nonvoltage-gated 1, beta (Liddle syndrome)
35	0.0002697	11.1	13.6	0.816	228146_at	C17orf51	chromosome 17 open reading frame 51
36	0.000279	10.5	12.9	0.814	230751_at	EST67	CDNA clone IMAGE:3690160
37	0.0002867	17.9	10.7	1.673	227478_at	LOC284262	hypothetical protein LOC284262
38	0.0002871	10	6.9	1.449	236356_at	NDUFS1	NADH dehydrogenase (ubiquinone) Fe-S protein 1, 75kDa (NADH-coenzyme Q reductase)
39	0.0002882	38.8	26.1	1.487	203046_s_at	TIMELESS	timeless homolog (Drosophila)
40	0.0003153	77.3	38.8	1.992	209307_at	SWAP70	SWAP-70 protein
41	0.0003165	16	19	0.842	231416_at	DHDH	dihydrodiol dehydrogenase (dimeric)
42	0.0003264	60.9	37.2	1.637	200884_at	CKB	creatine kinase, brain
43	0.0003545	33.4	53.9	0.62	233312_at	LOC728124 /// ROPN1L	ropporin 1-like /// hypothetical protein LOC728124
44	0.0003561	179.5	92.4	1.943	226878_at	HLA-DOA	major histocompatibility complex, class II, DO alpha
45	0.0003585	36.2	25.2	1.437	212838_at	DNMBP	dynamin binding protein
46	0.0003617	6	4	1.5	1566428_at	EST34	MRNA; cDNA DKFZp667B046 (from clone DKFZp667B046)
47	0.0003673	5.6	7.2	0.778	211549_s_at	HPGD	hydroxyprostaglandin dehydrogenase 15-(NAD)
48	0.0003769	441	339.5	1.299	201225_s_at	SRRM1	serine/arginine repetitive matrix 1
49	0.0003923	32.8	19.8	1.657	205541_s_at	GSPT2	G1 to S phase transition 2
50	0.000394	40.7	31.7	1.284	238813_at	EST107	Transcribed locus
51	0.0003979	37.7	26.5	1.423	219077_s_at	WWOX	WW domain containing oxidoreductase
52	0.0003988	17.6	22.7	0.775	1559003_a_at	LOC126661	hypothetical protein LOC126661
53	0.0004027	15.7	20.8	0.755	214065_s_at	CIB2	calcium and integrin binding family member 2
54	0.0004123	59.8	33.2	1.801	230252_at	GPR92	G protein-coupled receptor 92
55	0.000416	3.7	3.3	1.121	232060_at	EST72	Full-length cDNA clone CS0DD009YB17 of Neuroblastoma Cot 50-normalized of Homo sapiens (human)
56	0.0004186	21.6	15.2	1.421	225362_at	FAM122B	family with sequence similarity 122B
57	0.0004324	21.5	14.1	1.525	213742_at	SFRS11	splicing factor, arginine/serine-rich 11
58	0.0004383	13.8	8.5	1.624	239292_at	EST109	Transcribed locus
59	0.0004393	91.3	55.3	1.651	236395_at	EST93	Transcribed locus
60	0.000452	10.5	12.8	0.82	206154_at	RLBP1	retinaldehyde binding protein 1
61	0.00046	15.4	18.1	0.851	222194_at	EST49	MRNA; cDNA DKFZp547D096 (from clone DKFZp547D096)
62	0.0004608	31.5	24.1	1.307	225486_at	ARID2	AT rich interactive domain 2 (ARID, RFX-like)
63	0.0004686	21	25.5	0.824	207954_at	GATA2	GATA binding protein 2
64	0.000469	204.8	104.8	1.954	212386_at	EST40	CDNA FLJ11918 fis, clone HEMBB1000272
65	0.0004909	123.9	92	1.347	225913_at	SGK269	NKF3 kinase family member
66	0.0004991	9.3	12.2	0.762	1554950_at	ACAN	aggrecan
67	0.0005012	29.6	23.5	1.26	235459_at	EST89	Transcribed locus
68	0.0005025	21.6	8.7	2.483	227198_at	AFF3	AF4/FMR2 family, member 3
69	0.0005095	85.7	57.3	1.496	232369_at	EST75	Clone IMAGE:119716, mRNA sequence
70	0.0005481	28	21.3	1.315	227541_at	WDR20	WD repeat domain 20
71	0.0005532	6.2	7.2	0.861	207374_at	PLSCR2	phospholipid scramblase 2
72	0.0005546	15.6	11.7	1.333	207006_s_at	CCDC106	coiled-coil domain containing 106
73	0.0005665	34.1	43.3	0.788	1553081_at	WFDC12	WAP four-disulfide core domain 12
74	0.0005772	9.8	17.3	0.566	1562481_at	EST23	---
75	0.0005825	5.6	6.7	0.836	242169_at	EST127	---
76	0.0005873	34.9	45.2	0.772	215697_at	EST43	Clone 24617 mRNA sequence
77	0.0005905	212.7	159.8	1.331	208615_s_at	PTP4A2	protein tyrosine phosphatase type IVA, member 2
78	0.0006323	23.6	15.6	1.513	227451_s_at	CCDC90A	Coiled-coil domain containing 90A
79	0.0006465	1205.5	1696.3	0.711	224806_at	TRIM25	tripartite motif-containing 25
80	0.0006608	51.3	21.6	2.375	206760_s_at	FCER2	Fc fragment of IgE, low affinity II, receptor for (CD23)
81	0.0006681	9.5	11.4	0.833	217455_s_at	SSTR2	somatostatin receptor 2
82	0.0006789	6.3	7.8	0.808	1558177_at	C14orf83	chromosome 14 open reading frame 83
83	0.0006915	121.7	99.6	1.222	217775_s_at	RDH11	retinol dehydrogenase 11 (all-trans/9-cis/11-cis)
84	0.000694	77.1	57	1.353	203521_s_at	ZNF318	zinc finger protein 318
85	0.0007035	14	17.2	0.814	234461_at	RNF215	ring finger protein 215
86	0.0007253	75.1	51.1	1.47	218090_s_at	BRWD2	bromodomain and WD repeat domain containing 2
87	0.0007638	4.9	5.9	0.831	1562100_at	EST22	Homo sapiens, clone IMAGE:4045462, mRNA
88	0.0007702	11.6	14.3	0.811	238125_at	ADAMTS16	ADAM metallopeptidase with thrombospondin type 1 motif, 16
89	0.000808	5.2	5.9	0.881	1561026_a_at	EST18	CDNA FLJ23762 fis, clone HEP18324
90	0.0008122	114.4	79.5	1.439	203075_at	SMAD2	SMAD family member 2
91	0.0008158	4.7	5.4	0.87	1553471_at	AMAC1	acyl-malonyl condensing enzyme 1
92	0.0008269	14	17.3	0.809	1566151_at	EST33	CDNA FLJ34998 fis, clone OCBBF2011706
93	0.0008371	89.4	53.3	1.677	1559776_at	EST13	CDNA FLJ36989 fis, clone BRACE2006753
94	0.0008458	26.5	17.6	1.506	238106_at	EST102	Transcribed locus
95	0.0008625	8.2	10.1	0.812	1554542_at	LOC153328	similar to CG4995 gene product
96	0.0008779	3.3	3.8	0.868	1561383_at	LOC284661	hypothetical protein LOC284661
97	0.000899	8.8	10.8	0.815	236877_at	EST96	Transcribed locus
98	0.0009056	68.9	54.2	1.271	227056_at	KIAA0141	KIAA0141
99	0.0009157	13.2	16	0.825	211805_s_at	SLC8A1	solute carrier family 8 (sodium/calcium exchanger), member 1
100	0.0009162	6.2	7.4	0.838	233663_s_at	CDH26	cadherin-like 26
101	0.0009265	13.6	18.2	0.747	1554115_at	LOC133874	hypothetical gene LOC133874
102	0.0009407	83.4	58.5	1.426	208913_at	GGA2	golgi associated, gamma adaptin ear containing, ARF binding protein 2
103	0.0009441	15.3	9.4	1.628	230128_at	IGL@	Immunoglobulin lambda locus
104	0.0009447	13.2	16.6	0.795	233806_at	EST82	CDNA FLJ10073 fis, clone HEMBA1001731
105	0.0009525	13.6	16.9	0.805	1552535_at	CLDN19	claudin 19
106	0.0009532	163.9	129	1.271	226159_at	LOC285636	hypothetical protein LOC285636
107	0.0009784	183.7	140.7	1.306	202451_at	GTF2H1	general transcription factor IIH, polypeptide 1, 62kDa
108	0.0009824	16.9	20.1	0.841	205490_x_at	GJB3	gap junction protein, beta 3, 31kDa
109	0.0009829	28.6	36	0.794	242994_at	EST134	---
110	0.0010035	11.8	7.3	1.616	231329_at	EST70	Transcribed locus
111	0.0010037	14.2	10.3	1.379	214130_s_at	LOC727942 /// PDE4DIP	phosphodiesterase 4D interacting protein (myomegalin) /// similar to phosphodiesterase 4D interacting protein isoform 2
112	0.001026	7.4	8.9	0.831	236743_at	AGPAT6	1-acylglycerol-3-phosphate O-acyltransferase 6 (lysophosphatidic acid acyltransferase, zeta)
113	0.0010304	6.4	7.9	0.81	208006_at	FOXI1	forkhead box I1
114	0.0010353	12.5	6.2	2.016	229072_at	EST62	CDNA clone IMAGE:5259272
115	0.0010597	239.2	181.3	1.319	217822_at	WBP11	WW domain binding protein 11
116	0.0010652	31	23.8	1.303	233852_at	POLH	polymerase (DNA directed), eta
117	0.0010661	8.1	9.1	0.89	1560854_s_at	ZNF588	zinc finger protein 588
118	0.0010694	36.6	14.2	2.577	209583_s_at	CD200	CD200 molecule
119	0.0010736	10.9	7.5	1.453	238532_at	DPF3	D4, zinc and double PHD fingers, family 3
120	0.001083	46.1	58.5	0.788	238688_at	TPM1	Tropomyosin 1 (alpha)
121	0.0010896	5.4	6.5	0.831	207059_at	PAX9	paired box gene 9
122	0.001101	257	197.6	1.301	209384_at	PROSC	proline synthetase co-transcribed homolog (bacterial)
123	0.0011159	308.5	236.8	1.303	200945_s_at	SEC31A	SEC31 homolog A (S. cerevisiae)
124	0.0011317	181.8	134.4	1.353	225210_s_at	FAM103A1	family with sequence similarity 103, member A1
125	0.001136	135.7	107.5	1.262	200854_at	NCOR1	nuclear receptor co-repressor 1
126	0.0011363	26.3	18.4	1.429	203212_s_at	MTMR2	myotubularin related protein 2
127	0.0011473	16.7	9.8	1.704	207819_s_at	ABCB4	ATP-binding cassette, sub-family B (MDR/TAP), member 4
128	0.0011619	31.6	24.4	1.295	219518_s_at	ELL3	elongation factor RNA polymerase II-like 3
129	0.0011897	155.6	72.5	2.146	226150_at	PPAPDC1B	Phosphatidic acid phosphatase type 2 domain containing 1B
130	0.001193	7.1	8.8	0.807	235420_at	HAPLN4	hyaluronan and proteoglycan link protein 4
131	0.0011981	9	11.3	0.796	1555792_a_at	CCDC116	coiled-coil domain containing 116
132	0.0012213	4.2	5.1	0.824	237805_at	LOC284757	Hypothetical protein LOC284757
133	0.0012224	132.9	70.6	1.882	213891_s_at	EST41	CDNA FLJ11918 fis, clone HEMBB1000272
134	0.0012289	402	529.5	0.759	235536_at	LOC731208 /// RNF149	ring finger protein 149 /// similar to ring finger protein 149
135	0.0012316	1589.4	2351.8	0.676	228758_at	BCL6	B-cell CLL/lymphoma 6 (zinc finger protein 51)
136	0.0012333	7.5	8.8	0.852	241468_at	EST124	Full length insert cDNA YU76E12
137	0.0012499	13	9.1	1.429	208121_s_at	PTPRO	protein tyrosine phosphatase, receptor type, O
138	0.0012571	5.8	7.2	0.806	208000_at	GML	GPI anchored molecule like protein
139	0.0012615	130.7	208.8	0.626	235699_at	REM2	RAS (RAD and GEM)-like GTP binding 2
140	0.0013053	9.9	6.7	1.478	238681_at	GDPD1	glycerophosphodiester phosphodiesterase domain containing 1
141	0.0013086	7.5	9	0.833	217421_at	PIWIL2	piwi-like 2 (Drosophila)
142	0.0013105	132.3	97.7	1.354	225551_at	C1orf71	chromosome 1 open reading frame 71
143	0.0013179	56.4	40.3	1.4	221563_at	DUSP10	dual specificity phosphatase 10
144	0.0013213	17	14.4	1.181	235043_at	FAM122A	family with sequence similarity 122A
145	0.0013402	10.7	13.3	0.805	220093_at	ANTXR1	anthrax toxin receptor 1
146	0.0013545	32.4	26.5	1.223	228207_at	EST59	Transcribed locus
147	0.0013626	39.2	28.5	1.375	235346_at	FUNDC1	FUN14 domain containing 1
148	0.0013655	4.9	5.6	0.875	221352_at	HUMBINDC	DNA binding protein for surfactant protein B
149	0.0013684	17.7	13.5	1.311	230708_at	PRICKLE1	Prickle homolog 1 (Drosophila)
150	0.0013687	19.3	13.6	1.419	220231_at	C7orf16	chromosome 7 open reading frame 16
151	0.0013709	50.4	35.1	1.436	224994_at	CAMK2D	calcium/calmodulin-dependent protein kinase (CaM kinase) II delta
152	0.0013746	5.9	6.8	0.868	233000_x_at	EST78	---
153	0.0013747	7.4	9.3	0.796	205309_at	SMPDL3B	sphingomyelin phosphodiesterase, acid-like 3B
154	0.0013762	8.8	6.3	1.397	229568_at	MOBKL2B	MOB1, Mps One Binder kinase activator-like 2B (yeast)
155	0.0013802	5.8	6.9	0.841	205925_s_at	RAB3B	RAB3B, member RAS oncogene family
156	0.0013962	33.9	14.5	2.338	228390_at	EST60	CDNA clone IMAGE:5259272
157	0.0014119	4	4.6	0.87	214043_at	PTPRD	protein tyrosine phosphatase, receptor type, D
158	0.0014141	124.5	92.4	1.347	208644_at	PARP1	poly (ADP-ribose) polymerase family, member 1
159	0.0014162	20.5	29.1	0.704	242567_at	ABTB1	ankyrin repeat and BTB (POZ) domain containing 1
160	0.001423	101.2	80.9	1.251	226005_at	UBE2G1	ubiquitin-conjugating enzyme E2G 1 (UBC7 homolog, yeast)
161	0.001424	3.9	4.6	0.848	204380_s_at	FGFR3	fibroblast growth factor receptor 3 (achondroplasia, thanatophoric dwarfism)
162	0.0014342	58.7	23.2	2.53	1563674_at	FCRL2	Fc receptor-like 2
163	0.0014509	6.3	7.8	0.808	237397_at	EST99	Full length insert cDNA YQ55F05
164	0.0014823	11.7	14.6	0.801	1558423_at	LOC349114	hypothetical LOC349114
165	0.001492	16	18.6	0.86	1556356_at	ERICH1	glutamate-rich 1
166	0.0014962	4.5	5.3	0.849	239319_at	LOC728342	Hypothetical protein LOC728342
167	0.0015046	5.3	6.2	0.855	236927_at	EST97	---
168	0.0015125	268.9	323.9	0.83	228159_at	EST58	CDNA FLJ38039 fis, clone CTONG2013934
169	0.0015231	335.4	276.2	1.214	225824_at	CCNK	cyclin K
170	0.0015341	72.5	37	1.959	226694_at	AKAP2 /// PALM2-AKAP2	A kinase (PRKA) anchor protein 2 /// PALM2-AKAP2 protein
171	0.001543	27.8	46.4	0.599	229879_at	EST64	Transcribed locus
172	0.0015655	13.9	17	0.818	1569807_at	EST37	CDNA clone IMAGE:4838218
173	0.001566	25.3	30.5	0.83	207896_s_at	DLEC1	deleted in lung and esophageal cancer 1
174	0.0015795	6.5	8.1	0.802	234176_at	EST83	CDNA: FLJ21224 fis, clone COL00694
175	0.0015808	33.5	38.9	0.861	1570362_at	EST38	CDNA clone IMAGE:5749586
176	0.0015809	11.6	14	0.829	1555497_a_at	CYP4B1	cytochrome P450, family 4, subfamily B, polypeptide 1
177	0.0015847	8.2	9.8	0.837	1560579_s_at	EST15	CDNA clone IMAGE:4620359
178	0.0015894	10.1	11.9	0.849	216482_x_at	ZNF79	zinc finger protein 79
179	0.0015928	13.9	16.3	0.853	230949_at	SLC23A3	solute carrier family 23 (nucleobase transporters), member 3
180	0.0015976	32.3	21.6	1.495	201278_at	DAB2	disabled homolog 2, mitogen-responsive phosphoprotein (Drosophila)
181	0.0016155	54.3	24.4	2.225	232286_at	EST74	CDNA FLJ12187 fis, clone MAMMA1000831
182	0.0016273	11.9	14.1	0.844	231575_at	EGR4	Early growth response 4
183	0.0016312	5.6	4.4	1.273	201466_s_at	JUN	jun oncogene
184	0.0016488	11.9	14.3	0.832	236394_at	EST92	---
185	0.00165	5	5.8	0.862	207597_at	ADAM18	ADAM metallopeptidase domain 18
186	0.0016529	20.5	24	0.854	229473_at	MAMDC4	MAM domain containing 4
187	0.0016591	19.5	23.6	0.826	223540_at	PVRL4	poliovirus receptor-related 4
188	0.0016784	29.1	36.4	0.799	242933_at	EST133	Transcribed locus
189	0.0016921	38.9	29	1.341	214129_at	LOC727942	similar to phosphodiesterase 4D interacting protein isoform 2
190	0.0016932	15.2	8.8	1.727	205544_s_at	CR2	complement component (3d/Epstein Barr virus) receptor 2
191	0.0016937	12.1	10.1	1.198	240539_at	EST119	---
192	0.001695	11.4	14.1	0.809	1557724_a_at	LOC285847	hypothetical protein LOC285847
193	0.0017052	4.1	3.6	1.139	230927_at	EST68	Transcribed locus
194	0.0017052	35.5	19.5	1.821	242901_at	EST132	MRNA; cDNA DKFZp686G24244 (from clone DKFZp686G24244)
195	0.0017076	19.8	10.7	1.85	200606_at	DSP	desmoplakin
196	0.0017149	98.7	163.7	0.603	235514_at	SASP	skin aspartic protease
197	0.0017286	7.4	5.7	1.298	210630_s_at	RAD52	RAD52 homolog (S. cerevisiae)
198	0.0017299	7.7	9.2	0.837	241615_x_at	EST125	Transcribed locus
199	0.0017309	219.4	154.8	1.417	202907_s_at	NBN	nibrin
200	0.0017476	225.5	158.7	1.421	202963_at	RFX5	regulatory factor X, 5 (influences HLA class II expression)
201	0.0017479	29.2	35.8	0.816	1561355_at	LOC692247	hypothetical locus LOC692247
202	0.0017498	156.1	100.1	1.559	222996_s_at	CXXC5	CXXC finger 5
203	0.0017506	4.4	3.8	1.158	1554910_at	PRKD3	protein kinase D3
204	0.0017524	9	10.6	0.849	223752_at	EST51	---
205	0.001756	37.6	48.4	0.777	1552411_at	DEFB106A /// DEFB106B	defensin, beta 106A /// defensin, beta 106B
206	0.001756	389.4	295.5	1.318	229670_at	EST63	5.5 kb mRNA upregulated in retinoic acid treated HL-60 neutrophilic cells
207	0.001767	255.3	161.7	1.579	209200_at	MEF2C	myocyte enhancer factor 2C
208	0.0017709	251.3	326.5	0.77	209403_at	TBC1D3 /// TBC1D3C	TBC1 domain family, member 3 /// TBC1 domain family, member 3C /// similar to USP6 N-terminal like /// similar to TBC1 domain family member 3 (Rab GTPase-activating protein PRC17) (Prostate cancer gene 17 protein) (TRE17 alpha protein) /// similar to TBC1 domain family, member 3
209	0.0017759	6.1	7	0.871	823_at	CX3CL1	chemokine (C-X3-C motif) ligand 1
210	0.0017837	9.3	11.1	0.838	1554615_at	EST1	---
211	0.0017849	25.5	30.6	0.833	205058_at	SLC26A1	solute carrier family 26 (sulfate transporter), member 1
212	0.0017973	30.2	39.1	0.772	1553444_a_at	C1orf127	chromosome 1 open reading frame 127
213	0.0018363	4.4	5.1	0.863	236376_at	EST91	Transcribed locus
214	0.0018611	20.6	25.1	0.821	221134_at	ANGPT4	angiopoietin 4
215	0.0018638	38.2	27	1.415	201582_at	SEC23B	Sec23 homolog B (S. cerevisiae)
216	0.0018656	8.2	10.1	0.812	207533_at	CCL1	chemokine (C-C motif) ligand 1
217	0.001868	13	10.3	1.262	1554237_at	SDCCAG8	serologically defined colon cancer antigen 8
218	0.0018772	5.7	7	0.814	235254_at	MAP3K2	mitogen-activated protein kinase kinase kinase 2
219	0.0019026	5.3	6.5	0.815	238415_at	EST106	Transcribed locus
220	0.001904	12.6	16.4	0.768	1553568_a_at	HIST1H1T	histone cluster 1, H1t
221	0.0019088	5.7	6.9	0.826	243485_at	LOC728173 /// LOC732364	hypothetical protein LOC728173 /// hypothetical protein LOC732364
222	0.0019212	7	8.2	0.854	209897_s_at	SLIT2	slit homolog 2 (Drosophila)
223	0.0019268	6.8	7.9	0.861	216886_at	CHRNA4	cholinergic receptor, nicotinic, alpha 4
224	0.0019321	24.6	28.4	0.866	213783_at	MFNG	MFNG O-fucosylpeptide 3-beta-N-acetylglucosaminyltransferase
225	0.0019406	24.8	29.1	0.852	232388_at	CNTNAP4	contactin associated protein-like 4
226	0.0019437	248.5	191	1.301	201343_at	UBE2D2	ubiquitin-conjugating enzyme E2D 2 (UBC4/5 homolog, yeast)
227	0.001944	978.3	1415.5	0.691	241722_x_at	EST126	Transcribed locus
228	0.0019501	21.7	13.6	1.596	200907_s_at	PALLD	palladin, cytoskeletal associated protein
229	0.0019563	20.1	24.1	0.834	1553281_at	PLCXD2	phosphatidylinositol-specific phospholipase C, X domain containing 2
230	0.0019567	14.5	18.5	0.784	1562953_s_at	C4orf12	chromosome 4 open reading frame 12
231	0.0019593	13.7	17	0.806	205014_at	FGFBP1	fibroblast growth factor binding protein 1
232	0.0019639	20.9	26.1	0.801	219923_at	TRIM45	tripartite motif-containing 45
233	0.0019734	10.4	12.2	0.852	238292_at	EST104	Transcribed locus
234	0.0019747	227	195.7	1.16	224636_at	ZFP91	zinc finger protein 91 homolog (mouse)
235	0.0019927	8.6	10.1	0.851	1554537_at	TMEM126B	transmembrane protein 126B
236	0.0019986	49.2	32.4	1.519	239544_at	EST112	Transcribed locus
237	0.0020255	127.3	78.4	1.624	229126_at	TMEM19	transmembrane protein 19
238	0.0020374	12.9	14.7	0.878	1561499_at	EST21	CDNA clone IMAGE:4838775
239	0.0020384	33.9	39.9	0.85	1553153_at	ATP6V0D2	ATPase, H+ transporting, lysosomal 38kDa, V0 subunit d2
240	0.0020407	17.7	29.3	0.604	231426_at	EST71	Transcribed locus
241	0.0020492	6.4	4.7	1.362	225589_at	SH3RF1	SH3 domain containing ring finger 1
242	0.0020539	7	8	0.875	205473_at	ATP6V1B1	ATPase, H+ transporting, lysosomal 56/58kDa, V1 subunit B1 (Renal tubular acidosis with deafness)
243	0.0020565	3.8	4.3	0.884	233238_s_at	EST79	CDNA FLJ10720 fis, clone NT2RP3001116
244	0.0020578	12.8	15.2	0.842	221292_at	PTCH2	patched homolog 2 (Drosophila)
245	0.0020738	16.4	20	0.82	241361_at	EST123	Transcribed locus
246	0.0020918	76.4	56.8	1.345	221931_s_at	SEH1L	SEH1-like (S. cerevisiae)
247	0.0021078	33.6	26.9	1.249	202740_at	ACY1	aminoacylase 1
248	0.0021136	13.6	10	1.36	232632_at	EST77	CDNA FLJ11757 fis, clone HEMBA1005606
249	0.0021494	98.5	37.2	2.648	207655_s_at	BLNK	B-cell linker
250	0.0021562	114.5	91.4	1.253	223442_at	NICN1	nicolin 1
251	0.0021675	7.4	5.3	1.396	243347_at	EST136	---
252	0.0021927	14.9	18.2	0.819	233597_at	PNPLA5	patatin-like phospholipase domain containing 5
253	0.0022065	14.1	17.6	0.801	1561048_at	RARS2	arginyl-tRNA synthetase 2, mitochondrial (putative)
254	0.0022211	11	13.4	0.821	239396_at	EST111	CDNA clone IMAGE:4150640
255	0.0022515	13.7	15.9	0.862	220848_x_at	OBP2A	odorant binding protein 2A
256	0.002253	8	9.5	0.842	222783_s_at	SMOC1	SPARC related modular calcium binding 1
257	0.0022536	6	7.5	0.8	237994_at	EST101	Transcribed locus
258	0.0022559	18	14.3	1.259	204037_at	EDG2	endothelial differentiation, lysophosphatidic acid G-protein-coupled receptor, 2
259	0.0022681	15.8	19.4	0.814	234497_s_at	EST85	CDNA FLJ13017 fis, clone NT2RP3000628
260	0.0022841	10.5	12.5	0.84	210099_at	ABCA2	ATP-binding cassette, sub-family A (ABC1), member 2
261	0.0023077	10.9	12.8	0.852	216301_at	EST45	Ig lambda light chain variable region
262	0.0023206	28.4	33.9	0.838	38691_s_at	SFTPC	surfactant, pulmonary-associated protein C
263	0.0023235	108.8	82.4	1.32	225082_at	CPSF3	cleavage and polyadenylation specific factor 3, 73kDa
264	0.0023293	88.6	70.1	1.264	213600_at	SIPA1L3	signal-induced proliferation-associated 1 like 3
265	0.0023331	39	45.9	0.85	220303_at	PDZD3	PDZ domain containing 3
266	0.0023363	66.8	79.2	0.843	160020_at	MMP14	matrix metallopeptidase 14 (membrane-inserted)
267	0.0023401	65.9	45.4	1.452	218096_at	AGPAT5	1-acylglycerol-3-phosphate O-acyltransferase 5 (lysophosphatidic acid acyltransferase, epsilon)
268	0.0023556	517	418.6	1.235	201433_s_at	PTDSS1	phosphatidylserine synthase 1
269	0.0023643	7.6	10	0.76	205328_at	CLDN10	claudin 10
270	0.0023648	553.6	784.3	0.706	1558711_at	FAM13A1OS	family with sequence similarity 13, member A1 opposite strand
271	0.0023727	15.2	18.4	0.826	239075_at	EST108	---
272	0.0023781	55.2	30.6	1.804	244696_at	EST142	---
273	0.0023803	17.5	21	0.833	239378_at	EST110	---
274	0.0023824	669.8	922.3	0.726	203063_at	PPM1F	protein phosphatase 1F (PP2C domain containing)
275	0.0024027	257.3	332	0.775	227098_at	DUSP18	dual specificity phosphatase 18
276	0.0024074	122.9	82.6	1.488	214437_s_at	SHMT2	serine hydroxymethyltransferase 2 (mitochondrial)
277	0.0024139	45.5	17.8	2.556	240861_at	EST121	---
278	0.0024328	7.6	9.2	0.826	1562621_at	EST25	CDNA FLJ30770 fis, clone FEBRA2000734
279	0.0024399	13	7.1	1.831	237625_s_at	EST100	Immunoglobulin light chain variable region complementarity determining region (CDR3) mRNA
280	0.0024755	12.6	14.9	0.846	231154_x_at	TINAG	tubulointerstitial nephritis antigen
281	0.0024813	10.6	12.9	0.822	1560074_at	PRKCA	protein kinase C, alpha
282	0.0024891	109.9	68.9	1.595	225401_at	C1orf85	chromosome 1 open reading frame 85
283	0.0024923	11	8.3	1.325	235133_at	EST88	Homo sapiens, clone IMAGE:5787583, mRNA
284	0.0025067	127.3	83.8	1.519	219032_x_at	OPN3	opsin 3 (encephalopsin, panopsin)
285	0.0025068	276.3	216.2	1.278	207700_s_at	NCOA3	nuclear receptor coactivator 3
286	0.0025115	16.3	11.9	1.37	225520_at	MTHFD1L	methylenetetrahydrofolate dehydrogenase (NADP+ dependent) 1-like
287	0.0025153	28.5	34.4	0.828	202229_s_at	CHERP	calcium homeostasis endoplasmic reticulum protein
288	0.0025227	114.3	149.6	0.764	240991_at	EST122	Transcribed locus
289	0.0025506	11.3	7.5	1.507	228737_at	TOX2	TOX high mobility group box family member 2
290	0.002558	21	9.8	2.143	235982_at	FCRL1	Fc receptor-like 1
291	0.0025868	481.8	364.1	1.323	204205_at	APOBEC3G	apolipoprotein B mRNA editing enzyme, catalytic polypeptide-like 3G
292	0.0025978	8.1	10.1	0.802	205475_at	SCRG1	scrapie responsive protein 1
293	0.002598	33.1	38.6	0.858	201402_at	ADRBK1	adrenergic, beta, receptor kinase 1
294	0.0026014	5.7	6.8	0.838	1563283_at	EST29	CDNA clone IMAGE:4828909
295	0.0026043	18.7	23.6	0.792	223832_s_at	CAPNS2	calpain, small subunit 2
296	0.0026061	4.3	4.9	0.878	222298_at	EST50	CDNA FLJ41644 fis, clone FEBRA2009362
297	0.0026266	82.4	54.2	1.52	225173_at	ARHGAP18	Rho GTPase activating protein 18
298	0.0026314	4.9	5.8	0.845	1562694_at	C3orf65	chromosome 3 open reading frame 65
299	0.0026442	21	25.2	0.833	1555393_s_at	C21orf69	chromosome 21 open reading frame 69
300	0.0026449	6.7	4.9	1.367	226596_x_at	LOC729852 /// LOC730358 /// LOC730538	hypothetical protein LOC729852 /// hypothetical protein LOC730358 /// hypothetical protein LOC730538
301	0.0026516	83.8	34.4	2.436	215925_s_at	CD72	CD72 molecule
302	0.0026671	3.7	4.3	0.86	242762_s_at	KIAA1946	KIAA1946
303	0.0026681	9	10.7	0.841	230216_at	C12orf51	Chromosome 12 open reading frame 51
304	0.0026697	46.5	58.5	0.795	1569250_at	ZNF333	zinc finger protein 333
305	0.0026856	12.2	6.9	1.768	238593_at	C11orf80	chromosome 11 open reading frame 80
306	0.0026871	10	11.9	0.84	1555664_at	EST4	---
307	0.0026999	18.1	12.4	1.46	220051_at	PRSS21	protease, serine, 21 (testisin)
308	0.0027161	11.6	14.2	0.817	1564821_at	EST31	CDNA: FLJ20959 fis, clone ADSE02064
309	0.00272	62.6	84.2	0.743	227707_at	MYLIP	Myosin regulatory light chain interacting protein
310	0.0027322	11.4	8.3	1.373	203695_s_at	DFNA5	deafness, autosomal dominant 5
311	0.0027367	8	6.1	1.311	219301_s_at	CNTNAP2	contactin associated protein-like 2
312	0.0027404	7.5	9	0.833	229030_at	LOC388743	similar to calpain 8
313	0.00277	18.4	21.4	0.86	1564897_at	EST32	Tenascin-R, 5' UTR
314	0.0027721	74.7	52.3	1.428	203787_at	SSBP2	single-stranded DNA binding protein 2
315	0.0027867	7.2	5.3	1.358	205466_s_at	HS3ST1	heparan sulfate (glucosamine) 3-O-sulfotransferase 1
316	0.0028029	10.3	12.6	0.817	235426_at	GATM	Glycine amidinotransferase (L-arginine:glycine amidinotransferase)
317	0.0028089	6.8	8.2	0.829	213697_at	HIPK3	homeodomain interacting protein kinase 3
318	0.0028112	4	3.5	1.143	1552521_a_at	TMEM74	transmembrane protein 74
319	0.0028382	6	4.7	1.277	1560739_a_at	EST17	CDNA clone IMAGE:5300703
320	0.0028385	3.8	4.4	0.864	1567009_at	EST35	Full length insert cDNA clone YU51G05
321	0.0028422	55.9	43	1.3	215088_s_at	SDHC	succinate dehydrogenase complex, subunit C, integral membrane protein, 15kDa
322	0.0028562	228	162.6	1.402	220999_s_at	CYFIP2	cytoplasmic FMR1 interacting protein 2
323	0.0028611	13	10.2	1.275	226799_at	EST55	CDNA: FLJ23228 fis, clone CAE06654
324	0.0028615	17.9	12.5	1.432	214639_s_at	HOXA1	homeobox A1
325	0.0028618	83.6	66.6	1.255	1556988_s_at	CHD1L	chromodomain helicase DNA binding protein 1-like
326	0.0028723	5.6	6.6	0.848	1555415_at	EST3	---
327	0.0028873	11.2	6.9	1.623	201689_s_at	TPD52	tumor protein D52
328	0.0028888	128.6	41.4	3.106	230877_at	IGHD	immunoglobulin heavy constant delta
329	0.0028903	41.3	51.9	0.796	1561044_at	EST19	Homo sapiens, clone IMAGE:5548255, mRNA
330	0.0029002	4.8	5.8	0.828	230429_at	EST65	Full length insert cDNA clone ZC64A04
331	0.0029042	12.8	15	0.853	234956_at	LOC93444	hypothetical protein LOC93444
332	0.0029048	7.1	8.6	0.826	243769_at	EST137	---
333	0.0029162	5.8	7	0.829	228701_at	C8orf46	chromosome 8 open reading frame 46
334	0.0029203	12.8	9.2	1.391	243882_at	EST138	---
335	0.0029334	22.1	27.6	0.801	1567035_at	C20orf181	chromosome 20 open reading frame 181
336	0.002956	12	14	0.857	242841_at	EST131	Full length insert cDNA clone YS02G11
337	0.0029602	6.9	8.1	0.852	217013_at	LOC646282	similar to alpha-2-glycoprotein 1, zinc
338	0.0029678	26.4	20	1.32	213407_at	PHLPPL	PH domain and leucine rich repeat protein phosphatase-like
339	0.00297	9.3	5.8	1.603	209789_at	CORO2B	coronin, actin binding protein, 2B
340	0.0029782	6.9	5.5	1.255	215784_at	CD1E	CD1e molecule
341	0.0029787	92.4	49	1.886	206126_at	BLR1	Burkitt lymphoma receptor 1, GTP binding protein (chemokine (C-X-C motif) receptor 5)
342	0.002979	19.2	22.3	0.861	1559561_at	FBXO18	F-box protein, helicase, 18
343	0.0030093	5.2	6	0.867	1562847_at	EST28	Homo sapiens, clone IMAGE:5590223, mRNA
344	0.003012	6.8	8.1	0.84	214492_at	SGCD	sarcoglycan, delta (35kDa dystrophin-associated glycoprotein)
345	0.0030206	6.4	7.9	0.81	1561050_a_at	EST20	Homo sapiens, clone IMAGE:4449565, mRNA
346	0.0030232	6.2	7.1	0.873	208950_s_at	ALDH7A1	aldehyde dehydrogenase 7 family, member A1
347	0.0030287	106	85.1	1.246	208840_s_at	G3BP2	GTPase activating protein (SH3 domain) binding protein 2
348	0.0030288	740.7	572.9	1.293	207508_at	ATP5G3	ATP synthase, H+ transporting, mitochondrial F0 complex, subunit C3 (subunit 9)
349	0.0030511	170	115.6	1.471	227410_at	FAM43A	family with sequence similarity 43, member A
350	0.0030585	11.1	13.5	0.822	207013_s_at	MMP16	matrix metallopeptidase 16 (membrane-inserted)
351	0.0030645	98.5	77.9	1.264	227294_at	ZNF689	zinc finger protein 689
352	0.0031041	164.4	125.8	1.307	201569_s_at	SAMM50	sorting and assembly machinery component 50 homolog (S. cerevisiae)
353	0.0031051	9.8	11.9	0.824	1563511_at	DKFZp451B082	hypothetical gene supported by AL831931
354	0.0031083	4.7	4.1	1.146	230540_at	EST66	---
355	0.0031222	88.6	68.5	1.293	201961_s_at	RNF41	ring finger protein 41
356	0.0031313	25.5	29.5	0.864	241794_at	ACTR6	ARP6 actin-related protein 6 homolog (yeast)
357	0.0031367	15.1	17.5	0.863	231030_at	EST69	CDNA clone IMAGE:5271818
358	0.0031427	142.6	115.4	1.236	209161_at	PRPF4	PRP4 pre-mRNA processing factor 4 homolog (yeast)
359	0.0031843	33.4	39.8	0.839	234321_x_at	NHSL1	NHS-like 1
360	0.003191	20.3	27.4	0.741	1564443_at	DLEU2	deleted in lymphocytic leukemia, 2
361	0.0031991	6.7	7.7	0.87	220506_at	GUCY1B2	guanylate cyclase 1, soluble, beta 2
362	0.0032032	97.5	70.8	1.377	224990_at	C4orf34	chromosome 4 open reading frame 34
363	0.003204	91.8	74	1.241	225456_at	PPARBP	PPAR binding protein
364	0.0032291	6.7	8.1	0.827	1562557_at	EST24	Homo sapiens, clone IMAGE:5742030, mRNA
365	0.0032457	6.6	8.1	0.815	217018_at	EST48	---
366	0.0032516	5.8	7.1	0.817	215928_at	EST44	CDNA FLJ12130 fis, clone MAMMA1000251
367	0.0032594	9.4	11.5	0.817	235870_at	LOC339524	hypothetical protein LOC339524
368	0.0032644	5	4.4	1.136	242458_at	RALGPS2	Ral GEF with PH domain and SH3 binding motif 2
369	0.0032655	14.2	17.5	0.811	1557479_at	EST7	CDNA clone IMAGE:5298552
370	0.0032775	14.6	16.9	0.864	206885_x_at	GH1	growth hormone 1
371	0.0032802	13.8	16.1	0.857	239564_at	EST113	CDNA clone IMAGE:4824791
372	0.0032817	28.7	21.3	1.347	226909_at	KIAA1729	KIAA1729 protein
373	0.0032886	186.3	248.3	0.75	200898_s_at	MGEA5	meningioma expressed antigen 5 (hyaluronidase)
374	0.0032936	20.7	14.8	1.399	232471_at	EST76	CDNA FLJ11954 fis, clone HEMBB1000888
375	0.0033023	15.2	18.7	0.813	1564069_at	EST30	CDNA FLJ36668 fis, clone UTERU2003926
376	0.0033025	4.1	3.6	1.139	206519_x_at	SIGLEC6	sialic acid binding Ig-like lectin 6
377	0.0033178	7.1	8.3	0.855	232973_at	DOCK1	Dedicator of cytokinesis 1
378	0.0033303	6.3	7.4	0.851	1559521_at	EST12	MRNA full length insert cDNA clone EUROIMAGE 29093
379	0.0033369	18.4	13.3	1.383	207753_at	ZNF304	zinc finger protein 304
380	0.00334	25.5	12.5	2.04	213131_at	OLFM1	olfactomedin 1
381	0.0033488	17.9	20.9	0.856	233148_at	PODN	podocan
382	0.0033495	17	21.4	0.794	218211_s_at	MLPH	melanophilin
383	0.0033791	6	6.7	0.896	1564590_a_at	OFCC1	orofacial cleft 1 candidate 1
384	0.0033942	5.4	6.2	0.871	231562_at	APOC2	Apolipoprotein C-II
385	0.0034153	35.1	14.7	2.388	217979_at	TSPAN13	Tetraspanin 13
386	0.0034193	15.4	18.5	0.832	215461_at	ZNRF4	zinc and ring finger 4
387	0.0034354	6.4	7.7	0.831	1559586_at	LOC728868	hypothetical protein LOC728868
388	0.0034414	14.1	11.3	1.248	203860_at	PCCA	propionyl Coenzyme A carboxylase, alpha polypeptide
389	0.0034588	22.5	28.1	0.801	236246_x_at	LOC653160	Hypothetical protein LOC653160
390	0.0034656	5.5	6.5	0.846	232006_at	STK35	Serine/threonine kinase 35
391	0.0034685	6	7.3	0.822	201976_s_at	MYO10	myosin X
392	0.0034698	11.9	9.4	1.266	1563321_s_at	MLLT10	myeloid/lymphoid or mixed-lineage leukemia (trithorax homolog, Drosophila); translocated to, 10
393	0.0034745	5	4.2	1.19	1553994_at	NT5E	5'-nucleotidase, ecto (CD73)
394	0.0034795	5.5	6.6	0.833	239273_s_at	MMP28	matrix metallopeptidase 28
395	0.003484	16.2	19.5	0.831	244365_at	EST140	---
396	0.0034879	5.3	6.1	0.869	240075_at	EST118	CDNA FLJ31291 fis, clone KIDNE2007356
397	0.0035214	4.7	4.1	1.146	1570173_at	INTS7	integrator complex subunit 7
398	0.0035242	65.2	74	0.881	234241_at	EST84	---
399	0.0035265	10.1	7.4	1.365	206414_s_at	DDEF2	development and differentiation enhancing factor 2
400	0.0035294	14.7	18.2	0.808	240294_at	HIPK2	homeodomain interacting protein kinase 2
401	0.0035341	93.6	122.4	0.765	241809_at	C1orf183	chromosome 1 open reading frame 183
402	0.0035501	5.3	6.1	0.869	1559780_at	EST14	CDNA clone IMAGE:4792128
403	0.0035505	10.4	12.3	0.846	221990_at	PAX8	paired box gene 8
404	0.003557	8.4	10.1	0.832	1556837_a_at	EST6	---
405	0.0035746	12.7	15.2	0.836	234226_at	OPN4	opsin 4 (melanopsin)
406	0.0035883	38.9	23.9	1.628	226550_at	EST54	Homo sapiens, Similar to LOC169932, clone IMAGE:4499203, mRNA
407	0.0035929	29.6	34.9	0.848	216204_at	ARVCF	Armadillo repeat gene deletes in velocardiofacial syndrome
408	0.0036025	8.3	10.1	0.822	231741_at	EDG3	endothelial differentiation, sphingolipid G-protein-coupled receptor, 3
409	0.0036032	570.5	738.9	0.772	212975_at	DENND3	DENN/MADD domain containing 3
410	0.0036169	34.4	24.8	1.387	227326_at	MXRA7	matrix-remodelling associated 7
411	0.0036334	13.1	10.2	1.284	212308_at	CLASP2	cytoplasmic linker associated protein 2
412	0.0036557	37.7	61.7	0.611	236587_at	EST95	Transcribed locus
413	0.0036572	8.4	9.7	0.866	232767_at	CADM1	Cell adhesion molecule 1
414	0.0036859	4.6	5.3	0.868	234524_at	PRDM15	PR domain containing 15
415	0.0037026	18.5	21.9	0.845	216824_at	EST47	---
416	0.0037035	22.9	26.4	0.867	244245_at	LOC730248	Hypothetical protein LOC730248
417	0.0037295	10.9	13.2	0.826	214616_at	HIST1H3E	histone cluster 1, H3e
418	0.0037356	18.8	21.8	0.862	1554591_at	GDEP	Gene differentially expressed in prostate
419	0.0037627	7.7	9.7	0.794	234717_at	EST87	---
420	0.0037772	247.4	196.5	1.259	202003_s_at	ACAA2	acetyl-Coenzyme A acyltransferase 2 (mitochondrial 3-oxoacyl-Coenzyme A thiolase)
421	0.0038036	75.2	62.1	1.211	209247_s_at	ABCF2	ATP-binding cassette, sub-family F (GCN20), member 2
422	0.0038204	10.1	11.4	0.886	231756_at	ZP4	zona pellucida glycoprotein 4
423	0.0038283	32.4	37.6	0.862	238352_s_at	EST105	Transcribed locus
424	0.0038331	152.2	113.5	1.341	231747_at	CYSLTR1	cysteinyl leukotriene receptor 1
425	0.003848	8.1	9.4	0.862	223736_at	IFT81	intraflagellar transport 81 homolog (Chlamydomonas)
426	0.0038481	121.2	92.7	1.307	201259_s_at	SYPL1	synaptophysin-like 1
427	0.003884	6.3	7.3	0.863	1558803_at	EST11	CDNA FLJ41560 fis, clone CTONG1000088
428	0.0038924	201.5	256.8	0.785	202098_s_at	PRMT2	protein arginine methyltransferase 2
429	0.003896	4.9	5.7	0.86	240740_at	EST120	---
430	0.0038986	615.6	468.2	1.315	201753_s_at	ADD3	adducin 3 (gamma)
431	0.0039186	10	11.7	0.855	224006_at	EST52	---
432	0.0039194	94.7	72.7	1.303	223598_at	RAD23B	RAD23 homolog B (S. cerevisiae)
433	0.0039203	129.7	97.5	1.33	212345_s_at	CREB3L2	cAMP responsive element binding protein 3-like 2
434	0.0039313	5.6	4.1	1.366	222830_at	GRHL1	grainyhead-like 1 (Drosophila)
435	0.003942	33.1	25.2	1.313	224764_at	ARHGAP21	Rho GTPase activating protein 21
436	0.0039505	70.7	50.8	1.392	227433_at	KIAA2018	KIAA2018
437	0.0039659	6.2	7.5	0.827	207915_at	EST39	---
438	0.0039917	11.9	14	0.85	1558324_a_at	EST9	Homo sapiens, clone IMAGE:5189562, mRNA
439	0.0039924	14.8	11.7	1.265	239742_at	TULP4	Tubby like protein 4
440	0.0039981	6.7	7.7	0.87	220446_s_at	CHST4	carbohydrate (N-acetylglucosamine 6-O) sulfotransferase 4
441	0.0039989	11.9	14.2	0.838	213769_at	KSR1	kinase suppressor of ras 1
442	0.0040178	6.9	8.2	0.841	1553430_a_at	EDARADD	EDAR-associated death domain
443	0.0040325	42.8	52.8	0.811	213563_s_at	TUBGCP2	Tubulin, gamma complex associated protein 2
444	0.0040331	4.7	5.4	0.87	231603_at	RNASE11	ribonuclease, RNase A family, 11 (non-active)
445	0.0040352	6.8	5.2	1.308	233405_at	EST80	CDNA FLJ13333 fis, clone OVARC1001828
446	0.004042	14.5	16.7	0.868	211838_x_at	PCDHA5	protocadherin alpha 5
447	0.0040436	6.2	5.2	1.192	235387_at	GSTCD	glutathione S-transferase, C-terminal domain containing
448	0.0040521	5.9	7	0.843	242460_at	EST128	Transcribed locus
449	0.004059	18.2	21.8	0.835	1553306_at	CASP8	caspase 8, apoptosis-related cysteine peptidase
450	0.0040619	15.1	18.2	0.83	1556296_at	EST5	CDNA clone IMAGE:5295605
451	0.0040671	7	8	0.875	225894_at	SYNPO2	synaptopodin 2
452	0.004074	9.3	11.2	0.83	205017_s_at	MBNL2	muscleblind-like 2 (Drosophila)
453	0.0040948	28.4	32.9	0.863	1561685_a_at	LOC730015	hypothetical protein LOC730015
454	0.0040972	44.1	29.6	1.49	239186_at	MGC39372	hypothetical protein MGC39372
455	0.0041001	29.3	34.3	0.854	215556_at	EST42	CDNA FLJ13712 fis, clone PLACE2000394
456	0.0041024	4.4	5.1	0.863	209591_s_at	BMP7	bone morphogenetic protein 7 (osteogenic protein 1)
457	0.0041137	97.7	72.6	1.346	203758_at	CTSO	cathepsin O
458	0.0041204	41.8	49.2	0.85	1553136_at	KCTD18	potassium channel tetramerisation domain containing 18
459	0.0041236	38.6	47.1	0.82	232367_x_at	ZNF598	zinc finger protein 598
460	0.0041246	14.7	17.5	0.84	1566602_at	RPUSD3	RNA pseudouridylate synthase domain containing 3
461	0.0041275	6.8	8	0.85	233745_at	EST81	CDNA FLJ34894 fis, clone NT2NE2017982
462	0.0041277	147.4	100.9	1.461	201302_at	ANXA4	annexin A4
463	0.0041352	8.5	10.4	0.817	204673_at	MUC2	mucin 2, oligomeric mucus/gel-forming
464	0.0041399	9	6.8	1.324	228837_at	EST61	CDNA FLJ11918 fis, clone HEMBB1000272
465	0.0041458	24.7	40.7	0.607	244677_at	EST141	---
466	0.0041515	7.3	9.9	0.737	239856_at	EST116	Transcribed locus, strongly similar to XP_001175123.1 hypothetical protein [Pan troglodytes]
467	0.004153	11.6	14.2	0.817	1554752_a_at	EST2	CDNA clone IMAGE:3528357
468	0.0041799	118.4	58.8	2.014	213537_at	HLA-DPA1	major histocompatibility complex, class II, DP alpha 1
469	0.0042053	6.5	7.9	0.823	220679_s_at	CDH7	cadherin 7, type 2
470	0.0042275	23.3	27.2	0.857	1562695_at	FOXN4	forkhead box N4
471	0.0042399	134.4	106.3	1.264	201880_at	ARIH1	Ariadne homolog, ubiquitin-conjugating enzyme E2 binding protein, 1 (Drosophila)
472	0.0042408	1544.6	1264.8	1.221	213881_x_at	SUMO2	SMT3 suppressor of mif two 3 homolog 2 (S. cerevisiae)
473	0.0042408	13.6	15.9	0.855	239583_x_at	PLAC7	placenta-specific 7
474	0.0042655	8.4	10.3	0.816	211205_x_at	PIP5K1A	phosphatidylinositol-4-phosphate 5-kinase, type I, alpha
475	0.0042799	10.7	7.3	1.466	201242_s_at	ATP1B1	ATPase, Na+/K+ transporting, beta 1 polypeptide
476	0.0042893	882.6	1231.9	0.716	232213_at	PELI1	Pellino homolog 1 (Drosophila)
477	0.0042921	56.1	42.8	1.311	225624_at	LOC92017	similar to RIKEN cDNA 4933437K13
478	0.0043191	19.6	22.9	0.856	207927_at	HTR7	5-hydroxytryptamine (serotonin) receptor 7 (adenylate cyclase-coupled)
479	0.0043244	6.3	7.4	0.851	220677_s_at	ADAMTS8	ADAM metallopeptidase with thrombospondin type 1 motif, 8
480	0.004333	46.2	61.7	0.749	226856_at	MUSTN1	musculoskeletal, embryonic nuclear protein 1
481	0.0043455	133.8	103.1	1.298	218866_s_at	POLR3K	polymerase (RNA) III (DNA directed) polypeptide K, 12.3 kDa
482	0.0043547	12.8	15.4	0.831	1562723_at	EST26	Homo sapiens, clone IMAGE:5168141, mRNA
483	0.0043581	6.6	5.5	1.2	1560738_at	EST16	CDNA clone IMAGE:5300703
484	0.0043639	28.5	34.2	0.833	1552995_at	IL27	interleukin 27
485	0.0043679	123.4	96.2	1.283	205437_at	ZNF211	zinc finger protein 211
486	0.0043858	24.2	28.9	0.837	239774_at	EST115	Transcribed locus
487	0.0043979	29.6	35.8	0.827	1567081_x_at	CLN6	ceroid-lipofuscinosis, neuronal 6, late infantile, variant
488	0.0043999	6	7	0.857	1561257_at	LOC286083	hypothetical protein LOC286083
489	0.0044127	31.4	24.3	1.292	219971_at	IL21R	interleukin 21 receptor
490	0.0044294	88.9	67.9	1.309	202754_at	R3HDM1	R3H domain containing 1
491	0.0044485	20.7	13.8	1.5	219670_at	C1orf165	chromosome 1 open reading frame 165
492	0.0044589	63.3	50.2	1.261	231764_at	CHRAC1	chromatin accessibility complex 1
493	0.0044647	38.4	30.9	1.243	235460_at	SNX22	sorting nexin 22
494	0.0044681	38.3	44.5	0.861	1558728_at	EST10	CDNA FLJ38967 fis, clone NT2RI2002260
495	0.0044686	175.3	138.9	1.262	219486_at	DUS2L	dihydrouridine synthase 2-like, SMM1 homolog (S. cerevisiae)
496	0.0044816	209.3	150.4	1.392	210371_s_at	RBBP4	retinoblastoma binding protein 4
497	0.0044888	11.2	13.4	0.836	208013_s_at	ACRV1	acrosomal vesicle protein 1
498	0.0044907	67.1	88.3	0.76	1552541_at	TAGAP	T-cell activation GTPase activating protein
499	0.0044946	8.2	9.7	0.845	1557148_at	HM13	Histocompatibility (minor) 13
500	0.0045107	105.1	65.2	1.612	228151_at	EST57	Transcribed locus
501	0.0045129	18.7	13.4	1.396	212911_at	DNAJC16	DnaJ (Hsp40) homolog, subfamily C, member 16
502	0.0045197	17.9	21.4	0.836	220291_at	GDPD2	glycerophosphodiester phosphodiesterase domain containing 2
503	0.0045225	7.5	8.6	0.872	236084_at	EST90	Transcribed locus
504	0.0045318	109.4	130.9	0.836	1598_g_at	GAS6	growth arrest-specific 6
505	0.0045491	37	48.5	0.763	238911_at	STARD10	START domain containing 10
506	0.0045666	6.2	4.8	1.292	226223_at	EST53	Transcribed locus
507	0.0045734	5.6	6.8	0.824	1562834_at	EST27	CDNA clone IMAGE:5284619
508	0.0045742	4.2	4.8	0.875	205044_at	GABRP	gamma-aminobutyric acid (GABA) A receptor, pi
509	0.0045761	11.4	14.5	0.786	242619_x_at	EST130	---
510	0.0046016	6.5	7.9	0.823	229749_at	TMEM16D	transmembrane protein 16D
511	0.004604	4.4	4.9	0.898	216447_at	EST46	CDNA: FLJ20872 fis, clone ADKA02604
512	0.0046138	4.2	3.7	1.135	219970_at	GIPC2	GIPC PDZ domain containing family, member 2
513	0.0046499	6.7	7.9	0.848	206897_at	PAGE1	P antigen family, member 1 (prostate associated)
514	0.0046598	119	95.2	1.25	202689_at	RBM15B	RNA binding motif protein 15B
515	0.0046806	5.7	6.6	0.864	234546_at	EST86	MRNA; cDNA DKFZp434B238 (from clone DKFZp434B238)
516	0.0046872	114	79.8	1.429	235435_at	AASDH	2-aminoadipic 6-semialdehyde dehydrogenase
517	0.0046942	6.7	8.1	0.827	244853_at	EST143	CDNA FLJ44429 fis, clone UTERU2015653
518	0.0047068	17.4	20.7	0.841	215015_at	CCDC64	coiled-coil domain containing 64
519	0.0047144	64.5	48.8	1.322	201036_s_at	HADH	hydroxyacyl-Coenzyme A dehydrogenase
520	0.0047226	67.6	43.1	1.568	219383_at	FLJ14213	hypothetical protein FLJ14213
521	0.0047303	5.4	6.5	0.831	204325_s_at	NF1	neurofibromin 1 (neurofibromatosis, von Recklinghausen disease, Watson disease)
522	0.0047408	6.9	8	0.863	222189_at	LOC646649	hypothetical LOC646649
523	0.0047573	10.9	13.1	0.832	1553532_a_at	ZNF341	zinc finger protein 341
524	0.0047607	7.6	9.1	0.835	238145_at	EST103	Transcribed locus
525	0.0047747	57.4	103.4	0.555	206483_at	LRRC6	leucine rich repeat containing 6
526	0.0047762	30.9	37.5	0.824	1553340_s_at	AMAC1 /// AMAC1L2	acyl-malonyl condensing enzyme 1-like 2 /// acyl-malonyl condensing enzyme 1
527	0.004779	4.8	5.5	0.873	234317_s_at	STOX2	storkhead box 2
528	0.0047829	12.5	14.4	0.868	207770_x_at	CSH2	chorionic somatomammotropin hormone 2
529	0.0047878	487.1	394.6	1.234	221483_s_at	ARPP-19	cyclic AMP phosphoprotein, 19 kD
530	0.0048195	10	11.9	0.84	230419_at	FLJ37644	hypothetical gene supported by AK094963
531	0.0048297	40.8	29.9	1.365	202051_s_at	ZMYM4	zinc finger, MYM-type 4
532	0.0048363	6.4	5.6	1.143	242526_at	EST129	Transcribed locus
533	0.0048497	4.2	3.6	1.167	218513_at	FLJ11184	hypothetical protein FLJ11184
534	0.0048637	11.1	14.7	0.755	1555315_a_at	MAK	male germ cell-associated kinase
535	0.0048923	5.5	4.6	1.196	205187_at	SMAD5	SMAD family member 5
536	0.0049053	62.2	37.3	1.668	236427_at	EST94	---
537	0.0049063	115.6	95.7	1.208	231809_x_at	PDCD7	programmed cell death 7
538	0.0049305	19	22.2	0.856	1557601_s_at	KIAA1257	KIAA1257
539	0.0049385	22.8	43.1	0.529	239759_at	EST114	Transcribed locus
540	0.0049425	5.4	6.2	0.871	232105_at	EST73	CDNA FLJ12532 fis, clone NT2RM4000200
541	0.0049455	94.5	64	1.477	206206_at	CD180	CD180 molecule
542	0.0049537	12.6	14.8	0.851	244309_at	EST139	Transcribed locus
543	0.0049573	5.3	4.4	1.205	243262_at	EST135	---
544	0.0049859	37.9	24.6	1.541	202892_at	CDC23	cell division cycle 23 homolog (S. cerevisiae)
545	0.0049964	2272.4	3081.4	0.737	208763_s_at	TSC22D3	TSC22 domain family, member 3
