# Supplementary material for: Biomarkers for Early and Late Stage Chronic Allograft Nephropathy by Proteogenomic Profiling of Peripheral Blood
Source: PLoS One. 2009 Jul 10;4(7):e6212. doi: 10.1371/journal.pone.0006212 (PMC2703807; doi:10.1371/journal.pone.0006212)
Supplement: Table S5 — (0.10 MB XLS) [file pone.0006212.s005.xls]

## Sheet: Sheet1
Differentially expressed consensus genes for mild CAN for both Test Sets
	Parametric p-value	FDR	Geom mean of intensities in class 1: Banff 0	Geom mean of intensities in class 2: Banff 1	Ratio of geom means	Probe Set ID	Gene Symbol	Gene Title
1	2e-06	0.0228207	27.9	19.3	1.446	203796_s_at	BCL7A	B-cell CLL/lymphoma 7A
2	2.1e-06	0.0228207	11.6	16.7	0.695	233650_at	CEP63	centrosomal protein 63kDa
3	3.2e-06	0.0231829	50.5	40.1	1.259	1552892_at	TNFRSF13C	tumor necrosis factor receptor superfamily, member 13C
4	5.9e-06	0.0320577	19.2	33.6	0.571	1565597_at	EST1	Homo sapiens, clone IMAGE:4275461, mRNA
5	8.3e-06	0.0360784	15.1	23.5	0.643	241752_at	SLC8A1	solute carrier family 8 (sodium/calcium exchanger), member 1
6	1.25e-05	0.0449169	803.7	1050.5	0.765	213702_x_at	ASAH1	N-acylsphingosine amidohydrolase (acid ceramidase) 1
7	1.61e-05	0.0449169	224.8	174.8	1.286	223259_at	ORMDL3	ORM1-like 3 (S. cerevisiae)
8	1.84e-05	0.0449169	135.4	189.9	0.713	204054_at	PTEN	phosphatase and tensin homolog (mutated in multiple advanced cancers 1)
9	1.86e-05	0.0449169	26	46	0.565	239012_at	IBRDC2	IBR domain containing 2
10	2.39e-05	0.0474196	1182	1724.7	0.685	200975_at	PPT1	palmitoyl-protein thioesterase 1 (ceroid-lipofuscinosis, neuronal 1, infantile)
11	2.4e-05	0.0474196	174.3	363.5	0.48	206584_at	LY96	lymphocyte antigen 96
12	3.35e-05	0.0586818	9	7.6	1.184	228044_at	C13orf21	chromosome 13 open reading frame 21
13	4.41e-05	0.0586818	250.1	327.6	0.763	225492_at	EST2	---
14	4.53e-05	0.0586818	7828	10660.2	0.734	202917_s_at	S100A8	S100 calcium binding protein A8
15	4.7e-05	0.0586818	374.1	724.5	0.516	223501_at	TNFSF13B	tumor necrosis factor (ligand) superfamily, member 13b
16	4.75e-05	0.0586818	112.7	204	0.552	222496_s_at	FLJ20273	RNA-binding protein
17	5.11e-05	0.0586818	22.4	38.8	0.577	224996_at	EST3	CDNA FLJ39064 fis, clone NT2RP7014583
18	5.13e-05	0.0586818	21.6	17.5	1.234	244863_at	EST4	Transcribed locus
19	5.2e-05	0.0586818	7.5	9	0.833	238791_at	ZNF100	zinc finger protein 100
20	5.66e-05	0.0586818	85.2	123.8	0.688	218177_at	CHMP1B	chromatin modifying protein 1B
21	5.67e-05	0.0586818	203.3	336.4	0.604	226208_at	ZSWIM6	zinc finger, SWIM-type containing 6
22	7.26e-05	0.0717222	180.8	237.2	0.762	203778_at	MANBA	mannosidase, beta A, lysosomal
23	8.9e-05	0.0823258	86.6	123.4	0.702	238903_at	LOC137886	hypothetical protein LOC137886
24	9.4e-05	0.0823258	19.7	14.5	1.359	214308_s_at	HGD	homogentisate 1,2-dioxygenase (homogentisate oxidase)
25	0.0001027	0.0823258	492.9	744.6	0.662	211368_s_at	CASP1	caspase 1, apoptosis-related cysteine peptidase (interleukin 1, beta, convertase)
26	0.0001029	0.0823258	132.8	184.8	0.719	227017_at	ERICH1	glutamate-rich 1
27	0.0001071	0.0823258	10.3	15.5	0.665	228624_at	TMEM144	transmembrane protein 144
28	0.0001079	0.0823258	128.7	170.2	0.756	232149_s_at	NSMAF	neutral sphingomyelinase (N-SMase) activation associated factor
29	0.000112	0.0823258	26.4	35.2	0.75	243287_s_at	OSTM1	osteopetrosis associated transmembrane protein 1
30	0.0001162	0.0823258	59.5	134.7	0.442	1552773_at	CLEC4D	C-type lectin domain family 4, member D
31	0.0001212	0.0823258	2887.4	3972.4	0.727	202902_s_at	CTSS	cathepsin S
32	0.000125	0.0823258	142.4	229	0.622	211744_s_at	CD58	CD58 molecule
33	0.0001326	0.0847626	35.6	26.9	1.323	243507_s_at	C20orf196	chromosome 20 open reading frame 196
34	0.0001371	0.0851352	101.9	77.4	1.317	228832_at	FLJ20021	hypothetical LOC90024
35	0.0001492	0.0900754	1057.6	1433.5	0.738	202727_s_at	IFNGR1	interferon gamma receptor 1
36	0.0001694	0.092502	40.5	55.5	0.73	213952_s_at	ALOX5	Arachidonate 5-lipoxygenase
37	0.0001741	0.092502	364.6	288.1	1.266	219045_at	RHOF	ras homolog gene family, member F (in filopodia)
38	0.0001745	0.092502	666	974.1	0.684	212268_at	SERPINB1	serpin peptidase inhibitor, clade B (ovalbumin), member 1
39	0.0001804	0.0933527	80.3	119.4	0.673	203276_at	LMNB1	lamin B1
40	0.0001897	0.0958823	347.2	814.1	0.426	219666_at	MS4A6A	membrane-spanning 4-domains, subfamily A, member 6A
41	0.0002038	0.100668	54.9	110.9	0.495	204860_s_at	NAIP /// NAIP1B	NLR family, apoptosis inhibitory protein /// neuronal apoptosis inhibitory protein (centromeric)
42	0.0002116	0.102198	3812.4	4958.6	0.769	202388_at	RGS2	regulator of G-protein signaling 2, 24kDa
43	0.0002258	0.106686	24.5	43.9	0.558	1553514_a_at	VNN3	vanin 3
44	0.0002393	0.109757	84.6	108.3	0.781	218364_at	LRRFIP2	leucine rich repeat (in FLII) interacting protein 2
45	0.0002424	0.109757	15.5	21.5	0.721	218888_s_at	NETO2	neuropilin (NRP) and tolloid (TLL)-like 2
46	0.0002584	0.11312	64.6	87.8	0.736	204108_at	NFYA	nuclear transcription factor Y, alpha
47	0.0002734	0.11312	35.6	50.1	0.711	213935_at	ABHD5	abhydrolase domain containing 5
48	0.0002782	0.11312	54	75.5	0.715	208883_at	UBR5	ubiquitin protein ligase E3 component n-recognin 5
49	0.0002818	0.11312	334.9	425	0.788	222148_s_at	RHOT1	ras homolog gene family, member T1
50	0.0002835	0.11312	564.8	712.6	0.793	227266_s_at	FYB	FYN binding protein (FYB-120/130)
51	0.0002874	0.11312	75.4	138.6	0.544	204714_s_at	F5	coagulation factor V (proaccelerin, labile factor)
52	0.0003018	0.11312	6.3	5.6	1.125	229777_at	CLRN3	clarin 3
53	0.0003024	0.11312	16.9	19.2	0.88	241073_at	EST5	Transcribed locus
54	0.0003085	0.11312	29.8	52.7	0.565	1558549_s_at	VNN1	vanin 1
55	0.0003189	0.11312	584.3	710	0.823	201007_at	HADHB	hydroxyacyl-Coenzyme A dehydrogenase/3-ketoacyl-Coenzyme A thiolase/enoyl-Coenzyme A hydratase (trifunctional protein), beta subunit
56	0.0003234	0.11312	9	7.8	1.154	241171_at	EST6	Transcribed locus
57	0.0003279	0.11312	18.4	33.5	0.549	239759_at	EST7	Transcribed locus
58	0.0003684	0.121551	44.5	76.4	0.582	209684_at	RIN2	Ras and Rab interactor 2
59	0.0003692	0.121551	22.6	18.4	1.228	240654_at	EST8	Transcribed locus
60	0.0003696	0.121551	356	693	0.514	217738_at	PBEF1	pre-B-cell colony enhancing factor 1
61	0.0003765	0.121551	48.8	73.7	0.662	228540_at	QKI	quaking homolog, KH domain RNA binding (mouse)
62	0.0003863	0.121679	24.1	20	1.205	221261_x_at	MAGED4 /// MAGED4B	melanoma antigen family D, 4B /// melanoma antigen family D, 4
63	0.0003933	0.122078	8.3	9.9	0.838	1562458_at	UBE2W	ubiquitin-conjugating enzyme E2W (putative)
64	0.0003988	0.122078	28.9	40.2	0.719	227403_at	PIGX	Phosphatidylinositol glycan anchor biosynthesis, class X
65	0.0004056	0.122435	21.6	27.6	0.783	226827_at	TMEM165	Transmembrane protein 165
66	0.0004182	0.124509	61.4	54.1	1.135	1568691_at	EST9	CDNA clone IMAGE:3613441
67	0.0004435	0.127215	31	51.9	0.597	230343_at	EST10	Transcribed locus
68	0.0004445	0.127215	10.3	8.2	1.256	212650_at	EHBP1	EH domain binding protein 1
69	0.0004481	0.127215	168.6	306.1	0.551	238066_at	RBP7	retinol binding protein 7, cellular
70	0.0004507	0.127215	69.6	97.7	0.712	213292_s_at	SNX13	sorting nexin 13
71	0.000463	0.127687	38.7	63.7	0.608	228362_s_at	FAM26F	Family with sequence similarity 26, member F
72	0.000477	0.127989	30	23.6	1.271	236139_at	EST11	Transcribed locus
73	0.0004855	0.128567	15.4	20.2	0.762	220775_s_at	UEVLD	UEV and lactate/malate dehyrogenase domains
74	0.0004933	0.128567	55.2	46.9	1.177	221189_s_at	TARS2	threonyl-tRNA synthetase 2, mitochondrial (putative)
75	0.0004969	0.128567	24.5	20	1.225	210150_s_at	LAMA5	laminin, alpha 5
76	0.0005089	0.130123	49.3	41.2	1.197	211304_x_at	KCNJ5	potassium inwardly-rectifying channel, subfamily J, member 5
77	0.0005237	0.13235	5.4	4.7	1.149	233609_at	PTPRK	Protein tyrosine phosphatase, receptor type, K
78	0.0005381	0.133022	12.2	17.6	0.693	202422_s_at	ACSL4	acyl-CoA synthetase long-chain family member 4
79	0.0005386	0.133022	360.3	442.2	0.815	225284_at	DNAJC3 /// LOC144871	DnaJ (Hsp40) homolog, subfamily C, member 3 /// hypothetical protein LOC144871
80	0.000549	0.133214	10.4	8.7	1.195	204983_s_at	GPC4	glypican 4
81	0.0005548	0.133214	15.5	13.4	1.157	231318_at	C15orf51	chromosome 15 open reading frame 51
82	0.0005642	0.133214	59.4	83.9	0.708	208158_s_at	OSBPL1A	oxysterol binding protein-like 1A
83	0.0005713	0.133214	9.2	8.1	1.136	205542_at	STEAP1	six transmembrane epithelial antigen of the prostate 1
84	0.0005733	0.133214	186.9	235.8	0.793	218905_at	INTS8	integrator complex subunit 8
85	0.0005883	0.133214	100.3	177.5	0.565	212820_at	DMXL2	Dmx-like 2
86	0.0005938	0.133214	160.5	341.8	0.47	215049_x_at	CD163	CD163 molecule
87	0.000595	0.133214	20.8	34.4	0.605	206674_at	FLT3	fms-related tyrosine kinase 3
88	0.0005954	0.133214	52.3	40.2	1.301	233487_s_at	LRRC8A	leucine rich repeat containing 8 family, member A
89	0.0006068	0.133214	17.5	21.1	0.829	33197_at	MYO7A	myosin VIIA
90	0.0006417	0.137968	26.5	23.5	1.128	203793_x_at	PCGF2	polycomb group ring finger 2
91	0.0006475	0.137968	9.1	8.2	1.11	1566935_at	TYRO3P	TYRO3P protein tyrosine kinase pseudogene
92	0.0006626	0.138642	10.8	15.2	0.711	203767_s_at	STS	steroid sulfatase (microsomal), isozyme S
93	0.0006683	0.138642	303.5	421.8	0.72	226136_at	GLIPR1	GLI pathogenesis-related 1 (glioma)
94	0.0006698	0.138642	52.1	81.1	0.642	216252_x_at	FAS	Fas (TNF receptor superfamily, member 6)
95	0.0006936	0.138643	244.7	420.5	0.582	221724_s_at	CLEC4A	C-type lectin domain family 4, member A
96	0.0006962	0.138643	11.6	13.1	0.885	230419_at	FLJ37644	hypothetical gene supported by AK094963
97	0.0007007	0.138643	26.8	33.2	0.807	225778_at	FUT1	fucosyltransferase 1 (galactoside 2-alpha-L-fucosyltransferase, H blood group)
98	0.0007017	0.138643	14.8	10.3	1.437	216063_at	HBBP1	hemoglobin, beta pseudogene 1
99	0.0007446	0.141496	6.9	6.2	1.113	207516_at	CHRNB4	cholinergic receptor, nicotinic, beta 4
100	0.0007492	0.141496	21.8	17.3	1.26	216910_at	XPNPEP2	X-prolyl aminopeptidase (aminopeptidase P) 2, membrane-bound
101	0.0007504	0.141496	14.7	12.5	1.176	1555655_at	OR10A4	olfactory receptor, family 10, subfamily A, member 4
102	0.0007552	0.141496	266.1	339	0.785	225606_at	BCL2L11	BCL2-like 11 (apoptosis facilitator)
103	0.0007678	0.142476	17	14.8	1.149	207967_at	VPS45	vacuolar protein sorting 45 homolog (S. cerevisiae)
104	0.0007749	0.142476	253.9	336.8	0.754	219079_at	CYB5R4	cytochrome b5 reductase 4
105	0.0008033	0.145491	94.6	134.1	0.705	222498_at	AZI2	5-azacytidine induced 2
106	0.0008103	0.145498	570.4	686.2	0.831	210817_s_at	CALCOCO2	calcium binding and coiled-coil domain 2
107	0.0008199	0.145498	344.4	494.4	0.697	211404_s_at	APLP2	amyloid beta (A4) precursor-like protein 2
108	0.0008241	0.145498	9.6	16.4	0.585	1562481_at	EST12	---
109	0.0008342	0.145498	78.3	105.7	0.741	203693_s_at	E2F3	E2F transcription factor 3
110	0.0008401	0.145498	23.2	33.6	0.69	205841_at	JAK2	Janus kinase 2 (a protein tyrosine kinase)
111	0.0008469	0.145498	10.2	9.1	1.121	1553504_at	MRGPRX4	MAS-related GPR, member X4
112	0.0008502	0.145498	140.6	212.9	0.66	203139_at	DAPK1	death-associated protein kinase 1
113	0.0008638	0.146671	186.1	235.2	0.791	226850_at	SUMF1	sulfatase modifying factor 1
114	0.0008963	0.151009	4.9	5.4	0.907	230684_at	GTPBP10	GTP-binding protein 10 (putative)
115	0.0009071	0.151653	34.8	21.7	1.604	228802_at	RBPMS2	RNA binding protein with multiple splicing 2
116	0.000969	0.159966	7.6	6.8	1.118	204596_s_at	STC1	stanniocalcin 1
117	0.0009718	0.159966	45.3	57	0.795	228061_at	CCDC126	coiled-coil domain containing 126
118	0.0009789	0.159966	31.4	22.6	1.389	244876_at	EST13	---
119	0.0009921	0.160913	12.4	10.7	1.159	233015_at	MBNL1	Muscleblind-like (Drosophila)
120	0.0010326	0.163112	21.6	14.5	1.49	234284_at	GNG8	guanine nucleotide binding protein (G protein), gamma 8
121	0.0010359	0.163112	38.2	24.8	1.54	1560262_at	EST14	Homo sapiens, clone IMAGE:5751523, mRNA
122	0.0010369	0.163112	5.4	4.8	1.125	1562902_at	EST15	Homo sapiens, clone IMAGE:5176738, mRNA
123	0.0010453	0.163112	1215.1	2084.9	0.583	205863_at	S100A12	S100 calcium binding protein A12
124	0.001057	0.163112	37.8	31.9	1.185	222302_at	EST16	---
125	0.0010646	0.163112	44.9	51.1	0.879	212932_at	RAB3GAP1	RAB3 GTPase activating protein subunit 1 (catalytic)
126	0.0010657	0.163112	36.3	49.6	0.732	233924_s_at	EXOC6	exocyst complex component 6
127	0.0010873	0.165254	34.5	41.5	0.831	230209_at	EST17	CDNA FLJ36477 fis, clone THYMU2017158
128	0.0011031	0.166491	498.4	419.3	1.189	41047_at	C9orf16	chromosome 9 open reading frame 16
129	0.0011355	0.169317	57.1	40.8	1.4	200884_at	CKB	creatine kinase, brain
130	0.0011374	0.169317	177	245.9	0.72	219157_at	KLHL2	kelch-like 2, Mayven (Drosophila)
131	0.0011527	0.169729	7.3	6.4	1.141	207818_s_at	HTR7	5-hydroxytryptamine (serotonin) receptor 7 (adenylate cyclase-coupled)
132	0.0011619	0.169729	13.3	16.1	0.826	234977_at	ZADH2	zinc binding alcohol dehydrogenase, domain containing 2
133	0.0011636	0.169729	4.6	4.3	1.07	238391_at	EST18	Transcribed locus
134	0.0011729	0.169945	125.2	160.3	0.781	222759_at	SUV420H1	suppressor of variegation 4-20 homolog 1 (Drosophila)
135	0.0011967	0.172245	16.5	13.5	1.222	233962_at	C20orf120	chromosome 20 open reading frame 120
136	0.0012118	0.17238	183	250.9	0.729	204526_s_at	TBC1D8	TBC1 domain family, member 8 (with GRAM domain)
137	0.0012135	0.17238	39.9	31.5	1.267	235417_at	SPOCD1	SPOC domain containing 1
138	0.0012282	0.172778	67.2	87.8	0.765	1552472_a_at	CENTB2	centaurin, beta 2
139	0.0012322	0.172778	423	513.3	0.824	200768_s_at	MAT2A	methionine adenosyltransferase II, alpha
140	0.001246	0.173593	17	14.7	1.156	229536_at	REC8	REC8 homolog (yeast)
141	0.0012825	0.17692	1790.8	2281.3	0.785	204220_at	GMFG	glia maturation factor, gamma
142	0.0012905	0.17692	41.6	35.4	1.175	234958_at	EST19	Clone HQ0352 PRO0352
143	0.0012943	0.17692	1519.9	1803	0.843	207168_s_at	H2AFY	H2A histone family, member Y
144	0.0013293	0.179461	9.9	8.3	1.193	1557235_at	EST20	CDNA FLJ44051 fis, clone TESTI4033433
145	0.0013294	0.179461	7.7	6.8	1.132	207120_at	ZNF667	zinc finger protein 667
146	0.0013481	0.180697	12	15.3	0.784	226688_at	C3orf23	chromosome 3 open reading frame 23
147	0.0013634	0.180697	201.6	311.2	0.648	224374_s_at	EMILIN2	elastin microfibril interfacer 2
148	0.0013635	0.180697	79.4	48.9	1.624	244523_at	MMD	monocyte to macrophage differentiation-associated
149	0.0014149	0.184908	10.4	9.1	1.143	226533_at	HINT3	histidine triad nucleotide binding protein 3
150	0.0014208	0.184908	505.7	358.5	1.411	202074_s_at	OPTN	optineurin
151	0.0014376	0.185467	10.9	9.6	1.135	234372_at	LOC644728	similar to Glyceraldehyde-3-phosphate dehydrogenase (GAPDH) (38 kDa BFA-dependent ADP-ribosylation substrate) (BARS-38)
152	0.0014476	0.185467	239.8	331.7	0.723	202192_s_at	GAS7	growth arrest-specific 7
153	0.0014638	0.185467	16.6	20.7	0.802	1559052_s_at	PAK2	p21 (CDKN1A)-activated kinase 2
154	0.001472	0.185467	32.5	47.6	0.683	223304_at	SLC37A3	solute carrier family 37 (glycerol-3-phosphate transporter), member 3
155	0.0014909	0.185467	43.1	58.5	0.737	213582_at	ATP11A	ATPase, Class VI, type 11A
156	0.0015072	0.185467	6.5	5.8	1.121	233770_at	EST21	CDNA FLJ12077 fis, clone HEMBB1002453
157	0.001515	0.185467	14.1	12.7	1.11	234627_at	FLJ21408	hypothetical gene supported by AK025061
158	0.0015202	0.185467	815.3	1047.6	0.778	209007_s_at	C1orf63	chromosome 1 open reading frame 63
159	0.0015303	0.185467	15.6	11.2	1.393	214502_at	HIST1H2BJ	histone cluster 1, H2bj
160	0.0015327	0.185467	206.6	140.7	1.468	202124_s_at	TRAK2	trafficking protein, kinesin binding 2
161	0.0015384	0.185467	16.1	12.9	1.248	223709_s_at	WNT10A	wingless-type MMTV integration site family, member 10A
162	0.0015439	0.185467	143.1	194.3	0.736	219132_at	PELI2	pellino homolog 2 (Drosophila)
163	0.0015614	0.185467	556.9	684.6	0.813	217492_s_at	LOC731292 /// PTEN /// PTENP1	phosphatase and tensin homolog (mutated in multiple advanced cancers 1) /// phosphatase and tensin homolog (mutated in multiple advanced cancers 1), pseudogene 1 /// similar to Phosphatidylinositol-3,4,5-trisphosphate 3-phosphatase and dual-specificity protein phosphatase PTEN (Phosphatase and tensin homolog) (Mutated in multiple advanced cancers 1)
164	0.0015616	0.185467	7.4	6.7	1.104	241226_at	EST22	Transcribed locus
165	0.0015646	0.185467	12.1	10.6	1.142	231965_at	FAM113A	family with sequence similarity 113, member A
166	0.0015704	0.185467	39.4	69.3	0.569	207605_x_at	ZNF117	zinc finger protein 117
167	0.0016018	0.185467	22.4	19.4	1.155	232249_at	FMNL3	formin-like 3
168	0.0016115	0.185467	81.2	116	0.7	205698_s_at	MAP2K6	mitogen-activated protein kinase kinase 6
169	0.0016129	0.185467	110.4	140.3	0.787	229798_s_at	EST23	---
170	0.00162	0.185467	21	17.7	1.186	219554_at	RHCG	Rh family, C glycoprotein
171	0.0016253	0.185467	7	6.1	1.148	244690_at	EST24	Transcribed locus
172	0.0016299	0.185467	343.7	497.4	0.691	225919_s_at	C9orf72	chromosome 9 open reading frame 72
173	0.0016422	0.185894	74.3	101.7	0.731	213792_s_at	INSR	insulin receptor
174	0.0016774	0.188257	23.1	26.8	0.862	208328_s_at	MEF2A	myocyte enhancer factor 2A
175	0.0016804	0.188257	6.9	6.2	1.113	207362_at	SLC30A4	solute carrier family 30 (zinc transporter), member 4
176	0.0017093	0.190353	17.5	15.4	1.136	206521_s_at	GTF2A1	general transcription factor IIA, 1, 19/37kDa
177	0.0017349	0.190353	100.2	142	0.706	218027_at	MRPL15	mitochondrial ribosomal protein L15
178	0.0017372	0.190353	19.6	22.8	0.86	224198_at	ELA1	elastase 1, pancreatic
179	0.0017408	0.190353	69.6	97.1	0.717	212572_at	STK38L	serine/threonine kinase 38 like
180	0.0017429	0.190353	22.3	18.6	1.199	206993_at	ATP5S	ATP synthase, H+ transporting, mitochondrial F0 complex, subunit s (factor B)
181	0.0017878	0.193314	45.4	36.5	1.244	203479_s_at	OTUD4	OTU domain containing 4
182	0.0018349	0.197111	13.4	11	1.218	232820_s_at	FAM112A	family with sequence similarity 112, member A
183	0.0018537	0.197111	7.2	6.6	1.091	1558621_at	CABLES1	Cdk5 and Abl enzyme substrate 1
184	0.0018542	0.197111	59.1	49.6	1.192	220765_s_at	LIMS2	LIM and senescent cell antigen-like domains 2
185	0.0018592	0.197111	24.3	20.6	1.18	205477_s_at	AMBP	alpha-1-microglobulin/bikunin precursor
186	0.0018895	0.19864	102.8	59	1.742	207826_s_at	ID3	inhibitor of DNA binding 3, dominant negative helix-loop-helix protein
187	0.0018919	0.19864	10.5	17.8	0.59	209992_at	PFKFB2	6-phosphofructo-2-kinase/fructose-2,6-biphosphatase 2
188	0.0019279	0.201315	207.8	151.9	1.368	201841_s_at	HSPB1	heat shock 27kDa protein 1
189	0.0019359	0.201315	61.4	83.5	0.735	210768_x_at	TMCO1	transmembrane and coiled-coil domains 1
190	0.0019511	0.20193	43.1	63.6	0.678	242794_at	MAML3	mastermind-like 3 (Drosophila)
191	0.0019761	0.201949	58.7	79.2	0.741	213379_at	COQ2	coenzyme Q2 homolog, prenyltransferase (yeast)
192	0.0019833	0.201949	425.9	650.8	0.654	202446_s_at	PLSCR1	phospholipid scramblase 1
193	0.001984	0.201949	24.7	28.7	0.861	204210_s_at	PCYT1A	phosphate cytidylyltransferase 1, choline, alpha
194	0.0019926	0.201949	31.8	58.3	0.545	236898_at	EST25	Transcribed locus, strongly similar to XP_001101634.1 similar to tripartite motif-containing 25 [Macaca mulatta]
195	0.0020003	0.201949	8.8	7.4	1.189	242661_x_at	ALS2CR12	amyotrophic lateral sclerosis 2 (juvenile) chromosome region, candidate 12
196	0.0020132	0.201949	19.4	15.4	1.26	1558773_s_at	RANBP10	RAN binding protein 10
197	0.0020315	0.201949	63.6	79.5	0.8	218896_s_at	C17orf85	chromosome 17 open reading frame 85
198	0.0020331	0.201949	27.8	37.2	0.747	220865_s_at	PDSS1	prenyl (decaprenyl) diphosphate synthase, subunit 1
199	0.0020384	0.201949	214.1	282.4	0.758	224511_s_at	TXNDC17	thioredoxin domain containing 17
200	0.002045	0.201949	7.6	6.4	1.187	243347_at	EST26	---
201	0.0020535	0.201949	8.1	7	1.157	236336_at	EST27	CDNA clone IMAGE:4796690
202	0.0020976	0.203078	153.9	205.6	0.749	224983_at	SCARB2	scavenger receptor class B, member 2
203	0.0020994	0.203078	30.1	26	1.158	1569144_a_at	LOC653325 /// MGC59937	Similar to RIKEN cDNA 2310002J15 gene /// hypothetical LOC653325
204	0.0021044	0.203078	15.9	13.7	1.161	234511_at	C20orf86	chromosome 20 open reading frame 86
205	0.0021061	0.203078	20.3	17.2	1.18	237254_at	SLC5A11	solute carrier family 5 (sodium/glucose cotransporter), member 11
206	0.0021117	0.203078	9.3	10.5	0.886	231310_at	EST28	Transcribed locus
207	0.0021708	0.206122	15.7	13	1.208	244226_s_at	EST29	---
208	0.0021995	0.206122	13.3	11.4	1.167	230957_at	PCDHB19P	Protocadherin beta 19 pseudogene
209	0.0022056	0.206122	10.8	9.5	1.137	232321_at	MUC17	mucin 17, cell surface associated
210	0.0022095	0.206122	27.4	19.8	1.384	235557_at	LOC150763	hypothetical protein LOC150763
211	0.0022184	0.206122	11251.4	8508.5	1.322	214414_x_at	HBA2	hemoglobin, alpha 2
212	0.0022204	0.206122	16.1	13.8	1.167	1558118_at	DGCR5	DiGeorge syndrome critical region gene 5 (non-coding)
213	0.0022233	0.206122	18.1	15.9	1.138	231994_at	CHDH	choline dehydrogenase
214	0.0022287	0.206122	29.1	34.7	0.839	212710_at	CAMSAP1	calmodulin regulated spectrin-associated protein 1
215	0.0022526	0.20684	94.3	73.7	1.28	243579_at	MSI2	musashi homolog 2 (Drosophila)
216	0.0022555	0.20684	446.2	305.3	1.462	200702_s_at	DDX24	DEAD (Asp-Glu-Ala-Asp) box polypeptide 24
217	0.0022662	0.206948	94.9	124.4	0.763	227046_at	SLC39A11	solute carrier family 39 (metal ion transporter), member 11
218	0.0022937	0.208511	36	31.2	1.154	40020_at	CELSR3	cadherin, EGF LAG seven-pass G-type receptor 3 (flamingo homolog, Drosophila)
219	0.0023025	0.208511	27.6	22.9	1.205	218903_s_at	OBFC2B	oligonucleotide/oligosaccharide-binding fold containing 2B
220	0.0023288	0.208833	5.5	6.7	0.821	223861_at	HORMAD1	HORMA domain containing 1
221	0.0023482	0.208833	508.5	692.2	0.735	201926_s_at	CD55	CD55 molecule, decay accelerating factor for complement (Cromer blood group)
222	0.0023504	0.208833	1265.9	1098.5	1.152	209075_s_at	ISCU	iron-sulfur cluster scaffold homolog (E. coli)
223	0.0023512	0.208833	7.1	6	1.183	231721_at	JAM3	junctional adhesion molecule 3
224	0.0023541	0.208833	8.2	7.4	1.108	237505_at	EST30	Transcribed locus
225	0.0023681	0.209221	67.4	100.4	0.671	201952_at	ALCAM	activated leukocyte cell adhesion molecule
226	0.0023885	0.209821	10	8.7	1.149	211896_s_at	DCN	decorin
227	0.0023942	0.209821	40.2	31.8	1.264	216080_s_at	FADS3	fatty acid desaturase 3
228	0.0024268	0.210236	252.5	326.4	0.774	202277_at	SPTLC1	serine palmitoyltransferase, long chain base subunit 1
229	0.0024345	0.210236	37.7	56.3	0.67	208488_s_at	CR1	complement component (3b/4b) receptor 1 (Knops blood group)
230	0.0024368	0.210236	100.3	135.1	0.742	213868_s_at	DHRS7	Dehydrogenase/reductase (SDR family) member 7
231	0.002443	0.210236	314.9	419.1	0.751	225921_at	NIN	ninein (GSK3B interacting protein)
232	0.0024473	0.210236	56.7	82.8	0.685	233329_s_at	KRCC1	lysine-rich coiled-coil 1
233	0.0024717	0.210871	28.3	24.6	1.15	232663_s_at	LOC390595	similar to ubiquitin-associated protein 1 (predicted)
234	0.0024741	0.210871	88.9	143.5	0.62	204150_at	STAB1	stabilin 1
235	0.0025108	0.213163	10	11.5	0.87	219831_at	CDKL3	cyclin-dependent kinase-like 3
236	0.0025283	0.213659	69.8	101.9	0.685	216202_s_at	SPTLC2	serine palmitoyltransferase, long chain base subunit 2
237	0.0025363	0.213659	28.7	24.3	1.181	233381_at	RUFY1	RUN and FYVE domain containing 1
238	0.002552	0.214131	67.7	84	0.806	222842_at	EIF2C4	eukaryotic translation initiation factor 2C, 4
239	0.0025663	0.214131	13.7	10.6	1.292	1554413_s_at	RUNDC2B /// RUNDC2C	RUN domain containing 2B /// RUN domain containing 2C
240	0.0025984	0.214131	13.9	12.2	1.139	202403_s_at	COL1A2	collagen, type I, alpha 2
241	0.0026028	0.214131	531.4	440.6	1.206	210950_s_at	FDFT1	farnesyl-diphosphate farnesyltransferase 1
242	0.0026049	0.214131	10.1	8.5	1.188	215742_at	EST31	CDNA FLJ12157 fis, clone MAMMA1000500
243	0.0026715	0.214131	35.9	42.2	0.851	221567_at	NOL3	nucleolar protein 3 (apoptosis repressor with CARD domain)
244	0.0026914	0.214131	16	12	1.333	203151_at	MAP1A	microtubule-associated protein 1A
245	0.0026925	0.214131	406.6	540.5	0.752	208864_s_at	TXN	thioredoxin
246	0.0027056	0.214131	83	62.3	1.332	201072_s_at	SMARCC1	SWI/SNF related, matrix associated, actin dependent regulator of chromatin, subfamily c, member 1
247	0.0027151	0.214131	77.7	63.5	1.224	211358_s_at	CIZ1	CDKN1A interacting zinc finger protein 1
248	0.0027238	0.214131	11.1	13.7	0.81	205416_s_at	ATXN3	ataxin 3
249	0.0027307	0.214131	27	23.9	1.13	244694_at	LOC402665	hCG1651476
250	0.0027312	0.214131	94.6	135.6	0.698	212511_at	PICALM	phosphatidylinositol binding clathrin assembly protein
251	0.0027355	0.214131	81.1	112.4	0.722	223978_s_at	CRLS1	cardiolipin synthase 1
252	0.0027373	0.214131	12.1	10.7	1.131	210923_at	SLC1A7	solute carrier family 1 (glutamate transporter), member 7
253	0.0027381	0.214131	5.6	5.1	1.098	204320_at	COL11A1	collagen, type XI, alpha 1
254	0.0027391	0.214131	61	83.3	0.732	209666_s_at	CHUK	conserved helix-loop-helix ubiquitous kinase
255	0.0027469	0.214131	29.9	24.5	1.22	238097_at	EST32	---
256	0.0027488	0.214131	10.1	8.6	1.174	205295_at	CKMT2	creatine kinase, mitochondrial 2 (sarcomeric)
257	0.002773	0.214741	240.1	331.4	0.725	1555797_a_at	ARPC5	actin related protein 2/3 complex, subunit 5, 16kDa
258	0.0027764	0.214741	32.5	28.1	1.157	235402_at	C11orf66	chromosome 11 open reading frame 66
259	0.0027932	0.215275	30.8	25.5	1.208	216562_at	EST33	---
260	0.0028228	0.215839	19.6	17.1	1.146	1553967_at	ADAT3	adenosine deaminase, tRNA-specific 3, TAD3 homolog (S. cerevisiae)
261	0.0028312	0.215839	883.8	1069.3	0.827	226525_at	EST34	Transcribed locus
262	0.0028534	0.215839	65.1	109.4	0.595	220034_at	IRAK3	interleukin-1 receptor-associated kinase 3
263	0.002856	0.215839	7.7	7.1	1.085	1563656_at	EST35	MRNA; cDNA DKFZp586H1217 (from clone DKFZp586H1217)
264	0.0028594	0.215839	60.5	53.8	1.125	233235_x_at	EST36	CDNA: FLJ21443 fis, clone COL04430
265	0.0028763	0.215839	5	5.5	0.909	1558640_a_at	LOC728411	Similar to Beta-glucuronidase precursor
266	0.00288	0.215839	143.4	216.8	0.661	204646_at	DPYD	dihydropyrimidine dehydrogenase
267	0.0028883	0.215839	52.8	83.6	0.632	207719_x_at	CEP170	centrosomal protein 170kDa
268	0.0028899	0.215839	41.3	50.9	0.811	228791_at	C15orf38	Chromosome 15 open reading frame 38
269	0.0029145	0.216931	17.6	15	1.173	240705_at	CYP19A1	cytochrome P450, family 19, subfamily A, polypeptide 1
270	0.002927	0.217117	50.7	42.9	1.182	218725_at	SLC25A22	solute carrier family 25 (mitochondrial carrier: glutamate), member 22
271	0.0029956	0.22081	105.1	163.4	0.643	201328_at	ETS2	v-ets erythroblastosis virus E26 oncogene homolog 2 (avian)
272	0.0029971	0.22081	13.9	16.3	0.853	239332_at	EST37	Homo sapiens, clone IMAGE:3897156, mRNA
273	0.0030195	0.221709	14	16.9	0.828	240394_at	EST38	Transcribed locus
274	0.0030486	0.222266	60.3	51.8	1.164	1556900_at	LOC149773	hypothetical protein LOC149773
275	0.003057	0.222266	43.4	33.4	1.299	220588_at	BCAS4	breast carcinoma amplified sequence 4
276	0.0030668	0.222266	10.1	8.4	1.202	210127_at	RAB6B	RAB6B, member RAS oncogene family
277	0.003068	0.222266	5.5	4.9	1.122	1559450_at	EST39	CDNA clone IMAGE:5286225
278	0.0031093	0.222484	22	36.6	0.601	1558920_at	EST40	CDNA FLJ43417 fis, clone OCBBF2026025
279	0.0031157	0.222484	9.2	8.2	1.122	206847_s_at	HOXA7	homeobox A7
280	0.0031167	0.222484	12.9	11.3	1.142	216303_s_at	MTMR1	myotubularin related protein 1
281	0.0031306	0.222484	14	12.3	1.138	216799_at	EST41	MRNA; cDNA DKFZp547G044 (from clone DKFZp547G044)
282	0.0031308	0.222484	5.8	5.3	1.094	242130_at	EST42	Transcribed locus
283	0.003145	0.222484	10.6	9.4	1.128	1562106_at	EST43	Homo sapiens, clone IMAGE:5240933, mRNA
284	0.0031465	0.222484	40.2	46.9	0.857	224416_s_at	MED28	mediator complex subunit 28
285	0.0031529	0.222484	441.7	716.5	0.616	203799_at	CD302	CD302 molecule
286	0.0031804	0.222882	23.2	19.5	1.19	243062_at	FLCN	folliculin
287	0.0031881	0.222882	15.1	19.7	0.766	239574_at	EST44	Transcribed locus
288	0.0031893	0.222882	5.7	5.2	1.096	1559518_at	HSD17B12	Hydroxysteroid (17-beta) dehydrogenase 12
289	0.0032	0.222913	27.3	38.8	0.704	207601_at	SULT1B1	sulfotransferase family, cytosolic, 1B, member 1
290	0.0032186	0.223143	14.6	13	1.123	219576_at	MAP7D3	MAP7 domain containing 3
291	0.0032288	0.223143	98.4	127.1	0.774	209234_at	KIF1B	kinesin family member 1B
292	0.0032341	0.223143	151.4	100.7	1.503	225775_at	TSPAN33	tetraspanin 33
293	0.003255	0.223168	10.8	12.9	0.837	238921_at	LOC641767 /// LOC644794	hypothetical protein LOC641767 /// hypothetical LOC644794
294	0.0032757	0.223813	5.2	5.8	0.897	236262_at	MMRN2	multimerin 2
295	0.0032957	0.223813	20.4	16.2	1.259	215526_at	EST45	MRNA; cDNA DKFZp586C2020 (from clone DKFZp586C2020)
296	0.0032963	0.223813	14.9	13.2	1.129	236914_at	EST46	Transcribed locus, moderately similar to XP_001137307.1 hypothetical protein [Pan troglodytes]
297	0.0033056	0.223813	43.6	58.4	0.747	236465_at	RNF175	ring finger protein 175
298	0.0033397	0.225413	106.2	210.1	0.505	204619_s_at	VCAN	versican
299	0.0033646	0.225413	15.3	12.5	1.224	243365_s_at	AUTS2	autism susceptibility candidate 2
300	0.0033776	0.225413	165.7	146	1.135	201618_x_at	GPAA1	glycosylphosphatidylinositol anchor attachment protein 1 homolog (yeast)
301	0.0033828	0.225413	82.2	97.6	0.842	209445_x_at	C7orf44	chromosome 7 open reading frame 44
302	0.0033881	0.225413	66.1	101.4	0.652	1552485_at	LACTB	lactamase, beta
303	0.003393	0.225413	6	5.5	1.091	1558010_s_at	SLC1A2	solute carrier family 1 (glial high affinity glutamate transporter), member 2
304	0.0034043	0.225413	8	11	0.727	225008_at	EST47	CDNA FLJ39064 fis, clone NT2RP7014583
305	0.0034122	0.225413	13.5	11.3	1.195	1560108_at	EST48	CDNA FLJ30757 fis, clone FEBRA2000468
306	0.0034231	0.225447	29.3	27.2	1.077	244055_at	EST49	Transcribed locus
307	0.003447	0.226336	16.6	20	0.83	233750_s_at	C1orf25	chromosome 1 open reading frame 25
308	0.0034598	0.226492	5.4	5	1.08	220361_at	IQCH	IQ motif containing H
309	0.0034717	0.226588	110	181.2	0.607	222303_at	EST50	---
310	0.0035018	0.227648	58.3	80.3	0.726	230937_at	LOC285835	hypothetical protein LOC285835
311	0.0035345	0.227648	39.4	52	0.758	207627_s_at	TFCP2	transcription factor CP2
312	0.0035387	0.227648	20.3	17.5	1.16	1555752_at	STH	saitohin
313	0.0035415	0.227648	3088.2	3805.3	0.812	212501_at	CEBPB	CCAAT/enhancer binding protein (C/EBP), beta
314	0.0035511	0.227648	6.2	5.7	1.088	244675_at	RGS8	regulator of G-protein signaling 8
315	0.0035712	0.227648	12.7	11.2	1.134	208275_x_at	UTF1	undifferentiated embryonic cell transcription factor 1
316	0.003572	0.227648	397.4	524.7	0.757	210951_x_at	RAB27A	RAB27A, member RAS oncogene family
317	0.0035822	0.227648	7.8	6.7	1.164	219840_s_at	TCL6	T-cell leukemia/lymphoma 6
318	0.0036258	0.22906	124.1	166.3	0.746	219256_s_at	SH3TC1	SH3 domain and tetratricopeptide repeats 1
319	0.003657	0.22906	5.3	4.8	1.104	1558778_s_at	MKL2	MKL/myocardin-like 2
320	0.0036604	0.22906	32.1	27.1	1.185	218480_at	AGBL5	ATP/GTP binding protein-like 5
321	0.0036724	0.22906	118	176.7	0.668	204099_at	SMARCD3	SWI/SNF related, matrix associated, actin dependent regulator of chromatin, subfamily d, member 3
322	0.0036782	0.22906	480.1	579	0.829	225750_at	EST51	CDNA FLJ14162 fis, clone NT2RM4002504
323	0.0037151	0.230213	50.7	43.5	1.166	214253_s_at	DTNB	dystrobrevin, beta
324	0.0037179	0.230213	12.1	10.8	1.12	243048_at	CECR7	cat eye syndrome chromosome region, candidate 7
325	0.0037573	0.231324	9	7.9	1.139	1556012_at	KLHDC7A	kelch domain containing 7A
326	0.0037733	0.231324	17.6	23.4	0.752	215285_s_at	PHTF1	putative homeodomain transcription factor 1
327	0.0037796	0.231324	64.4	81.7	0.788	231321_s_at	PHCA	Phytoceramidase, alkaline
328	0.0037827	0.231324	5.4	4.9	1.102	238901_at	EST52	Full length insert cDNA clone ZE01A04
329	0.0037929	0.231324	25.4	21.4	1.187	214595_at	KCNG1	potassium voltage-gated channel, subfamily G, member 1
330	0.0037997	0.231324	10.5	9.4	1.117	216470_x_at	PRSS1 /// PRSS2 /// PRSS3 /// TRY6	protease, serine, 1 (trypsin 1) /// protease, serine, 2 (trypsin 2) /// protease, serine, 3 (mesotrypsin) /// trypsinogen C
331	0.003819	0.23185	36.6	59.4	0.616	204787_at	VSIG4	V-set and immunoglobulin domain containing 4
332	0.0038409	0.232131	11.7	10.2	1.147	216101_at	EST53	Full length insert cDNA clone YR67C11
333	0.003845	0.232131	51	75.1	0.679	224862_at	GNAQ	Guanine nucleotide binding protein (G protein), q polypeptide
334	0.0038726	0.232138	17.6	23.6	0.746	234664_at	LOC284701	hypothetical protein LOC284701
335	0.0038783	0.232138	16.8	14	1.2	202796_at	SYNPO	synaptopodin
336	0.0038844	0.232138	11.4	10	1.14	238217_at	EST54	Transcribed locus
337	0.0039046	0.232138	559.2	823.8	0.679	209184_s_at	IRS2	insulin receptor substrate 2
338	0.0039047	0.232138	5.6	5.2	1.077	1565578_at	EST55	CDNA FLJ34486 fis, clone HLUNG2004217
339	0.0039092	0.232138	202.6	269.2	0.753	217823_s_at	UBE2J1	ubiquitin-conjugating enzyme E2, J1 (UBC6 homolog, yeast)
340	0.0039524	0.2333	7	6.2	1.129	240873_x_at	DAB2	disabled homolog 2, mitogen-responsive phosphoprotein (Drosophila)
341	0.0039666	0.2333	206.9	281.1	0.736	212795_at	KIAA1033	KIAA1033
342	0.0039678	0.2333	36	48.9	0.736	239085_at	EST56	Transcribed locus
343	0.0039717	0.2333	110.8	171.2	0.647	223423_at	GPR160	G protein-coupled receptor 160
344	0.003992	0.233646	12.3	10.8	1.139	238917_s_at	MGC24039	hypothetical protein MGC24039
345	0.0039991	0.233646	36.9	48.4	0.762	226395_at	LOC286170	hypothetical protein LOC286170
346	0.0040209	0.234286	155.6	222.8	0.698	215000_s_at	FEZ2	fasciculation and elongation protein zeta 2 (zygin II)
347	0.0040316	0.234286	196.3	235.6	0.833	203605_at	SRP54	signal recognition particle 54kDa
348	0.0040539	0.234953	7.7	6.6	1.167	242805_at	EST57	---
349	0.0040853	0.236143	50.4	66.2	0.761	204043_at	TCN2	transcobalamin II; macrocytic anemia
350	0.004142	0.237652	9.8	11.4	0.86	237845_at	EST58	Transcribed locus, moderately similar to XP_001103240.1 similar to kinesin family member 27 [Macaca mulatta]
351	0.0041442	0.237652	28.5	22.5	1.267	1569499_at	EST59	CDNA clone IMAGE:3840913
352	0.0041794	0.237721	21.1	18.5	1.141	217876_at	GTF3C5	general transcription factor IIIC, polypeptide 5, 63kDa
353	0.0041852	0.237721	9.9	15.3	0.647	223660_at	ADORA3	adenosine A3 receptor
354	0.0041855	0.237721	5.8	6.3	0.921	231160_at	EST60	Transcribed locus
355	0.0041901	0.237721	9.7	15.7	0.618	236901_at	EST61	Transcribed locus
356	0.0042001	0.237721	20.9	18	1.161	215979_s_at	SLC7A1	solute carrier family 7 (cationic amino acid transporter, y+ system), member 1
357	0.0042336	0.238635	1525.2	1779.3	0.857	208736_at	ARPC3	actin related protein 2/3 complex, subunit 3, 21kDa
358	0.0042382	0.238635	82.6	123.2	0.67	229383_at	EST62	CDNA FLJ34016 fis, clone FCBBF2002541
359	0.0042654	0.239546	32	27.2	1.176	32137_at	JAG2	jagged 2
360	0.0042776	0.239577	7.6	6.9	1.101	213249_at	FBXL7	F-box and leucine-rich repeat protein 7
361	0.004288	0.239577	2770.3	3252	0.852	202803_s_at	ITGB2	integrin, beta 2 (complement component 3 receptor 3 and 4 subunit)
362	0.0043207	0.240785	119	159.5	0.746	203310_at	STXBP3	syntaxin binding protein 3
363	0.0043348	0.240866	798.5	1181	0.676	202295_s_at	CTSH	cathepsin H
364	0.0043539	0.240866	10.4	9.1	1.143	220994_s_at	STXBP6	syntaxin binding protein 6 (amisyn)
365	0.0043554	0.240866	49	90.4	0.542	212224_at	ALDH1A1	aldehyde dehydrogenase 1 family, member A1
366	0.0043814	0.241689	208.3	260.9	0.798	212120_at	RHOQ	ras homolog gene family, member Q
367	0.0044351	0.243192	32.8	29.9	1.097	37586_at	ZNF142	zinc finger protein 142
368	0.0044532	0.243192	285.1	404.8	0.704	219356_s_at	CHMP5	chromatin modifying protein 5
369	0.0044575	0.243192	118.6	152.6	0.777	241370_at	LOC286052	hypothetical protein LOC286052
370	0.0044646	0.243192	13.1	11.4	1.149	1558476_at	C1orf165	Chromosome 1 open reading frame 165
371	0.0044846	0.243323	5.5	6.2	0.887	206533_at	CHRNA5	cholinergic receptor, nicotinic, alpha 5
372	0.0044894	0.243323	33.2	28.8	1.153	229979_x_at	EST63	Transcribed locus
373	0.004526	0.244676	66.2	83.5	0.793	200764_s_at	CTNNA1	catenin (cadherin-associated protein), alpha 1, 102kDa
374	0.0045562	0.244676	7.3	6.5	1.123	240874_at	EST64	Transcribed locus
375	0.0045579	0.244676	20.4	17.2	1.186	1556672_a_at	RBM6	RNA binding motif protein 6
376	0.0045594	0.244676	13.6	10.9	1.248	236268_at	SEC22C	SEC22 vesicle trafficking protein homolog C (S. cerevisiae)
377	0.004594	0.245926	68.3	57	1.198	220968_s_at	TSPAN9	tetraspanin 9
378	0.0046162	0.246507	363.3	284.7	1.276	223042_s_at	FUNDC2	FUN14 domain containing 2
379	0.0046834	0.249483	6.9	9.4	0.734	226311_at	EST65	CDNA clone IMAGE:30924414
380	0.0046988	0.249691	5	4.7	1.064	1570482_at	EST66	Pp14356
381	0.0047595	0.251374	5.9	6.6	0.894	1562274_at	EST67	MRNA; cDNA DKFZp313I0929 (from clone DKFZp313I0929)
382	0.0047694	0.251374	40.5	32.8	1.235	201792_at	AEBP1	AE binding protein 1
383	0.004776	0.251374	11.7	13.7	0.854	229671_s_at	C21orf45	Chromosome 21 open reading frame 45
384	0.0047834	0.251374	23	15.8	1.456	208501_at	GFI1B	growth factor independent 1B (potential regulator of CDKN1A, translocated in CML)
385	0.0047883	0.251374	6.6	5.9	1.119	206142_at	ZNF135	zinc finger protein 135
386	0.0048128	0.252052	6.9	6.4	1.078	233594_at	EST68	CDNA clone IMAGE:4823221
387	0.0048453	0.253144	9	8	1.125	1565407_at	LHX9	LIM homeobox 9
388	0.004861	0.253355	7.1	6.3	1.127	1559634_at	CHRM3	cholinergic receptor, muscarinic 3
389	0.0049266	0.255346	23.8	36.5	0.652	236297_at	EST69	CDNA FLJ45742 fis, clone KIDNE2016327
390	0.0049321	0.255346	29.6	33.1	0.894	215930_s_at	CTAGE5	CTAGE family, member 5
391	0.0049462	0.255346	101.1	128.9	0.784	209463_s_at	TAF12	TAF12 RNA polymerase II, TATA box binding protein (TBP)-associated factor, 20kDa
392	0.0049747	0.255603	26.4	18.6	1.419	206759_at	FCER2	Fc fragment of IgE, low affinity II, receptor for (CD23)
393	0.0049881	0.255687	14.3	12.3	1.163	230950_at	EST70	Transcribed locus
