# Supplementary material for: Biomarkers for Early and Late Stage Chronic Allograft Nephropathy by Proteogenomic Profiling of Peripheral Blood
Source: PLoS One. 2009 Jul 10;4(7):e6212. doi: 10.1371/journal.pone.0006212 (PMC2703807; doi:10.1371/journal.pone.0006212)
Supplement: Table S6 — (0.03 MB XLS) [file pone.0006212.s006.xls]

## Sheet: Sheet1
Differentially expressed consensus genes for mild CAN for both Test Sets
	Parametric p-value	FDR	Geom mean of intensities in class 1: Banff 0	Geom mean of intensities in class 2: Banff 2,3	Ratio of geom means	Probe Set ID	Gene Symbol
1	0.0001775	0.999937	11.1	9	1.233	1566879_at	EST1
2	0.0003852	0.999937	4.9	4.5	1.089	241139_at	EST2
3	0.0004281	0.999937	5.5	6.1	0.902	231591_at	BHMT
4	0.0004852	0.999937	20.5	26.2	0.782	242619_x_at	EST3
5	0.0005716	0.999937	20.8	34.5	0.603	206674_at	FLT3
6	0.0005983	0.999937	5.6	4.9	1.143	204005_s_at	PAWR
7	0.0006361	0.999937	23	39.6	0.581	220112_at	ANKRD55
8	0.0006841	0.999937	6.6	5.9	1.119	239312_at	EST4
9	0.0007962	0.999937	21.4	28.1	0.762	205977_s_at	EPHA1
10	0.0008868	0.999937	9.3	8.1	1.148	210412_at	GRIN2B
11	0.0008881	0.999937	5	4.5	1.111	216089_at	MCFD2L
12	0.0009531	0.999937	10	8.5	1.176	226211_at	MEG3
13	0.001086	0.999937	58.7	72.7	0.807	226856_at	MUSTN1
14	0.001156	0.999937	11.7	14.7	0.796	229671_s_at	C21orf45
15	0.001212	0.999937	10	11.6	0.862	219831_at	CDKL3
16	0.0013123	0.999937	8.7	10	0.87	233429_at	FLJ23577
17	0.0013489	0.999937	14	19	0.737	210896_s_at	ASPH
18	0.0014846	0.999937	9.7	15	0.647	236901_at	EST5
19	0.0015437	0.999937	7.7	6.8	1.132	213994_s_at	SPON1
20	0.0015498	0.999937	11	9.5	1.158	242417_at	LOC283278
21	0.0015652	0.999937	6.3	5.6	1.125	229777_at	CLRN3
22	0.0016885	0.999937	311.3	218.7	1.423	205039_s_at	IKZF1
23	0.0017597	0.999937	18.8	22.5	0.836	204113_at	CUGBP1
24	0.0019344	0.999937	11.6	14.8	0.784	233650_at	CEP63
25	0.0019513	0.999937	42.8	57	0.751	236832_at	LOC221442
26	0.0019757	0.999937	21.9	18.6	1.177	228721_at	C3orf41
27	0.0020356	0.999937	6.9	8.9	0.775	226311_at	EST6
28	0.0020555	0.999937	5.5	4.6	1.196	1566428_at	EST7
29	0.0020848	0.999937	18.7	15	1.247	229532_at	ZNF502
30	0.0021794	0.999937	10.6	12	0.883	1554615_at	EST8
31	0.0022636	0.999937	5.9	5.4	1.093	230650_at	EST9
32	0.0022797	0.999937	76.1	62.4	1.22	204459_at	CSTF2
33	0.0023808	0.999937	5.3	4.8	1.104	1570050_at	EST10
34	0.0023855	0.999937	4.7	4.3	1.093	1566096_x_at	EST11
35	0.0025531	0.999937	9	8	1.125	1565407_at	LHX9
36	0.0025848	0.999937	5.1	5.6	0.911	232770_at	TUSC3
37	0.0026131	0.999937	6.4	5.6	1.143	204475_at	MMP1
38	0.0026527	0.999937	11.3	14.3	0.79	243349_at	KIAA1324
39	0.0027257	0.999937	5.7	5.1	1.118	240604_at	EXOD1
40	0.0027342	0.999937	6	5.6	1.071	210096_at	CYP4B1
41	0.0027896	0.999937	39.3	22	1.786	228390_at	EST12
42	0.0027907	0.999937	6.3	6.9	0.913	228977_at	LOC729680
43	0.0028215	0.999937	9.5	10.6	0.896	213807_x_at	MET
44	0.0028343	0.999937	7.9	6.7	1.179	228716_at	THRB
45	0.0029105	0.999937	6.1	10.7	0.57	1560800_at	EST13
46	0.0031196	0.999937	12.6	14.3	0.881	1567060_at	OR8G1
47	0.0033408	0.999937	24.1	19.6	1.23	223497_at	FAM135A
48	0.0039416	0.999937	5.3	5.9	0.898	211524_at	NFKB2
49	0.0039539	0.999937	14.2	12.3	1.154	241261_x_at	EST14
50	0.003958	0.999937	12.1	10.5	1.152	243048_at	CECR7
51	0.0040206	0.999937	34.8	22.1	1.575	228802_at	RBPMS2
52	0.004032	0.999937	4.7	4.4	1.068	219196_at	SCG3
53	0.0041033	0.999937	18.9	24.7	0.765	227614_at	HKDC1
54	0.0041799	0.999937	39.2	46	0.852	204195_s_at	PKNOX1
55	0.0042431	0.999937	25	30.2	0.828	228515_at	LOC90784
56	0.0042468	0.999937	9.7	8.7	1.115	1566739_at	PLCE1
57	0.0043315	0.999937	27.7	33.5	0.827	222491_at	HGSNAT
58	0.0044839	0.999937	7.3	8.1	0.901	1553447_at	AGBL1
59	0.0045669	0.999937	6.7	6.2	1.081	229092_at	EST15
60	0.0047554	0.999937	9.7	11.1	0.874	233993_at	EST16
61	0.004775	0.999937	17.7	21	0.843	242264_at	EST17
62	0.0048752	0.999937	34.1	38.1	0.895	1555536_at	ANTXR2
