# Supplementary material for: Biomarkers for Early and Late Stage Chronic Allograft Nephropathy by Proteogenomic Profiling of Peripheral Blood
Source: PLoS One. 2009 Jul 10;4(7):e6212. doi: 10.1371/journal.pone.0006212 (PMC2703807; doi:10.1371/journal.pone.0006212)
Supplement: Table S7 — (0.04 MB XLS) [file pone.0006212.s007.xls]

## Sheet: Data Set 1 B0 vs B1 Networks
Data Set 1 Banff 0 vs Banff 1 (Mild CAN) Ingenuity Pathway Analysis Networks (>15 molecules/network)
Network	Molecules in Network	Score	Focus Molecules	Top Functions
1	BST2,C19ORF10,C1ORF38,CALCOCO2,CD163,CD33 (includes EG:945),CECR1,CLEC4E,CTSH,CTSS,DDX58,DECR1,ECGF1,FGL2,H6PD,IFI35,IFNAR1,IFNG,IRF2,LGALS9,LTB4R,MNDA,MX2,OAS1,PARVG,RFXANK,SF3A1,SLAMF1,SLC11A1,SLC28A2,SLC6A6,SP110,STAT2,STX11,TRIM8	54	35	Immune Response, Cellular Growth and Proliferation, Immune and Lymphatic System Development and Function
2	APAF1,BID,C14ORF106,CASP1,CASP4,Caspase,CAST,COP1,CTSB,DAPK1,GLIPR1,GLRX,HERPUD1,HIPK1,IKIP,MGST2,NAIP,NCSTN,NLRC4,Notch,PDCD6IP,PIGF,POLR3E,PQLC3,PROSC,PSEN1,PSENEN,PYCARD,RNF144B,Secretase gamma,TBXAS1,TCF7L2,TEP1,TMEM43,TP53	45	32	Cell Death, Neurological Disease, Cancer
3	ABCC4,ANXA5,ARRB1,ATP5G1,Ck2,CLCN5,Cofilin,CTNND1,EIF2B1,EIF4E2,EIF4EBP1,FDFT1,GLB1,MAT2A,Mek1/2,MGC11324,MMP3,NEK6,p70 S6k,PDGF BB,PGK1,PLOD1,PP2A,PTEN,RCC1 (includes EG:1104),SAT1,SELL,SLC7A7,SLC8A1,SORD,SSH2,TNFSF10,TRAPPC3,UBQLN1,VCAN	38	29	Cancer, Cell Death, Nervous System Development and Function
4	AATF,AHCYL1,Alkaline Phosphatase,Alpha Actinin,ANXA2,ARL3,Calpain,CAPN3,CD36,CD93,CES1 (includes EG:1066),Creb,DHRS12,Histone h3,HOXA9,KIAA0265,LAT2,LDL,MLL3,MPHOSPH6,MUC1,OVGP1,PCBD2,PCMT1,RAB31,RAB27A,RAB3D,RAB8A,RPH3A,SETDB1,SPINT1,ST14,STAT5a/b,SYNE2,Tgf beta	34	27	Cell-To-Cell Signaling and Interaction, Cellular Function and Maintenance, Immune Response
5	Arp2/3,ARPC5,ARPC5L (includes EG:81873),BCL2L1,C3ORF10,Caspase 3/7,CD3,CD4,CRK,CYBB,ELK4,ENTPD1,ETV6,HCLS1,Ifn gamma,IRF8,LRPAP1,MEF2,MEF2B (includes EG:4207),MEF2C,NCF2,Ngf,NUMB,P38 MAPK,PSAP,Rap1,RTN1,RTN4,SERPINF1,SORT1,SPG21,TCR,TIAM1,TIMP2,TRIM27	32	26	Cell Morphology, Nervous System Development and Function, Cell Death
6	AMPK,CCNE1,CD74,CLN5,CSF1R,Cyclin A,Cyclin E,DNA-directed DNA polymerase,GRN,Hexokinase,HK2,HK3,HLA-DRB1,IL13RA1,IL6R,Insulin,JAK2,KYNU,LOX,MBD2,MHC Class II,NETO2,NME1,NMI,PCCB,peptidase,PI3K,POLD3,POLE4,POLI,POLK,PRMT5,RHOB,STAT,TPP1	30	25	Cellular Growth and Proliferation, Cancer, Cell Death
7	AGTRAP,ALDH,ALDH1A1,ALDH3A2,ALDH3B1,ALOX5,Ap1,CaMKII,CBFA2T3,CD58,DHRS9,DUSP10,DUSP16,FAM110B,FGD4,FYB,GRIN2B,HEXB,HMOX1,Jnk,KIF13A,MAP3K11,MAPK14,N-cor,Nfat,Pkc(s),PRAM-1,Rar,RARA,Rxr,SCARB2,SKAP2,TNFRSF1B,TRIM24,Vegf	30	25	Cellular Compromise, Drug Metabolism, Lipid Metabolism
8	ABR,Akt,ARHGEF6,BTK,CSF2RA (includes EG:1438),Csf2ra-Csf2rb,DGAT1,DOCK2,DPYSL2,DPYSL5,FES,FRAT1,GALNAC4S-6ST,GIT2,Gsk3,HCK,HPSE,ILK,JAK,P110,Pak,PAK1,PAK2,Pdgf,PDGFC,Pdgfr,PGAM1,PIK3CB,PPM1A,PPT1,PRKAG1,Rac,RASD2,Sos,VAV	28	24	Amino Acid Metabolism, Post-Translational Modification, Small Molecule Biochemistry
9	ANXA11,ARFIP1,ARHGAP26,CBARA1,CR1,FCGR2A,FGR,G alphai,G protein beta gamma,GNAI3,GNB4,GNG7,GRLF1,Ige,Integrin,Mapk,MAZ,OPN1SW,PIK3AP1,PLC gamma,PLCG1,Pld,RALB,Ras,Ras homolog,RGS3,RHOF,RhoGap,RHOQ,RHOT1,S100A6,SYK,SYK/ZAP,THY1,TSPAN4	28	24	Cell Signaling, Cell Morphology, Hematological System Development and Function
10	Angiotensin II receptor type 1,Calcineurin protein(s),CD86,EDG3 (includes EG:1903),FLII,Hsp27,Ikb,IKK,IL1,IL-1R/TLR,IL10RA,IL10RB,Jnkk,LAMP2,LY96,MAP2K4,MAP2K6,MAP2K7,MAP3K3,MAPK7,MKK3/6,MYD88,NF-&kappa;B,NFkB,NOL14,RGS16,Sphk,TICAM2,TLR1,TLR4,TLR5,TLR8,Tnf receptor,TRADD,ZAK	25	22	Cell Signaling, Gene Expression, Immune Response
11	ASGR1,ASGR2,AVPR2,AVPR1B,Calmodulin,CAMKK2,CANX,DNAJ,DNAJA5,DNAJB4,DNAJB12,DNAJC10,DNAJC13,ERCC1,F Actin,GTF2H1,GTF2H3,HDAC8,HSBP1,Hsp70,Hsp90,Hsp22/Hsp40/Hsp90,HTATIP2,Mek,Pka,PLC,PLCD3,POLR2J2,RNA polymerase II,SCN5A,TFIIH,TNFRSF13C,TNFSF13,TNFSF13B,TRPC4	18	18	Cell-To-Cell Signaling and Interaction, Cellular Movement, Hematological System Development and Function
12	ABP1,ACVRL1,ALOX15,ARHGEF2,AZI2,CKS2 (includes EG:1164),COL4A6,COX10,COX15,COX5A,COX6B1,Cytochrome c oxidase,DUSP5,EGF,ELK3,ELK4,GFPT1,GOLGA5,IDI1,IL10RA,JAG2,LDHA,NCAN,NIT1,OPN3,PILRA,PLSCR1,RAB1A,RALB,SLC35A5,SRF,TGFB1,TNFRSF12A,ZFYVE16,ZHX2	16	17	Skeletal and Muscular Disorders, Cell Morphology, Lipid Metabolism
13	ACO1,ANXA5,AOAH,ATP5I,ATP6V0E1,ATP6V1A,ATP6V1B2,ATP6V1E1,BID,CCR2,CYBRD1,DDX58,DNAJB1,DPAGT1,ENO1,FKBP15,FTH1,H+-transporting two-sector ATPase,hydrogen peroxide,IFI6,IFIH1,IFIT1,IFNB1,IKBKE,iron,KIAA1271,LILRA2,MPV17,NADH dehydrogenase,NDUFAF1,NDUFB5,NDUFS7,TBK1,TICAM1,TRADD	16	17	Gene Expression, RNA Post-Transcriptional Modification, Cell Death
14	ATP2A2,BET1,CCR2,CDH5,cholesterol,COPB2,CYFIP1,DHRS4,GOSR2,H2AFY,IL15,KDELR2,LIF,LTA,MPEG1,MPND,NAGA,NSDHL,ORMDL3,PDIA3,PDIA6,phosphatidylethanolamine,RAB33A,RDH11,RGS16,RPS3A,SEC22B,SSR1,STX5,TAL1,TCF7,TXNDC4,XBP1,YES1,YIF1A	16	17	Cellular Assembly and Organization, Hematological System Development and Function, Immune and Lymphatic System Development and Function
15	ACOT9,APOA4,APP,CBFB,CCL20,chondroitin sulfate C,CKS2 (includes EG:1164),CLECL1,CLIP1,Complement component 1,FCGR2A,FGF9,FGFR1,ganglioside GD1b,heparin,HNRNPA2B1,IDE,IFNAR1,IGF1R,IL4,IL1A,LGALS2,LILRB4,PRELP,PTPN6,RRAGC,RTN3,SIGLEC10,SIRPB1,SMA5,TFCP2,THOP1,THY1,TM2D1,TXLNA	16	17	Cellular Growth and Proliferation, Cell-To-Cell Signaling and Interaction, Hematological System Development and Function
16	Adaptor protein 2,AK2,ALCAM,Arf,ATPIF1,BDNF,CD40LG,CDH1,CEBPB,CTNNA1,FBXL5,GDI2,HMOX1,IL15,IL6ST,IMPA2,JTV1,JUP,MAX,MDM2 (includes EG:4193),MGAT1,MYC,MYCBP,PIN1,Pld,RAB10,SMAD2,SMAD3,SQRDL (includes EG:58472),SSBP2,STK11,TIMM23,TP73,TP53I3,YY1	15	16	Cancer, Cellular Growth and Proliferation, Gene Expression
17	ABCF2,AKR1A1,AP1S2,APBB1IP,CAMKK2,CCPG1,CDK6,CDX1,Cyclin B,DHX15,DNMT1,EIF2C1,GJA8,GNA12,HMGA1,IFI16,LAP3,MLLT4,MRAS,MTHFD2,MYBL2,NAGPA,NAV2 (includes EG:89797),NDN,PIM1,RBL2,retinoic acid,SERPINB2,SERPINB8,SFRP1,SKP2,SNX19,SUV420H1,TJP1,UBTF	15	16	Cancer, Cell Morphology, Cellular Development
18	ATF3,Ca2+,CCL2,CCL3,CCL4,CLEC4A,CXCL2,Cysltr,CYSLTR1,DMXL2,DPEP2,EGR1,FGD2,FKBP1A,HOM-TES-103,IL4,IL5,IL8,IL13,IL1B,leukotriene D4,LILRB2,MAPK14,MCL1,MMP1,MMP9,MS4A4A,NFAM1,PAPSS1,PID1 (includes EG:55022),PLXNC1,PTGS2,SLC43A3,ST3GAL6,TNF	15	16	Cellular Movement, Hematological System Development and Function, Immune Response
19	APC,CCND1,CD247,CDC73,CHMP1A,CHMP1B,CIDEB,CTNNB1,CYCS,DCT,DDX17,DEF6,DUB,FCGR2A,FER (includes EG:2241),LCK,LILRB1,MAML1,MAPRE1,MAPRE2,PECAM1,PPP2R5A,PTPRCAP,TCF7,TCF7L2,TFEC,UNC119H,USP12,USP32,USP54 (includes EG:159195),USP9X,VCAN,VPS4B,WDR48,ZNF133	15	16	Cellular Development, Hematological System Development and Function, Immune and Lymphatic System Development and Function
20	Alcohol group acceptor phosphotransferase,CEP63,CKLF,cyclic AMP,DISC1,ENO2,HGS,INSR,INTS3,MAML3,MAPK1,NOTCH2,PDE3A,PDE4B,PDE4C,PDE4D,PRDM5,PRKCB1,PRR13,RGS16,RNF13,SLC31A2,SNX1,SNX2,SNX6,SNX15,STAM2,THBS1,THBS2,TK2,VPS29,VPS35,VPS26A,VPS37C,ZMYND8	15	16	Cardiovascular Disease, Inflammatory Disease, Respiratory Disease
21	BCCIP,C4A,CDKN1A,CHMP6,CYP27A1,DBT,dihydrotestosterone,DLAT,DNTTIP1,DYRK1B,EAF2,ELL,FH,HINT1 (includes EG:3094),HNF1A,IDH1,L-triiodothyronine,malonyl-coenzyme A,NR3C1,NUP214,PANK2,PDHA1 (includes EG:5160),PDHB,PDHX,PDK4,SEPX1,SLC25A40,SLC4A2,SLCO3A1,SMAD3,SNF8,TCF7L2,TRIP4,VPS25,VPS36	15	16	Lipid Metabolism, Small Molecule Biochemistry, Viral Function
22	ATF6,BCL11A,BRCA1,BRCA2,BRCC3,CCNB2,COL11A1,CREBL1,CRK,CTTN,DDEF1,DOCK4,GRHPR,HMG20B,LY6A,MLX,MLXIP,MXD4,NFYA,NFYC,PHF21A,PLXDC2,POLR3E,PSTPIP1,RFX1,RFXANK,SH3PXD2A,TAF12,TAF13,TCOF1 (includes EG:6949),TGFB1,THRSP,TNFAIP2,UBOX5,ZHX2	15	16	Cancer, Cell Cycle, Gene Expression
23	2-hydroxyestradiol,ACOX1,ACPP,ADIPOQ,beta-estradiol,BOP1,cholic acid,COMT,CREM,dehydroepiandrosterone sulfate,dehydroisoandrosterone,ESRRA,FEZ2,FMO5,GPD2,IGSF6,L1CAM,LEPR,LPL,NCOR1,NKX2-1,NRP1,NRP2,PADI1,PES1,PIN4,PPARGC1B,SEMA3C,SMPDL3A,SQLE,STK3,TMEM164,TXN,WDR12,ZNRF1	14	15	Lipid Metabolism, Molecular Transport, Small Molecule Biochemistry
24	ACAA1,ADFP,ANXA5,ASAH1,ASS1,BCKDHA,CNP,CYP27A1,DBT,DHRS3,DNAJA3,DUSP5,FABP5,GBP1,GRN,HSD17B1,IL18BP,inosine,long chain fatty acid,MTIF2,NFKBIB,NR1H2,NT5C2,ORM2,PLIN,PLSCR1,PPARA,QKI (includes EG:9444),RBP7,RBPMS,SERPINB1,TBC1D8,TMEM49,TNF,VEGFA	14	15	Lipid Metabolism, Small Molecule Biochemistry, Cellular Growth and Proliferation
25	ABHD5,AGPAT3,amino acids,BRD4,C1ORF57,CAND1,CDT1,CHTF18,CKS1B,CPM,CSDA,CUL1,DCC1,DERPC,DUSP22,ERBB2,FBXW2,FUT6,FYB,HADHB,MATK,MKNK2,PINK1,PTPRB,RFC2,RFC3,RFC4,RFC5,SLC19A1,TFAP2B,TFAP2C,TMEM33,UCRC,VRK2,YBX2	14	15	Amino Acid Metabolism, Post-Translational Modification, Small Molecule Biochemistry
26	ARNT2,Aryl sulfotransferase,beta-estradiol,CCR1,CD86,FIG4,GCA,GNS,GPX3,HIST2H2BE,IFNA16,KRT5,LCP1,MBD4,MLH1,PARD6B,PDK1,PDXK,PFN1,PGK1,phosphatidylinositol-3,4,5-trisphosphate,PKM2,PSCD3,RECQL,RFC4,SGK3,ST6GALNAC6,STS,sulfotransferase,SULT1A1,SULT1A3,SUMF1,TOP3A,WDR61,YWHAZ	14	15	Immunological Disease, Skeletal and Muscular Disorders, Small Molecule Biochemistry
27	ANXA5,BICD2,Co2+,COL4A1,COMMD1,COMMD5,COMMD7,COPA,EGLN1,EPS15,F2,F5,F9,FKBP8,GP1BA,GRB2,HCLS1,HIF1A,MYH9,NAGK,PAK2,PFKFB4,PROS1,RAB6A,RALA,RALBP1,RALGPS1,REPS2,RGL2,RIT1,STAMBP,SYK/ZAP,TFPI,TMED9	14	15	Hematological System Development and Function, Organismal Functions, Cardiovascular Disease
