# Supplementary material for: Biomarkers for Early and Late Stage Chronic Allograft Nephropathy by Proteogenomic Profiling of Peripheral Blood
Source: PLoS One. 2009 Jul 10;4(7):e6212. doi: 10.1371/journal.pone.0006212 (PMC2703807; doi:10.1371/journal.pone.0006212)
Supplement: Table S8 — (0.04 MB XLS) [file pone.0006212.s008.xls]

## Sheet: Data Set 2 B0 vs B1 Networks
Data Set 2 Banff 0 vs Banff 1 (Mild CAN) Ingenuity Pathway Analysis Networks (>15 molecules/network)
Network	Molecules in Network	Score	Focus Molecules	Top Functions
1	BCL6,BCL11A,BLR1,CD19,CD72,CD79A,CD79B,CFH,CIITA,CR2,EBF1,EDG2,FCER2,GCNT2,GFI1B,HES6,HIF1AN,HLA-DOA,IGHD,IGHM,IGL@,IRF4,LCP2,LYL1,NFAT complex,NFATC3,PAX5,PI3K,PLEKHO1,POU2AF1,POU2F2,RPS3A,SYK/ZAP,TCF3,VPREB3	43	32	Cellular Development, Hematological System Development and Function, Immune and Lymphatic System Development and Function
2	AXL,BCL2A1,CCKAR,CD180,COMMD1,COMMD6,COMMD8,DDOST (includes EG:1650),ECSIT,GMFB,Hsp27,HSPB1,ITPKB,JRK,LEF/TCF,LTBP1,MADD,MTSS1,MYBL1,NFkB,NIBP,NLK,NOD1,PRDX2,PRKD2,RPL36A,RTKN,SCYE1,SH3RF1,Sod,SPIB,STK10,TNFRSF13C,TNFSF4,TXNRD1	40	31	Hematological System Development and Function, Immune and Lymphatic System Development and Function, Tissue Morphology
3	ACTR2,ACTR3,ANKRD32,ARID1B,Arp2/3,ATP5I,Calcineurin protein(s),Caspase 3/7,CD200,CHD4,CYFIP2,DUSP1,FADS3,FCHSD2,FXR1,GC-GCR dimer,HMGB2,HMGB1 (includes EG:3146),Jnk,MBD2,MBD4,MBD3 (includes EG:53615),MEF2A,MEIS1,MLL,RAB14,RAP1A,SLPI,SMARCA4,SMARCB1,SMARCC1,SMC4,SYMPK,TAOK3,TSC22D3	38	30	Gene Expression, Cellular Assembly and Organization, Cellular Compromise
4	B4GALT1,BRE,CCR6,CD38,CDH13,CHST2,CLASP1,Ikb,IKK,IL-1R/TLR,IL21R,KRT15,LY96,NCAN,NF-&kappa;B,NFAT5,NFKBIB,PEX11A,PNPLA8,RABEP2,RFTN1,SCUBE2,SLC12A6 (includes EG:9990),Sphk,TAX1BP1,TBK1,TLR1,TLR4,TLR6,TLR8,TMEM49,TNF,Tnf receptor,TNR,WTAP	36	29	Cancer, Carbohydrate Metabolism, Cell-To-Cell Signaling and Interaction
5	Alcohol group acceptor phosphotransferase,ATF7IP,ATP11A,ATP11B,ATP8B1,ATP9B,ATPase,BCAS3,DOT1L,DUB,FBXL18,Histone h3,JAG2,JMJD2C,KIAA1276,Mg2+-ATPase,MGC21881,MSRA,NFATC2IP,NFYA,NFYB,PCTK3,PSMC4,PSMC6,PSMD3,SNX6,SPECC1,Tni,TP63,USP10,USP15,USP34,USP37,USP47,ZMPSTE24	36	29	Gene Expression, Embryonic Development, Tissue Development
6	ANAPC5,ANKRD12,APPL2,ARIH1,BIRC2,BIRC4,CDKN2A,DYNLRB1,E3 RING,EPOR,HBP1,HNF1B,INSR,IPO11,MATR3,MYOD1,N-cor,RNF103,RPL9,Rxr,SNW1,STAT5a/b,Tk,TMEM97,TOPBP1,TUBB1,UBE2,UBE2B,UBE2E2,UBE2I,UBE2J1,Ubiquitin,UBR5,VitaminD3-VDR-RXR,ZFP91	32	27	Protein Degradation, Protein Synthesis, Cancer
7	ABCC3,BLNK,DDX11,DNA-directed RNA polymerase,ENTPD1,GPBP1,GTF2B,GTF2F1,HTATIP2,MED1,MED16,MED21,MED22,MED27,MED28,MED7 (includes EG:9443),MZF1,NCOA,Ncoa-Nr1i2-Rxra,P38 MAPK,POLR2E,POLR2K,RNA polymerase II,RNGTT,SCAND1,SUB1,Taf,TAF3,TAF7,TAF15,TFIIA,TFIIF,TFIIH,TNFRSF9,TXNDC17	30	26	Gene Expression, Viral Function, Cell Signaling
8	ATP6V1E1,ENaC,EPS15,GOSR1,GTF2I,IRS,IRS2,JAK,KIF5B,MOBKL3,NF1,NFIX,NSF,Pak,Pdgf,PDGFA,RAB5A,RAB6A,RABEP1,RABGEF1,Rac,RIT1,SLC12A3,SNAP25,Snare,Sos,STX3,STX7,SWAP70,TRIO,VAV,VEGFA,VTI1A,WNK1,ZNF592	30	26	Cellular Assembly and Organization, Genetic Disorder, Metabolic Disease
9	Actin,ADD1,ARHGEF1,CAPZA1,CORO2B,Erm,F Actin,GLRX,HIPK3,JINK1/2,LIMK1,MAPK8,MAPK8IP3,Mlc,Mlcp,MLPH,MYH13,MYH14,MYL6B,Myosin,PAX2,PLS1 (includes EG:5357),Ras homolog,RHOT1,Rock,ROCK1,ROCK2,SPAG9,STK17B,SYF2,SYNE2,TAOK1,TTN,TXNIP,WWOX	30	26	Amino Acid Metabolism, Post-Translational Modification, Small Molecule Biochemistry
10	3',5'-cyclic-nucleotide phosphodiesterase,Ap1,Arf,CD3,CD40,CD58,CFLAR,CTSS,CYCS,DACH1,FAS,FYB,GBF1,HLA-DOB,HLA-DQB1,HLA-DRB1,IL1,MAF,MAP3K1,MFN1,MHC Class II,Nfat,NSMAF,PAG1,Pde,PDE4B,PDE5A,PDE7A,PDE7B,PLEKHA2,PTPRC,SPTB,TCR,TTRAP,TXN	30	26	Immunological Disease, Cardiovascular Disease, Inflammatory Disease
11	ACAT1,Adaptor protein 2,ALG5,AMPK,AP2A1,ARRB1,BCL2L10,C2,CASP5,Caspase,CLTC,Cyclin A,Cyclin E,DBI,E2f,FOXO6,GTF2H4,H3F3B,HBA1,HBA2,HIP1,HIRA,Insulin,MLXIPL,PCK2,PEPCK,PRR11,PTBP1,Rb,SF3B1,SH3GLB1,TFDP2,TMEM126B,UBR4,ZNF160	30	26	Genetic Disorder, Hematological Disease, Cell Death
12	Alkaline Phosphatase,ASPH,B2M,CA3,CAMK2D,CaMKII,CASP1,Ck2,CKB,COP1,Creb,DLG1,DYNC1LI2,EIF5,FDFT1,Ige,IL16,KCNJ2,LDL,LRRFIP1,MAPT,MEF2C,MHC Class I,Mmp,MMP28,MTMR2,NDUFB3,NOL3,PAPOLA,PCBP2,PTEN,SEL1L,Tgf beta,USF2,Vegf	28	25	Lipid Metabolism, Organismal Injury and Abnormalities, Small Molecule Biochemistry
13	14-3-3,ACIN1,AKAP13,Akt,AKT2,ATYPICAL PROTEIN KINASE C,CCNG2,DSP,FOXO1,Glycogen synthase,GNAZ,MAP2K1IP1,MEF2,Mek1/2,OGT,p70 S6k,PDK1,PDPK1,PKP4,PP1,PP1/PP2A,PP2A,PPP1R10,PPP1R14A,PPP2CA,PPP2R4,PPP2R2A,PPT1,PROK2,RAB2A,Scf,SGK3,TCL1A,TRAK1,TYRO3	26	24	Cell Death, Cancer, Reproductive System Disease
14	ABCB1,ABCB4,ACAA1,Ahr-aryl hydrocarbon-Arnt,ANKRD11,ARNT,BRAP,Cbp/p300,CD44,DCP2,DCP1A,EIF2C2,EPHB2,ERK1/2,FXR ligand-FXR-Retinoic acid-RXR&alpha;,GST,GSTM3 (includes EG:2947),Hsp90,HYAL2,LAMA5,Mek,NCOA2,NR1I2,PAWR,PDGF BB,PDLIM1,PIAS2,PPARA,PXR ligand-PXR-Retinoic acid-RXR&alpha;,RYK,Secretase gamma,SLC6A6,SNRPG,STAT,TOB1	26	24	Gastrointestinal Disease, Inflammatory Disease, Drug Metabolism
15	ADD2,Alpha Actinin,ANXA1,ARID4A,AVP,Calmodulin,Calpain,Cpla2,DLGAP1,Dynamin,FBXO2,FPRL1 (includes EG:2358),GRIN1,Hdac,ICAM4,Integrin,ITSN2,MAG (includes EG:4099),NAPE-PLD,PACSIN2,PER2,PITPNB,Pkc(s),Pld,PLD4,PNOC,PTK2,RALB,Ras,RB1CC1,Rsk,S100A8,SPN,STXBP3,TIMELESS	26	24	Cellular Movement, Hematological System Development and Function, Immune Response
16	Adenylate Cyclase,AKAP2,ARFGEF1,Calcineurin A,CALD1,Cofilin,DYRK1A,EXOC4,EXOC6,G alpha,G alphai,G protein beta gamma,G-protein beta,G-protein gamma,GNAI3,GNAQ,GNB1L,GNG7,ITPR1,Mapk,MYLK,Myosin Light Chain Kinase,NOX1,OPN1SW,PIK3CG,Pkg,Plc beta,PLCB3,Pp2b,PPP3CA,PRKAC,PRKACG,PRKAR1A,SLC8A1,TPM1	21	21	Cell Morphology, Lipid Metabolism, Small Molecule Biochemistry
17	AKT2,ANXA2,ARF6,ARFGAP1,ARRB1,CD19,CENTB2,CLK4,CNBP,DDEF2,DOCK1,GRASP,IGF1R,INPP5F,IQSEC1,KCNJ1,L-tyrosine,LPA,PAOX,PDCD10,phosphatidylinositol-3,4,5-trisphosphate,PRPF40A,PSCD3,PSMC6,PTPLAD2,RAB18,RPL7,RPL17,RPL34,RPL35A,SRC,TCOF1 (includes EG:6949),TMED3,TNK2,WBP4	21	21	Cancer, Reproductive System Disease, Amino Acid Metabolism
18	ADA,ADAM28,AP3S1,CAMKK2,CCL6,CD247,CLEC4A,CLEC7A,CRAT,CTLA4,CYSLTR1,DEXI,FAS,FCER2,IL3,IL13,IL1RL1,IL3RA,IL4R,IRS1,MCL1,MTHFS,MYCBP2,MYO1C,NFATC3,NFE2,PIK3R2,PLCXD1,RPS17 (includes EG:6218),SLA,SRP9,SRP14,TNFSF4,TROVE2,TRPS1	20	20	Cell-To-Cell Signaling and Interaction, Hematological System Development and Function, Immune Response
19	ACTL6A,ADK,ATG7,C20ORF20,CAPZA2,CAPZB,CUL1,DMAP1,EP400,FBXL3,FBXO2,FBXO4,GABARAP,GCS1,H2AFZ,HNRNPU,HTATIP,HTR2C,IREB2,KIAA1009,MYC,NFKBIB,POLR1B,PTTG1,RPL23,RPL26,RUVBL1,SHMT2,TAF1A,TAF1B,TAF1C,TCF7L2,TRRAP,WRN,YEATS4	15	17	Cell Cycle, Gene Expression, Respiratory System Development and Function
20	AKT2,amino acids,C20ORF117,CMAS,COG1,COG2,COG3,COG4,COG5,COG6,COG7,COG8,COL4A3BP,DUSP6,ERBB2,FYB,HAT1,LRIG1,LYK5,MARK4,MTMR7,MTMR9,MYST2,MYST3,MYST4,PINK1,PPP2CB,PRMT2,PTK7,PTPLA,PTPN18,PTPRE,PTPRO,STK38,USP9X	15	17	Amino Acid Metabolism, Post-Translational Modification, Small Molecule Biochemistry
21	BRF1,CAD,CCNK,DKK1,DUSP10,EEF1E1,ERCC6,ERCC8,GML,GTF2I,HUWE1,IGH@,JMJD1C,KREMEN2,MAPK1,MED21,MSC,PDE4B,PIGF,PIGG,PIGO,PLK3,POLR2A,PPP4R2,PSIP1,SCLT1,SUB1,TBX3,TCF4,TNFRSF18,TP53,triiodothyronine, reverse,UBE1L2,UBE2D1,XAB2	15	17	DNA Replication, Recombination, and Repair, Nucleic Acid Metabolism, Small Molecule Biochemistry
22	AXL,BACH2,BAG4,Calmodulin,DCTN6,DIS3,DNAJA1,DNAJA2,EXOC6B,GDP,GPR37,GTP,Hsp70,hydrogen peroxide,KITLG (includes EG:4254),KLHL24,LYPLA2,MYO5A,PIK3IP1,RAB27A,RAB3B,RALB,RCC1 (includes EG:1104),RGS12,RGS14,RIOK3,RPL31,RRAD,SNX13,SRGN,TERF2IP,TINF2,TXNIP,XRCC4,XRCC5	15	17	Hair and Skin Development and Function, Cellular Development, Cancer
23	2-deoxy-D-ribose,ANXA1,ARC,ASAH1,Ca2+,CALD1,cyclic AMP,D-xylose,ELA1,ELN,ENTPD1,GALR2,GPR6,GPR65,GPR92,GSK3B,HCRT,ILK,ITLN1,KCNJ2,LIMS1,LIMS2,LYZ,MACF1,MAP1B,NIN,PARVA,PARVB,PDE4D,PDE4DIP,PHCA,phosphatidylserine,PTDSS2,PTGER3,VDAC1	15	17	Cell Signaling, Molecular Transport, Vitamin and Mineral Metabolism
24	AATF,ANK1,CD79A,CKLF,CR2,CXXC5,CYB5D1 (includes EG:124637),DAPK1,EHBP1L1,FPRL1 (includes EG:2358),GATA1,GPX4,HDAC1 (includes EG:3065),HLTF,IL4,MAT2B,MI-ER1,MIB1,NAB2,NFIX,Nuclear factor 1,PAX6,PRDM5,PSMA6,RECQL4,RUNX3,SMAD3,SMYD1,SP1,SPTB,TAC3,TGIF2,TOB1,TRIM27,ZNF179	15	17	Gene Expression, Connective Tissue Disorders, Skeletal and Muscular Disorders
25	AKT1,AVO3,BAI2,BRSK1,BRSK2,CAB39,CASP9,CDKL3,CNTN1,CSNK1G2,ECM2,FMR1,KIAA0999,LYK5,MYT1L,NOD1,NRCAM,NUAK2,PBRM1,PSG9,PUM2,RBM5,SMARCA4,SNF1LK,SNF1LK2,SNX2,SNX6,STARD10,STK11,TGFBR2,TGFBRAP1,UACA,VPS29,VPS35,VPS26A	15	17	Amino Acid Metabolism, Post-Translational Modification, Small Molecule Biochemistry
26	ACRV1,ARMCX5,beta-estradiol,BOP1,BYSL,CCNE2 (includes EG:9134),CDV3,CGB,copper,Dolichyl-phosphate beta-D-mannosyltransferase,DPM1,DPM2,DPM3,FDFT1,FRK,GHRH,GPRC5A,GSTM3 (includes EG:2947),GUCY1A3,GUCY1B3,HIST2H2AA3,KRT18,PAM,PES1,RCAN1,SAPS2,SFRP2,SFRS1,SOCS2,SSBP2,TRO,WNT5B,YBX2,ZFP36L2,ZNF217	14	16	Post-Translational Modification, Molecular Transport, Nucleic Acid Metabolism
27	ANXA2,ARID2,BLOC1S1,BLOC1S2,BLOC1S3,CCNA1,CCPG1,CCR1,CEBPE,DTNA,DTNBP1 (includes EG:84062),EIF3B,EIF3C,FOXP1,GPR34,GZMB,HPS6,HS3ST1,IFNGR1,ITGAM,JRK,LGALS1,MPO,MUTED,PLDN,retinoic acid,RPL7,RPS7,RPS17 (includes EG:6218),S100A8,S100A9,S100B,SNAPAP,SOX3,SRGN	14	16	Cellular Movement, Hematological System Development and Function, Immune Response
28	AKT2,BMX,CSN2,CTDSP1,EGF,EPS15,FARP2,FOXA2,Glycogen synthase,HCRP1,HGS,IDS,KBTBD2,LSM1,LSM2,LSM3,LSM4,LSM6,LSM7,NEK8,OAZ1,OSTM1 (includes EG:28962),PELP1,RALB,RASGRP3,SART3,SMAD1,SNIP1,SRC,STAM2,TBX1,THBS3,TNK2,TRPC4,ZFYVE16	14	16	Molecular Transport, Protein Trafficking, Cancer
29	A2M,ATF4,ATF6,CHUK,CLCN7,CLDN6,CLIC2,COPS2,COPS3,COPS4,CTSE,CUL4A,DDB1,DDX50,DET1,DHX36,ERN1 (includes EG:2081),FBL,GPS1,HERPUD1,HNRNPU,HNRPM,HOXA9,JUN,KLK4,LOR,MBNL1,MT2A,PTX3,RBM39,RFWD2,RNF7,SERPINB9,SPRR1A (includes EG:6698),TSC22D3	13	15	Gene Expression, Cellular Development, Cellular Compromise
30	AGT,BAIAP2,CDC42,CDH1,CHERP,CLIP1,D-serine,DBI,DOCK11,EPHB3,FDFT1,FNBP1L,HMGCS1,IDI1,LOC284023,LPP,LSS,MKLN1,MLLT4,NRXN2,PAK4,PALLD,PDXDC1,PKP2,progesterone,PTGER3,PVR,RAB11FIP5,RAB8B,RPS24 (includes EG:6229),SAPS3,SC4MOL,SPTBN1,SREBF1,YWHAG	13	15	Cell Morphology, Cellular Development, Cellular Assembly and Organization
