# Supplementary material for: Biomarkers for Early and Late Stage Chronic Allograft Nephropathy by Proteogenomic Profiling of Peripheral Blood
Source: PLoS One. 2009 Jul 10;4(7):e6212. doi: 10.1371/journal.pone.0006212 (PMC2703807; doi:10.1371/journal.pone.0006212)
Supplement: Table S9 — (0.92 MB XLS) [file pone.0006212.s009.xls]

## Sheet: b0_averages_UNIGENE_HUGO
All Proteins Identified in B0
Unigene ID	IPI ID	Average Spec Count	Stdev Spec Count
Hs.502876-RHOB	IPI00000041.1	0.000325531	9.25479e-05
Hs.1976-PDGFB	IPI00000044.1	5.55694e-05	NA
Hs.645227-TGFB1	IPI00000075.3	0.000371454	1.44988e-05
Hs.699450	IPI00000104.1	5.55694e-05	NA
Hs.632177-MVP	IPI00000105.3	0.000448696	0.000184934
Hs.469798-TSC22D4	IPI00000171.1	5.55694e-05	NA
Hs.125742-LRCH4	IPI00000173.4	0.000107887	7.39886e-05
Hs.633863-LRCH4	IPI00000173.4	0.000107887	7.39886e-05
Hs.133892-TPM1	IPI00000230.6	0.00131766	0.00104087
Hs.70573-HINT2	IPI00000335.1	5.55694e-05	NA
Hs.180946-ARFGAP3;RPL5	IPI00000494.5	0.000174763	1.77193e-05
Hs.532359-ARFGAP3;RPL5	IPI00000494.5	0.000174763	1.77193e-05
Hs.502244-EIF3M	IPI00000495.1	0.0001437	2.33423e-05
Hs.473788-OTUB1	IPI00000581.5	0.000165544	5.08945e-05
Hs.700131	IPI00000581.5	0.000165544	5.08945e-05
IPI00000661	IPI00000661.1	8.47961e-05	NA
Hs.424932-AIFM1	IPI00000690.1	5.55694e-05	NA
Hs.434951-USP15	IPI00000728.3	0.000163416	6.80112e-05
Hs.180062-PSMB8	IPI00000783.1	9.33164e-05	3.0157e-05
Hs.654585-PSMB9	IPI00000787.1	6.94011e-05	NA
Hs.83114-CRYZ	IPI00000792.1	0.00013378	0.000110606
Hs.77060-PSMB6	IPI00000811.2	8.47961e-05	NA
Hs.513851-YWHAE	IPI00000816.1	0.00116822	0.000807941
Hs.162233-CHD4;SCARNA11	IPI00000846.1	5.55694e-05	NA
Hs.548018-LASP1	IPI00000861.1	0.000277847	NA
Hs.520026-VARS	IPI00000873.3	0.000130322	7.63649e-05
Hs.180909-PRDX1	IPI00000874.1	0.00101889	0.000846541
Hs.664670-EEF1G	IPI00000875.5	0.000271609	0.000121648
Hs.144835-EEF1G	IPI00000875.5	0.000271609	0.000121648
Hs.277704-HYOU1	IPI00000877.1	0.000201409	0.000186687
Hs.516989-ZNF341	IPI00001008.2	5.55694e-05	NA
Hs.528996-AFG3L2	IPI00001091.3	5.55694e-05	NA
Hs.298716-GCN1L1	IPI00001159.9	0.000163719	0.000122524
IPI00001352	IPI00001352.1	0.000277604	NA
Hs.502-TAP2	IPI00001382.2	0.0001437	2.33423e-05
Hs.593614-EML4	IPI00001466.2	8.33542e-05	NA
IPI00001539	IPI00001539.8	0.000216921	7.79624e-05
Hs.2157-WAS	IPI00001545.2	0.000158046	7.62887e-05
Hs.523936-PRCP	IPI00001593.1	0.000127194	NA
Hs.674833	IPI00001639.2	0.000447323	2.38921e-05
Hs.532793-KPNB1	IPI00001639.2	0.000447323	2.38921e-05
Hs.464333-NPLOC4	IPI00001676.8	5.55694e-05	NA
Hs.499094-PYCARD	IPI00001699.1	0.000230286	0.000144258
Hs.95231-FHOD1	IPI00001730.2	0.000298595	0.000127833
Hs.517293-F11R;hCG_20857	IPI00001754.1	5.55694e-05	NA
Hs.160871-PTPRO	IPI00001767.2	5.55694e-05	NA
Hs.518250-COPG	IPI00001890.8	0.000166708	NA
Hs.167115-ENDOD1	IPI00001952.5	0.000260315	0.000171673
Hs.440544-CLIC4	IPI00001960.3	0.000239507	0.000102952
Hs.525549-BTBD7	IPI00002061.3	0.000160205	NA
Hs.193725-PSMD5	IPI00002134.3	0.000127194	NA
Hs.432984-SAR1B	IPI00002149.1	0.000138924	NA
Hs.656902-ARFGEF1	IPI00002188.2	5.55694e-05	NA
Hs.508514-STK24	IPI00002212.1	0.000392323	0.000113162
Hs.693811	IPI00002212.1	0.000392323	0.000113162
Hs.480938-LRBA	IPI00002255.4	0.000242904	NA
Hs.335003-ANKRD11	IPI00002286.5	8.33542e-05	NA
Hs.470679-SCRN3	IPI00002311.3	6.94011e-05	NA
Hs.696057-MAT2B	IPI00002324.5	6.94011e-05	NA
Hs.458499-USP3	IPI00002330.1	5.55694e-05	NA
Hs.518450-HTT	IPI00002335.1	8.33542e-05	NA
Hs.412117-ANXA6	IPI00002459.4	0.00161383	0.000487626
Hs.631827-ANXA7	IPI00002460.2	9.027e-05	2.95131e-05
Hs.645652	IPI00002460.2	9.027e-05	2.95131e-05
Hs.75069-SHMT2	IPI00002520.1	0.000130102	4.16434e-05
Hs.246310-ATP5J	IPI00002521.1	5.55694e-05	NA
Hs.227729-FKBP2	IPI00002535.2	9.027e-05	2.95131e-05
Hs.596576	IPI00002557.1	8.33542e-05	NA
Hs.532231	IPI00002557.1	8.33542e-05	NA
Hs.655515-SCIN	IPI00002606.5	6.94011e-05	NA
Hs.466044-PKN1	IPI00002803.5	7.98355e-05	3.43174e-05
Hs.446522-IGL@;IGLC1;IGLJ3;IGLV2-14;IGLV3-21;IGLV3-25;IGLV4-3;IGLV@;IL8;LOC96610;NTN2L;RPL14	IPI00002821.3	0.000135405	4.42697e-05
Hs.485233-MAPK14	IPI00002857.2	0.000249599	8.64327e-05
Hs.588289-MAPK14	IPI00002857.2	0.000249599	8.64327e-05
Hs.90093-HSPA4	IPI00002966.1	0.000124971	1.95609e-05
Hs.632236-PRPSAP2	IPI00003168.1	0.000169592	NA
Hs.482167-DKFZp686D0972	IPI00003269.1	0.00875221	0.00698646
Hs.185172-GNB2	IPI00003348.2	0.000177937	7.26126e-05
Hs.81071-ECM1	IPI00003351.2	6.94011e-05	NA
Hs.605502-HSPA5	IPI00003362.2	0.00113917	0.000913114
Hs.130316-DBN1	IPI00003406.2	0.000256918	6.88925e-05
Hs.532824-MAPRE2	IPI00003420.1	0.000352025	0.000179369
IPI00003438	IPI00003438.2	6.24853e-05	9.78043e-06
Hs.380250-IFI16	IPI00003443.3	0.000138924	NA
Hs.431850-MAPK1	IPI00003479.2	0.000195634	2.51217e-05
Hs.492212-DECR1	IPI00003482.1	0.000169592	NA
Hs.151787-EFTUD2	IPI00003519.1	0.000111139	NA
Hs.396783-SLC9A3R1	IPI00003527.4	0.000296416	0.000204998
Hs.699203-SLC9A3R1	IPI00003527.4	0.000296416	0.000204998
Hs.435326-ACTL6A	IPI00003627.1	5.55694e-05	NA
Hs.7486-ETHE1	IPI00003766.4	0.000111799	3.81881e-05
Hs.465627-MAP2K2	IPI00003783.1	0.000162154	7.97926e-05
Hs.432822-MAN2A1	IPI00003802.1	5.55694e-05	NA
Hs.159161-ARHGDIA	IPI00003815.2	0.000578089	0.000200469
Hs.504877-ARHGDIB	IPI00003817.2	0.00151671	0.00067292
Hs.50382-TJP2	IPI00003843.1	0.000156213	2.44511e-05
Hs.180414-HSPA8;LOC85389	IPI00003865.1	0.0019977	0.000519687
Hs.701075-HNRPF	IPI00003881.5	0.000630532	0.00030982
Hs.808-HNRPF	IPI00003881.5	0.000630532	0.00030982
Hs.655169-SLC2A3	IPI00003909.1	0.000166648	3.93794e-05
Hs.419240-SLC2A3	IPI00003909.1	0.000166648	3.93794e-05
Hs.186350-RPL4;SNORD16	IPI00003918.5	0.000208922	8.14467e-05
Hs.644628-RPL4;SNORD16	IPI00003918.5	0.000208922	8.14467e-05
Hs.175437-EPB41	IPI00003921.2	0.000195287	5.53224e-05
Hs.531492	IPI00003921.2	0.000195287	5.53224e-05
Hs.695416	IPI00003921.2	0.000195287	5.53224e-05
IPI00003933	IPI00003933.2	9.13818e-05	5.06463e-05
Hs.2178-HIST2H2BE	IPI00003935.5	0.00453764	0.000969987
Hs.524630-UBE2N	IPI00003949.1	0.000209083	0.000117066
Hs.77578-USP9X	IPI00003964.3	8.47961e-05	NA
Hs.386939-USP7	IPI00003965.4	0.000111799	3.81881e-05
Hs.75227-NDUFA9	IPI00003968.1	5.55694e-05	NA
Hs.368626-RTN1	IPI00003971.1	7.63776e-05	9.86633e-06
Hs.475401-TATDN2	IPI00004069.1	5.55694e-05	NA
Hs.513870-ATP2A3	IPI00004092.2	0.000655904	0.000456708
Hs.436271-DAPP1	IPI00004301.1	0.000111139	NA
Hs.368157-PYGB	IPI00004358.3	0.00044598	0.000287276
Hs.469820-RALB	IPI00004397.1	5.55694e-05	NA
Hs.501012-ADD3	IPI00004408.1	0.000112581	8.06262e-05
Hs.12107-CHMP2A	IPI00004416.1	6.94011e-05	NA
Hs.494419-LAMP1	IPI00004503.5	0.000173503	NA
Hs.61469-CXorf9	IPI00004504.1	0.000138802	NA
Hs.377894-GCA	IPI00004524.1	0.000176056	NA
Hs.573976-PFAS	IPI00004534.3	0.00011184	3.72178e-05
Hs.507755-DCLK1	IPI00004560.1	5.55694e-05	NA
Hs.699250	IPI00004656.1	0.000416227	0.0002295
Hs.654404-HLA-B	IPI00004657.1	0.0014411	0.00130192
Hs.181244-HLA-A	IPI00004657.1	0.0014411	0.00130192
Hs.77961-HLA-B	IPI00004657.1	0.0014411	0.00130192
Hs.652059-HLA-A	IPI00004657.1	0.0014411	0.00130192
Hs.653575	IPI00004657.1	0.0014411	0.00130192
Hs.549053	IPI00004657.1	0.0014411	0.00130192
Hs.622401	IPI00004657.1	0.0014411	0.00130192
Hs.656020-HLA-C	IPI00004657.1	0.0014411	0.00130192
Hs.654404-HLA-B	IPI00004672.3	0.00166672	0.00117932
Hs.181244-HLA-A	IPI00004672.3	0.00166672	0.00117932
Hs.77961-HLA-B	IPI00004672.3	0.00166672	0.00117932
Hs.652059-HLA-A	IPI00004672.3	0.00166672	0.00117932
Hs.653575	IPI00004672.3	0.00166672	0.00117932
Hs.549053	IPI00004672.3	0.00166672	0.00117932
Hs.622401	IPI00004672.3	0.00166672	0.00117932
Hs.656020-HLA-C	IPI00004672.3	0.00166672	0.00117932
Hs.592205-CRKL	IPI00004839.1	0.000345673	0.000147565
Hs.591897-NIPSNAP3A	IPI00004845.4	9.027e-05	2.95131e-05
Hs.654907-RARS	IPI00004860.2	7.70986e-05	1.08859e-05
Hs.15476-DEF6	IPI00004924.3	5.55694e-05	NA
Hs.502705-PRPF19	IPI00004968.1	8.47961e-05	NA
Hs.445040-ACADM	IPI00005040.1	0.000111139	NA
Hs.573495-SLC44A1	IPI00005068.2	0.000187456	2.93413e-05
Hs.4998-TMOD3	IPI00005087.1	0.000459064	0.000418625
Hs.288487-SMS	IPI00005102.3	8.47961e-05	NA
Hs.411695-HK3	IPI00005118.1	0.00022069	0.000151116
Hs.350265-LONP1	IPI00005158.1	5.55694e-05	NA
Hs.643727-ACTR2	IPI00005159.3	0.000849469	0.000570154
Hs.699451-ACTR2	IPI00005159.3	0.000849469	0.000570154
Hs.489284-ARPC1B	IPI00005160.2	0.000433268	0.000153784
Hs.449574	IPI00005160.2	0.000433268	0.000153784
Hs.696405-ARPC1B	IPI00005160.2	0.000433268	0.000153784
Hs.529303-ARPC2	IPI00005161.3	0.00155004	0.00106926
Hs.524741-ARPC3	IPI00005162.2	0.000301227	0.00011639
Hs.520048-HLA-DRA	IPI00005171.1	7.98355e-05	3.43174e-05
Hs.75117-ILF2	IPI00005198.2	0.000352113	NA
Hs.527748-LHPP	IPI00005474.5	0.000154197	2.17718e-05
Hs.408909-GOLPH3	IPI00005490.1	5.55694e-05	NA
Hs.67201-NT5C	IPI00005573.3	6.94011e-05	NA
Hs.632626-RPL32;hCG_18290	IPI00005589.1	0.000208203	NA
Hs.659362	IPI00005614.6	0.000470574	0.000301949
Hs.503178-SPTBN1	IPI00005614.6	0.000470574	0.000301949
Hs.655392-SAFB2	IPI00005648.1	0.000104102	NA
Hs.16622-ZNF185	IPI00005688.1	6.94011e-05	NA
Hs.655271-RIMS2	IPI00005698.1	8.33542e-05	NA
Hs.79081-PPP1CC	IPI00005705.1	0.000618095	0.000536668
Hs.310645-RAB1A	IPI00005719.1	0.000111139	NA
Hs.380781-DEFA3	IPI00005721.1	0.00269823	0.00285259
Hs.13351-LANCL1	IPI00005724.1	0.000127194	NA
Hs.696048-SURF4	IPI00005737.1	0.000169592	NA
Hs.26530-SDPR	IPI00005809.6	0.00152416	0.000437892
Hs.439370-MGC3207	IPI00005948.1	8.33542e-05	NA
Hs.514934-CAPZA1	IPI00005969.2	0.000440589	0.000122564
Hs.232532-KIAA0586	IPI00006096.1	5.55694e-05	NA
Hs.92033-ILKAP	IPI00006164.4	8.47961e-05	NA
Hs.514590-HGS	IPI00006176.3	0.000339184	NA
Hs.471779-KCNMB3	IPI00006207.2	0.000173503	NA
Hs.174050-EDF1	IPI00006362.1	8.33542e-05	NA
Hs.431279-NSF	IPI00006451.5	8.40751e-05	1.01957e-06
Hs.371889-ATP1A1	IPI00006482.1	0.000204806	5.38783e-05
Hs.592143-TUBB1	IPI00006510.1	0.00404485	0.00349396
Hs.433419-COX4I1	IPI00006579.1	0.000225243	9.05204e-05
Hs.700570	IPI00006608.1	0.00037843	9.35154e-05
Hs.279259-EPX	IPI00006690.1	0.00020495	5.00034e-05
Hs.594504-OPA1	IPI00006721.3	8.33542e-05	NA
Hs.33962-WDR57	IPI00006723.4	6.94011e-05	NA
Hs.410596-WDR68	IPI00006754.1	0.000111139	NA
Hs.370475-LUC7L2	IPI00006932.2	0.000111139	NA
Hs.534457-C14orf166	IPI00006980.1	0.000169592	NA
Hs.510328-DDX24	IPI00006987.1	0.000104102	NA
Hs.416073-S100A8	IPI00007047.1	0.00403126	0.00326505
Hs.155975-PTPRCAP	IPI00007058.1	0.000454747	9.3e-05
Hs.6191-CORO1B	IPI00007058.1	0.000454747	9.3e-05
Hs.647117-ACTR3B	IPI00007068.1	0.000104102	NA
Hs.213264-YARS	IPI00007074.4	0.000260375	2.47088e-05
IPI00007102	IPI00007102.3	8.47961e-05	NA
Hs.414795-SERPINE1	IPI00007118.1	0.00019789	3.44892e-05
Hs.546390-RPL26L1;hCG_1995786	IPI00007144.1	0.000166708	NA
Hs.173656-RAB11FIP2	IPI00007145.4	5.55694e-05	NA
Hs.512610-LSM7	IPI00007163.1	6.94011e-05	NA
Hs.644618-SLC25A5	IPI00007188.4	0.000154258	2.16859e-05
Hs.458272-MPO	IPI00007244.1	0.00267859	0.00148286
Hs.696582-ENPP4	IPI00007249.3	6.94011e-05	NA
Hs.475319-LRRFIP2	IPI00007277.2	0.000118055	6.88066e-05
Hs.518609-ARPC5	IPI00007280.9	0.000264085	NA
Hs.435850-LYPLA1	IPI00007321.1	6.94011e-05	NA
Hs.370937-TAPBP	IPI00007327.5	0.000155156	9.32113e-05
Hs.124490-ACIN1	IPI00007334.1	8.33542e-05	NA
Hs.699345-IPO7;SNORA23	IPI00007402.2	0.000149297	6.39164e-05
Hs.494604-ANP32B	IPI00007423.1	0.000120841	3.12155e-05
Hs.699963-ARL6IP5	IPI00007426.1	0.000527751	0.000459747
Hs.518060-ARL6IP5	IPI00007426.1	0.000527751	0.000459747
Hs.409140-ATP5O	IPI00007611.1	0.000344032	0.000113063
IPI00007634	IPI00007634.4	0.00145135	0.00141578
Hs.138499-IRAK4	IPI00007641.2	5.55694e-05	NA
Hs.132513-HSD17B12;LOC390110	IPI00007676.2	0.000111139	NA
Hs.477155-ATP6V1A	IPI00007682.2	0.000362975	7.43838e-05
Hs.503251-PPME1	IPI00007694.4	5.55694e-05	NA
Hs.82927-AMPD2	IPI00007722.2	0.000104162	4.91599e-05
Hs.75318-TUBA4A	IPI00007750.1	0.005118	0.00159115
Hs.433615-TUBB2C	IPI00007752.1	0.00721688	0.00168002
Hs.524590-RAB21	IPI00007755.2	6.94011e-05	NA
Hs.532803-HN1	IPI00007764.4	8.47961e-05	NA
Hs.651516-HN1	IPI00007764.4	8.47961e-05	NA
Hs.184233-HSPA9;SNORD63	IPI00007765.5	0.000123997	4.69692e-05
Hs.295917-ATP6V1B2	IPI00007812.1	0.00028043	0.000162367
Hs.620557-ANK2	IPI00007834.1	0.000194432	7.8673e-05
Hs.14623-IFI30	IPI00007853.1	0.000138924	NA
Hs.109752-C6orf108	IPI00007926.1	9.82976e-05	4.08658e-05
Hs.119023-SMC2	IPI00007927.3	5.55694e-05	NA
Hs.181368-PRPF8	IPI00007928.4	0.000184986	0.000143422
Hs.480311-PDLIM5	IPI00007935.3	0.000239567	9.34295e-05
Hs.657598-STAMBP	IPI00007943.1	5.55694e-05	NA
Hs.469018-STAMBP	IPI00007943.1	5.55694e-05	NA
Hs.292949-INOC1	IPI00008091.2	5.55694e-05	NA
Hs.596667-KIAA1211	IPI00008157.2	5.55694e-05	NA
Hs.436564-PREP	IPI00008164.1	0.000129705	6.55503e-05
Hs.643267-RAD23A	IPI00008219.1	0.000357469	0.000335371
Hs.521640-RAD23B	IPI00008223.3	0.000178102	2.32356e-05
Hs.632707-MARS	IPI00008240.2	0.000127194	NA
Hs.531785-HS1BP3	IPI00008253.3	8.47961e-05	NA
Hs.370581-CAP1	IPI00008274.6	0.00232442	0.0010742
Hs.522969-PADI4	IPI00008307.1	0.000435792	0.000163175
Hs.483408-PPP2CA	IPI00008380.1	7.01828e-05	2.06663e-05
Hs.658969-UNKL	IPI00008401.5	8.47961e-05	NA
Hs.700916	IPI00008401.5	8.47961e-05	NA
Hs.643536-UNKL	IPI00008401.5	8.47961e-05	NA
Hs.378103-RPS5	IPI00008433.3	0.000367935	0.000225253
Hs.699880	IPI00008438.1	0.000223639	7.42781e-05
Hs.645317-RPS10	IPI00008438.1	0.000223639	7.42781e-05
Hs.681389	IPI00008453.3	0.00143042	0.00110663
Hs.699191-ACO1	IPI00008485.1	8.47961e-05	NA
Hs.502989-UNC93B1	IPI00008490.2	0.000127194	NA
Hs.387804-PABPC1	IPI00008524.1	0.000310574	0.000101739
Hs.356502-RPLP1	IPI00008527.3	0.000303905	0.000249906
Hs.437594-RPLP2	IPI00008529.1	0.00024102	0.000121901
Hs.546285-RPLP0	IPI00008530.1	0.000221341	4.67608e-05
Hs.42644-GLRX3	IPI00008552.6	0.000119166	1.13527e-05
Hs.699176	IPI00008575.3	0.000213437	0.000268596
Hs.660130-CD226	IPI00008578.1	0.000163129	0.000112819
Hs.500483-ACTA2	IPI00008603.1	0.0230375	0.000534604
Hs.654745-USP39	IPI00008612.2	5.55694e-05	NA
Hs.592213-TRABD	IPI00008732.1	8.33542e-05	NA
Hs.525419-LIMA1	IPI00008918.1	0.000104162	4.91599e-05
Hs.300816-RAB1B	IPI00008964.3	0.00020211	9.25947e-05
Hs.520757-TBXAS1	IPI00008967.2	0.000361201	NA
Hs.333579-HSPC152	IPI00009010.3	0.000104102	NA
Hs.632535-SSB	IPI00009032.1	0.000121513	2.46229e-05
Hs.303676-G3BP2	IPI00009057.2	5.55694e-05	NA
Hs.654599-NUCB2	IPI00009123.1	6.94011e-05	NA
Hs.126938-NAPA	IPI00009253.2	0.000164747	7.48718e-05
Hs.514821-CCL5	IPI00009309.1	0.000166708	NA
Hs.389649-EIF4A3	IPI00009328.3	8.40549e-05	3.79944e-05
Hs.133135-UTRN	IPI00009329.1	5.55694e-05	NA
Hs.430551-IQGAP1	IPI00009342.1	0.00122544	0.00113003
Hs.369440-SFXN1	IPI00009368.3	0.000280705	9.75234e-05
Hs.511251-SQRDL	IPI00009634.1	0.000170415	8.55588e-05
Hs.57079-PIP4K2A	IPI00009688.1	0.000190974	0.000122857
Hs.538286-LMNB2	IPI00009771.6	0.000127797	5.85616e-05
Hs.26010-PFKP	IPI00009790.1	0.000420047	4.3926e-05
Hs.374477-EWSR1	IPI00009841.4	8.33542e-05	NA
Hs.368855-GMPR2	IPI00009844.1	6.94011e-05	NA
Hs.99936-KRT10	IPI00009865.1	0.000253399	8.33055e-05
Hs.38449-SERPINE2	IPI00009890.1	7.63776e-05	9.86633e-06
Hs.696342-NUTF2	IPI00009901.1	0.000440141	NA
Hs.93659-PDIA4	IPI00009904.1	0.000281244	0.00015237
Hs.655105-C14orf156	IPI00009922.3	5.55694e-05	NA
Hs.374596-TPT1	IPI00009943.2	0.000124291	7.4647e-05
Hs.471917-PSMF1	IPI00009949.1	0.000169592	NA
Hs.75864-LMAN2	IPI00009950.1	0.000225675	7.37828e-05
Hs.148559-IMMT	IPI00009960.6	0.000130322	7.63649e-05
Hs.475970-OXSR1	IPI00010080.2	7.01828e-05	2.06663e-05
Hs.315562-GCLM	IPI00010090.1	0.000475514	0.000417418
Hs.654848-EIF6	IPI00010105.1	8.47961e-05	NA
Hs.415067-CORO1A	IPI00010133.2	0.00400061	0.00174849
Hs.406300-RPL23;SNORA21	IPI00010153.5	0.000178551	8.36495e-05
Hs.74576-GDI1	IPI00010154.3	0.0013296	0.000626427
Hs.558865-CES1	IPI00010180.4	0.000173503	NA
Hs.78888-DBI	IPI00010182.3	0.000174283	9.72925e-05
IPI00010201	IPI00010201.4	0.000160205	NA
Hs.405144-SFRS3	IPI00010204.1	0.000104162	4.91599e-05
Hs.699344	IPI00010207.1	0.000111139	NA
Hs.643655-UFM1	IPI00010207.1	0.000111139	NA
Hs.274309-ERAF	IPI00010257.1	0.000767936	0.000293051
Hs.517601-RAC2	IPI00010270.1	0.000434969	0.000145384
Hs.413812-RAC1	IPI00010271.3	0.000135672	3.4695e-05
Hs.1227-ALAD	IPI00010314.5	0.000899555	0.000861826
Hs.247460-NLN	IPI00010346.1	0.000111139	NA
Hs.650174-HLA-E	IPI00010362.5	0.000138802	NA
Hs.558351-KIF2A	IPI00010368.4	0.000201348	9.69453e-06
Hs.109051-SH3BGRL3	IPI00010402.2	0.00100556	0.000744193
Hs.368525-PDLIM1	IPI00010414.3	0.00224555	0.0017941
Hs.511149-SNAP23	IPI00010438.2	0.00025235	1.07741e-05
Hs.412433-AIP	IPI00010460.1	5.55694e-05	NA
Hs.276925-GTPBP1	IPI00010463.5	6.94011e-05	NA
Hs.460355-PRKCB1	IPI00010466.3	0.000350706	0.000250604
Hs.381099-LCP1	IPI00010471.4	0.00542877	0.00276396
Hs.653920	IPI00010471.4	0.00542877	0.00276396
Hs.25318-RAB27B	IPI00010491.2	0.00021524	9.95223e-06
Hs.133397-ITGA6	IPI00010697.1	0.000465242	0.000167212
Hs.123239-BAT2;SNORA38	IPI00010700.2	5.55694e-05	NA
Hs.436093-BAT2;SNORA38	IPI00010700.2	5.55694e-05	NA
Hs.82327-GSS	IPI00010706.1	8.33542e-05	NA
Hs.1600-CCT5	IPI00010720.1	0.000946472	0.000295386
Hs.355934-SFPQ	IPI00010740.1	0.000255569	9.25217e-05
Hs.631618-TPM4	IPI00010779.4	0.00236694	0.00245019
Hs.464336-P4HB	IPI00010796.1	0.000888025	0.00022433
Hs.39925-ETFA	IPI00010810.1	0.000423196	0.000184929
Hs.131151-WDR66	IPI00010860.1	0.000154258	2.16859e-05
Hs.247362-DDAH2	IPI00010896.2	0.000658131	0.000143901
Hs.414565-CLIC1	IPI00010896.2	0.000658131	0.000143901
IPI00010951	IPI00010951.1	0.000315823	0.000289468
Hs.596461-IDH2	IPI00011107.2	0.000795853	0.000439394
Hs.356654-PSMC1	IPI00011126.6	9.79675e-05	1.86272e-05
Hs.699163-ME2	IPI00011201.1	0.00026712	0.000107081
Hs.435291-ARHGAP6	IPI00011219.2	0.00028816	6.40023e-05
Hs.654447-CTSD;LOC402778	IPI00011229.1	0.000278403	0.000234177
Hs.121575-CTSD;LOC402778	IPI00011229.1	0.000278403	0.000234177
Hs.162241-UCHL3	IPI00011250.3	0.000176056	NA
Hs.546286-RPS3;SNORD15B	IPI00011253.3	0.000508776	NA
IPI00011255	IPI00011255.5	0.000385407	0.00020153
Hs.575869-CFHR1;CFHR3;CFHR4	IPI00011264.1	8.33542e-05	NA
IPI00011268	IPI00011268.2	5.55694e-05	NA
Hs.527105-BMX;HNRPDL	IPI00011274.2	7.98355e-05	3.43174e-05
Hs.622801	IPI00011284.1	0.000203963	0.000131272
Hs.370408-COMT	IPI00011284.1	0.000203963	0.000131272
Hs.700588	IPI00011284.1	0.000203963	0.000131272
Hs.502842-CAPN1	IPI00011285.1	0.000752788	0.000429894
Hs.591563-HTRA2	IPI00011385.1	5.55694e-05	NA
Hs.196176-ECH1	IPI00011416.2	0.000135405	4.42697e-05
Hs.595071-GANAB	IPI00011454.1	0.00083949	0.000489943
Hs.472838-STK4	IPI00011488.4	0.00020233	3.72788e-05
Hs.12970-PSMD3	IPI00011603.2	0.000115648	1.63289e-05
Hs.699200	IPI00011654.2	0.00601081	0.00430913
Hs.636480-TUBB	IPI00011654.2	0.00601081	0.00430913
Hs.653882	IPI00011654.2	0.00601081	0.00430913
Hs.552835-RTCD1	IPI00011726.1	8.47961e-05	NA
Hs.631919-USP4	IPI00011836.2	6.94011e-05	NA
Hs.421245-IK	IPI00011875.1	5.55694e-05	NA
Hs.193268-MTAP;RP11-145E5.4	IPI00011876.1	0.000138924	NA
IPI00011891	IPI00011891.7	6.24853e-05	9.78043e-06
Hs.654682-HSPA12A	IPI00011932.7	5.55694e-05	NA
Hs.83383-PRDX4	IPI00011937.1	0.000227384	0.000126593
Hs.388004-AHCY	IPI00012007.5	0.000205177	8.23025e-05
Hs.170622-CFL1	IPI00012011.5	0.00550282	0.00196323
Hs.463456-NME1	IPI00012048.1	0.000451292	0.000204062
Hs.546271-PCBP2	IPI00012066.2	0.00028172	0.000176517
Hs.373763-HNRNPR	IPI00012074.3	9.027e-05	2.95131e-05
Hs.648394-EIF4B	IPI00012079.1	0.000347005	NA
Hs.655133	IPI00012079.1	0.000347005	NA
Hs.204773-WDR77	IPI00012202.1	8.47961e-05	NA
Hs.518464-PSMD2	IPI00012268.3	0.000249396	0.000123569
Hs.268107-MMRN1	IPI00012269.2	0.00169487	NA
Hs.699229	IPI00012341.1	8.33542e-05	NA
Hs.587054-G3BP1	IPI00012442.1	5.55694e-05	NA
Hs.173030-GNB4	IPI00012451.2	0.000127194	NA
Hs.8102-RPS20;SNORD54	IPI00012493.1	0.000147672	9.09594e-05
Hs.83636-ADRBK1	IPI00012497.1	8.33542e-05	NA
Hs.645835	IPI00012503.1	0.000131947	8.84534e-05
Hs.523004-PSAP	IPI00012503.1	0.000131947	8.84534e-05
Hs.445203-DNAJA1	IPI00012535.1	0.000126473	6.09794e-05
Hs.695183	IPI00012535.1	0.000126473	6.09794e-05
Hs.440898-FCN1	IPI00012555.2	0.000137539	3.27672e-05
Hs.288193-KPNA4;SCARNA7	IPI00012578.1	8.47961e-05	NA
Hs.26915-SPTBN2	IPI00012645.1	5.55694e-05	NA
Hs.512676-RPS25	IPI00012750.3	5.55694e-05	NA
Hs.178551-RPL8	IPI00012772.7	0.000133059	8.29402e-06
Hs.530096-EIF3I	IPI00012795.3	0.000182043	1.76076e-05
Hs.594321-CTBP1	IPI00012835.1	0.000169592	NA
Hs.208597-CTBP1	IPI00012835.1	0.000169592	NA
Hs.644646-KIF5B	IPI00012837.1	0.000232591	1.45847e-05
Hs.395482-PTK2	IPI00012885.1	0.000111139	NA
Hs.657204-MAN2B1	IPI00012989.2	7.91838e-05	8.50269e-06
Hs.356769-MAN2B1	IPI00012989.2	7.91838e-05	8.50269e-06
Hs.405590-EIF3E	IPI00013068.1	0.00021199	NA
Hs.699274-HNRPUL1	IPI00013070.2	0.000145839	0.0001081
Hs.63348-EMILIN1	IPI00013079.1	0.000135405	4.42697e-05
Hs.160958-CDC37	IPI00013122.1	0.000114536	8.33914e-05
Hs.153837-MNDA	IPI00013163.1	0.000368772	0.000209557
Hs.656176-TMEM137	IPI00013174.2	0.000142067	1.67459e-05
Hs.700759	IPI00013174.2	0.000142067	1.67459e-05
Hs.16695-UBA7	IPI00013183.7	0.000166648	3.93794e-05
Hs.77793-CSK	IPI00013212.1	0.00016446	0.000111079
Hs.5158-ILK	IPI00013219.1	0.00148146	0.00099124
Hs.655002	IPI00013219.1	0.00148146	0.00099124
Hs.488251-IKZF1	IPI00013232.1	0.000138802	NA
Hs.435949-IKZF1	IPI00013232.1	0.000138802	NA
Hs.56729-LSP1	IPI00013260.3	0.000257995	7.39494e-05
Hs.627414-RP5-1033B10.18;RPS18	IPI00013296.2	0.000123997	4.69692e-05
Hs.133534-KSR1	IPI00013384.3	0.000104102	NA
Hs.546287-RPS7	IPI00013415.1	0.000407442	0.00030055
Hs.646582-RPS7	IPI00013415.1	0.000407442	0.00030055
Hs.534346-RPS7	IPI00013415.1	0.000407442	0.00030055
Hs.497788-EPRS	IPI00013452.8	0.000146951	2.79408e-05
Hs.501200-RGS10	IPI00013454.4	6.94011e-05	NA
Hs.465985-ASNA1	IPI00013466.3	6.94011e-05	NA
Hs.698340-RPS2	IPI00013485.3	0.000240291	0.000175526
Hs.506997-RPS2	IPI00013485.3	0.000240291	0.000175526
Hs.498569-RPS2	IPI00013485.3	0.000240291	0.000175526
Hs.381079-RPS2	IPI00013485.3	0.000240291	0.000175526
Hs.356366-RPS2	IPI00013485.3	0.000240291	0.000175526
Hs.699192	IPI00013485.3	0.000240291	0.000175526
Hs.509765-ACTN1	IPI00013508.5	0.00706426	0.00586321
Hs.511743-TUBB3	IPI00013683.2	0.00362099	0.000458827
Hs.465849-PIN1	IPI00013723.3	9.37279e-05	1.46706e-05
Hs.482077-ITGA2	IPI00013744.1	0.000166708	NA
IPI00013769	IPI00013769.1	0.000173503	NA
Hs.270291-ACTN4	IPI00013808.1	0.00308227	0.00201911
Hs.119251-UQCRC1	IPI00013847.4	0.000205886	5.27608e-05
Hs.699337-HNRPH3	IPI00013877.2	0.000122501	5.33222e-05
Hs.604001-HNRPH1	IPI00013881.6	0.00045462	0.000206629
Hs.523718-SFN	IPI00013890.2	0.000416771	NA
Hs.337295-STIP1	IPI00013894.1	0.000431675	0.000338912
Hs.417004-S100A11	IPI00013895.1	0.00121044	0.00113354
Hs.578508-ADAM10;HSP90AB4P	IPI00013897.1	0.000166708	NA
Hs.677010-RAG1	IPI00013914.1	6.94011e-05	NA
Hs.73958-RAG1	IPI00013914.1	6.94011e-05	NA
Hs.522090-GALT	IPI00013925.3	9.82976e-05	4.08658e-05
Hs.591088-IL11RA	IPI00013925.3	9.82976e-05	4.08658e-05
Hs.634957	IPI00013939.3	8.47961e-05	NA
Hs.79411-RPA2	IPI00013939.3	8.47961e-05	NA
Hs.300772-TPM2	IPI00013991.1	0.00166563	NA
Hs.654351-TTC35	IPI00014149.3	5.55694e-05	NA
Hs.152536-PSMD6	IPI00014151.3	5.55694e-05	NA
IPI00014165	IPI00014165.1	0.000551174	NA
Hs.656845	IPI00014177.3	0.000301312	0.000129585
Hs.335057-SEPT2	IPI00014177.3	0.000301312	0.000129585
Hs.699298	IPI00014197.2	0.00010762	4.97612e-06
Hs.337242-CENTB1	IPI00014199.1	8.47961e-05	NA
Hs.555866-C1QBP	IPI00014230.1	0.000188639	0.000102433
Hs.306327-RAB3GAP1	IPI00014235.2	9.027e-05	2.95131e-05
Hs.520943-EIF4H	IPI00014263.1	8.47961e-05	NA
Hs.82919-CUL2	IPI00014311.4	0.000128428	6.37446e-05
Hs.287714-RAB32	IPI00014377.2	9.37279e-05	1.46706e-05
Hs.435369-FHL1	IPI00014398.2	0.000539836	0.000505281
Hs.75438-QDPR	IPI00014439.4	5.55694e-05	NA
Hs.656726-STRN	IPI00014456.3	9.71858e-05	5.88544e-05
Hs.388927-YY1	IPI00014513.1	5.55694e-05	NA
Hs.490203-CALD1	IPI00014516.1	0.000850649	0.000368742
Hs.7753-CALU	IPI00014537.3	0.000163129	0.000112819
Hs.111779-SPARC	IPI00014572.1	0.00152391	0.000347635
Hs.653721-SPARC	IPI00014572.1	0.00152391	0.000347635
Hs.466831-PAFAH1B3	IPI00014808.1	0.00019007	0.000150919
IPI00014845	IPI00014845.9	5.55694e-05	NA
Hs.434248-PLEC1	IPI00014898.1	0.000695339	0.000863438
IPI00014919	IPI00014919.1	0.000168131	1.12085e-05
Hs.437403-PPA1	IPI00015018.1	0.00010762	4.97612e-06
Hs.50425-PTGES3	IPI00015029.1	0.000128428	6.37446e-05
Hs.495541-C9orf167	IPI00015101.2	0.000124971	1.95609e-05
Hs.369920-RAP1B	IPI00015148.3	0.00316391	0.00241829
Hs.651923-CNN2	IPI00015262.9	0.00039292	0.000155167
Hs.103854-DOK1	IPI00015287.1	0.000100012	1.36392e-05
Hs.655327-PFDN5	IPI00015361.1	0.000127194	NA
Hs.105607-SLC4A11	IPI00015488.3	6.94011e-05	NA
Hs.5333-KBTBD11	IPI00015568.1	6.94011e-05	NA
Hs.227253-TOMM70A	IPI00015602.1	8.84453e-05	2.11069e-05
IPI00015834	IPI00015834.2	0.000169592	NA
Hs.476415-APPL1	IPI00015836.1	6.94011e-05	NA
Hs.258551-DNPEP	IPI00015856.4	0.000175464	0.000114458
Hs.518545-RNASEL	IPI00015864.1	6.94011e-05	NA
Hs.22857-CHORDC1	IPI00015897.2	6.94011e-05	NA
Hs.131711-DLD	IPI00015911.1	0.000162758	5.18714e-05
Hs.24178-EML2	IPI00015944.3	0.000138863	8.59009e-08
Hs.77768-DNAJB2	IPI00015948.1	6.94011e-05	NA
Hs.183684-EIF4G2	IPI00015952.1	5.55694e-05	NA
Hs.499960-SAR1A	IPI00015954.1	0.000175066	7.54911e-05
Hs.594910-SAR1A	IPI00015954.1	0.000175066	7.54911e-05
Hs.131933-FLJ22662	IPI00016255.4	5.55694e-05	NA
Hs.465511-GZMM	IPI00016282.1	0.000104801	4.85951e-05
Hs.644809-RAB7A	IPI00016342.1	0.000173563	4.89881e-05
Hs.15738-RAB7A	IPI00016342.1	0.000173563	4.89881e-05
Hs.608177-PROSC	IPI00016346.1	0.000111139	NA
Hs.304792-PROSC	IPI00016346.1	0.000111139	NA
Hs.654978-RAB27A	IPI00016381.2	5.55694e-05	NA
Hs.518750-OCIAD1	IPI00016405.1	9.13818e-05	5.06463e-05
Hs.643072-RAB10	IPI00016513.5	0.000138863	8.59009e-08
Hs.467960-RAB10	IPI00016513.5	0.000138863	8.59009e-08
Hs.525391-C1orf123	IPI00016605.3	0.000111139	NA
Hs.2853-PCBP1	IPI00016610.2	0.000449664	0.000270453
Hs.644056	IPI00016613.2	8.33542e-05	NA
Hs.567384-PSTPIP2	IPI00016620.4	0.000298534	6.85489e-05
Hs.19121-AP2A2	IPI00016621.6	6.24853e-05	9.78043e-06
Hs.690198-CDC42	IPI00016786.1	0.000364647	8.94247e-05
Hs.500409-GLUD1;GLUD2	IPI00016801.1	0.000244508	6.66165e-05
Hs.440890-RGS18	IPI00016825.1	0.000111139	NA
Hs.102798-PSMA1	IPI00016832.1	0.000264101	0.000137671
Hs.271510-GSR	IPI00016862.1	0.000185892	5.13184e-05
Hs.567374-EIF3C	IPI00016910.1	8.33542e-05	NA
Hs.519718-TTC1	IPI00016912.1	0.000111139	NA
Hs.462590-MYO18A;TIAF1	IPI00017030.10	0.000104162	4.91599e-05
Hs.654742-HECW2	IPI00017163.5	0.00052791	NA
Hs.700071	IPI00017184.2	0.000960052	0.000708119
Hs.523774-EHD1	IPI00017184.2	0.000960052	0.000708119
Hs.524161-RSU1	IPI00017256.5	0.00134874	0.000426139
Hs.262823-IARS2	IPI00017283.2	8.40549e-05	3.79944e-05
Hs.268939-MATR3;SNHG4;SNORA74A	IPI00017297.1	0.000238993	0.000141692
Hs.514303-PHB	IPI00017334.1	0.000274442	0.000241453
Hs.516160-FAM71D	IPI00017339.1	0.000169592	NA
Hs.501728-RHOG	IPI00017342.1	0.000138924	NA
Hs.592679-RDX	IPI00017367.5	0.00103119	0.000427768
Hs.263671-RDX	IPI00017367.5	0.00103119	0.000427768
Hs.487540-RPA3	IPI00017373.1	9.82976e-05	4.08658e-05
Hs.272927-SEC23A	IPI00017375.1	9.37279e-05	1.46706e-05
Hs.190968-RPS21	IPI00017448.1	8.33542e-05	NA
Hs.406277-SF3A1	IPI00017451.1	7.01828e-05	2.06663e-05
Hs.472437-MAPRE1	IPI00017596.2	0.000457135	0.000206513
Hs.558314-CP	IPI00017601.1	0.000656156	9.36872e-05
Hs.279806-DDX5	IPI00017617.1	9.77069e-05	3.65153e-05
Hs.604116-SLIT3	IPI00017640.1	6.94011e-05	NA
Hs.75514-NP	IPI00017672.4	0.000773004	0.000114472
Hs.289092-COTL1	IPI00017704.2	0.000907016	0.000534657
Hs.171280-HSD17B10	IPI00017726.1	0.000331965	0.000171327
Hs.501684-NAP1L4;SNORA54	IPI00017763.4	0.00017202	6.78359e-05
Hs.695395-NAP1L4;SNORA54	IPI00017763.4	0.00017202	6.78359e-05
Hs.643610-ACO2	IPI00017855.1	0.000358756	0.000242847
Hs.512382-GPD2	IPI00017895.2	0.000229133	2.9599e-05
Hs.515472-SNRPD2	IPI00017963.1	0.000115648	1.63289e-05
Hs.571177-SYNCRIP	IPI00018140.3	0.000143672	3.44226e-05
Hs.74405-YWHAQ	IPI00018146.1	0.00116687	0.000899981
Hs.695923	IPI00018206.3	0.00034891	0.000107323
Hs.695941	IPI00018246.5	0.00028816	6.40023e-05
Hs.631742-PNPO	IPI00018272.3	0.000112581	8.06262e-05
Hs.488189-H2AFV	IPI00018278.2	0.00576707	0.0040786
Hs.175473-AK1	IPI00018342.5	0.000375219	0.000209556
Hs.250758-PSMC3	IPI00018398.4	0.000128456	6.32955e-05
Hs.523512-TSG101	IPI00018434.1	5.55694e-05	NA
IPI00018452	IPI00018452.1	0.000294398	0.000144358
Hs.368149-CCT7	IPI00018465.1	0.000476152	0.000115428
Hs.137594-HIST1H2BL	IPI00018534.3	0.0637324	NA
Hs.371720-SYK	IPI00018597.1	0.000201409	0.000186687
Hs.695925-DUSP3	IPI00018671.1	7.98355e-05	3.43174e-05
IPI00018755	IPI00018755.1	0.000176056	NA
Hs.75066-TSN	IPI00018768.1	0.000289746	6.99164e-05
Hs.371147-THBS2	IPI00018769.3	0.000555694	NA
Hs.415299-ITPA	IPI00018783.1	5.55694e-05	NA
Hs.515094-TRIP10	IPI00018804.3	6.94011e-05	NA
Hs.606807	IPI00018871.1	0.000170676	0.000109272
Hs.250009-ARL8B	IPI00018871.1	0.000170676	0.000109272
Hs.489615-PBEF1	IPI00018873.1	0.000264085	NA
Hs.696029-VPS35	IPI00018931.6	0.000179348	0.000142564
Hs.532357-TRIM21	IPI00018971.7	6.94011e-05	NA
Hs.519033-TLR2	IPI00019006.2	5.55694e-05	NA
Hs.695929	IPI00019038.1	0.00187415	0.000570089
Hs.647064-RARRES2	IPI00019176.3	9.027e-05	2.95131e-05
Hs.513055-WDR61	IPI00019269.3	7.01828e-05	2.06663e-05
Hs.435255-UBXD1	IPI00019276.1	5.55694e-05	NA
Hs.247879-C6orf25	IPI00019314.1	8.47961e-05	NA
Hs.5120-DYNLL1	IPI00019329.1	0.000104102	NA
Hs.190334-RAP1A	IPI00019345.1	0.00423905	0.000842154
Hs.699361-AGK	IPI00019353.4	8.40751e-05	1.01957e-06
Hs.654569-KRT9	IPI00019359.3	5.55694e-05	NA
Hs.128199-SEPT11	IPI00019376.5	0.000263545	0.000139459
Hs.108530-TMEM30A	IPI00019381.4	8.33542e-05	NA
Hs.407966-GALK1	IPI00019383.1	7.98355e-05	3.43174e-05
Hs.269665-EXOC1	IPI00019427.4	8.47961e-05	NA
Hs.728-RNASE2	IPI00019449.1	0.00021199	NA
Hs.288178-TROVE2	IPI00019450.2	8.33542e-05	NA
Hs.474751-MYH9	IPI00019502.2	0.0144826	0.0154538
Hs.503022-SAPS3	IPI00019540.1	6.94011e-05	NA
Hs.647101-GIMAP4	IPI00019563.3	0.000137539	3.27672e-05
Hs.648582-GIMAP4	IPI00019563.3	0.000137539	3.27672e-05
Hs.655207-F2	IPI00019568.1	0.000263833	1.9475e-05
IPI00019579	IPI00019579.1	9.027e-05	2.95131e-05
Hs.143436-PLG;PLGLB1;PLGLB2	IPI00019580.1	0.000472158	7.88448e-05
Hs.1321-F12	IPI00019581.1	6.94011e-05	NA
Hs.69771-CFB	IPI00019591.1	0.000406215	0.000132809
Hs.420529-TMEM189;TMEM189-UBE2V1;UBE2V1	IPI00019599.1	7.01828e-05	2.06663e-05
Hs.696446	IPI00019599.1	7.01828e-05	2.06663e-05
Hs.647018-CLIP2	IPI00019642.1	6.24853e-05	9.78043e-06
Hs.190028-GSTO1	IPI00019755.3	0.000467477	0.000104847
Hs.387208-FAU	IPI00019770.3	0.00013378	0.000110606
Hs.83634-HCFC1	IPI00019848.1	0.000154979	0.000140586
Hs.498178-ACTN2	IPI00019884.1	0.000936914	NA
Hs.371723-ALDH5A1	IPI00019888.1	8.47961e-05	NA
Hs.690214	IPI00019901.1	0.000195894	5.78058e-05
Hs.183706-ADD1	IPI00019901.1	0.000195894	5.78058e-05
Hs.406861-HSD17B4;LOC340069	IPI00019912.2	0.000354604	0.000236795
Hs.696154	IPI00019927.2	0.000127194	NA
Hs.168718-AFM	IPI00019943.1	6.94011e-05	NA
Hs.515104-LOC554363;STXBP2	IPI00019971.3	0.000691485	0.000452149
IPI00019996	IPI00019996.3	8.33542e-05	NA
Hs.695957-DEK	IPI00020021.3	0.000277847	NA
Hs.211594-PSMC4	IPI00020042.2	0.000262801	0.000144976
Hs.477115-ABHD10	IPI00020075.4	0.00019007	0.000150919
Hs.522356-ORM2	IPI00020091.1	0.000173563	4.89881e-05
Hs.20107-KLC1	IPI00020096.2	0.000111078	3.92076e-05
Hs.657678-KLC1	IPI00020096.2	0.000111078	3.92076e-05
Hs.553506-HIST1H2BI	IPI00020101.9	0.00794734	0.00378374
Hs.591809-HIST1H2BG	IPI00020101.9	0.00794734	0.00378374
Hs.534369-HIST1H2BE	IPI00020101.9	0.00794734	0.00378374
Hs.658713-HIST1H2BC	IPI00020101.9	0.00794734	0.00378374
Hs.182137-HIST1H2BF	IPI00020101.9	0.00794734	0.00378374
Hs.654397-SOS1	IPI00020131.1	8.33542e-05	NA
Hs.470477-PTP4A2	IPI00020191.1	8.33542e-05	NA
Hs.643129	IPI00020191.1	8.33542e-05	NA
Hs.596512	IPI00020191.1	8.33542e-05	NA
Hs.402752-TAF15	IPI00020194.1	5.55694e-05	NA
Hs.252180-DYSF	IPI00020210.2	8.47961e-05	NA
Hs.95424-MAP4K1	IPI00020258.3	8.33542e-05	NA
Hs.194301-MAP1A	IPI00020356.4	0.000104102	NA
Hs.700638-MAP1A	IPI00020356.4	0.000104102	NA
Hs.619338-MAP1A	IPI00020356.4	0.000104102	NA
Hs.432424-TPP2	IPI00020416.7	0.000256918	6.88925e-05
Hs.626404-RAB11B	IPI00020436.3	0.00019789	3.44892e-05
Hs.460109-MYH11	IPI00020501.1	0.00138857	0.000195523
Hs.490415-ZYX	IPI00020513.2	0.00221284	0.0017427
Hs.138860-ARHGAP1	IPI00020567.1	0.000220982	0.000188781
Hs.515162-CALR	IPI00020599.1	0.00136057	0.00116363
Hs.479677-SLAIN2	IPI00020601.5	5.55694e-05	NA
Hs.82201-CSNK2A2	IPI00020602.1	6.94011e-05	NA
Hs.502914-DPP3	IPI00020672.4	0.000202037	0.000126437
Hs.502915-BBS1	IPI00020672.4	0.000202037	0.000126437
Hs.646283-VISA	IPI00020719.2	0.000170106	4.80432e-06
Hs.655213-PPP2R2B	IPI00020850.5	0.000104102	NA
Hs.445387-RPS6KA3	IPI00020898.1	0.000174736	6.72343e-05
Hs.695965-IMPA1;SLC10A5	IPI00020906.1	0.000130426	6.45308e-05
Hs.642966-TFAM	IPI00020928.1	5.55694e-05	NA
Hs.123074-GUCY2F	IPI00020942.1	5.55694e-05	NA
Hs.592298-PPM1A	IPI00020950.3	0.000104162	4.91599e-05
Hs.506748-HDGF	IPI00020956.1	5.55694e-05	NA
Hs.699155-CANX	IPI00020984.1	0.00066275	0.000423251
Hs.443625-COL3A1	IPI00021033.1	8.33542e-05	NA
Hs.696584	IPI00021033.1	8.33542e-05	NA
Hs.440497-KCNAB2	IPI00021088.1	0.000133149	6.90623e-05
Hs.532091-AP3B1	IPI00021129.4	8.33542e-05	NA
Hs.8004-KALRN	IPI00021156.6	6.24853e-05	9.78043e-06
Hs.416089-ARFIP1	IPI00021258.2	5.55694e-05	NA
Hs.594673-YWHAZ	IPI00021263.3	0.0038091	0.00175021
Hs.492407-YWHAZ	IPI00021263.3	0.0038091	0.00175021
Hs.632573	IPI00021266.1	0.000135405	4.42697e-05
Hs.419463-BCAS3;RPL23A;hCG_16001	IPI00021266.1	0.000135405	4.42697e-05
Hs.387567-ACLY	IPI00021290.5	0.000326494	0.000181267
Hs.707-KRT2	IPI00021304.1	9.71858e-05	5.88544e-05
Hs.699367	IPI00021327.3	0.000289571	9.51977e-05
Hs.444356-GRB2	IPI00021327.3	0.000289571	9.51977e-05
Hs.108104-UBE2L3	IPI00021347.1	0.000483843	6.6366e-05
Hs.693707	IPI00021347.1	0.000483843	6.6366e-05
Hs.603229-UBE2L3	IPI00021347.1	0.000483843	6.6366e-05
Hs.53155-CFP	IPI00021364.1	0.000111139	NA
Hs.594444-LMNA	IPI00021405.3	8.40751e-05	1.01957e-06
Hs.647741-LMNA	IPI00021405.3	8.40751e-05	1.01957e-06
Hs.1288-ACTA1	IPI00021428.1	0.0165253	0.0107133
Hs.437366-PSMC2	IPI00021435.2	6.94011e-05	NA
Hs.696318	IPI00021439.1	0.0548365	0.0244159
Hs.520640-ACTB	IPI00021439.1	0.0548365	0.0244159
Hs.132225-PIK3R1	IPI00021448.2	8.47961e-05	NA
Hs.604502-PIK3R1	IPI00021448.2	8.47961e-05	NA
Hs.528087-ITPKB	IPI00021449.3	8.33542e-05	NA
Hs.659396-ITPKB	IPI00021449.3	8.33542e-05	NA
Hs.368808-EHD3	IPI00021458.1	0.000881036	0.000743232
Hs.478000-MBNL1	IPI00021692.2	6.94011e-05	NA
Hs.558914-MBNL1	IPI00021692.2	6.94011e-05	NA
Hs.1012-C4BPA	IPI00021727.1	0.000156213	2.44511e-05
Hs.645283-RTN4	IPI00021766.4	0.000452352	0.000323913
Hs.1342-COX5B	IPI00021785.2	0.000167438	8.01232e-05
Hs.652282-CTSA	IPI00021794.8	0.000166648	3.93794e-05
Hs.2490-CASP1	IPI00021800.1	0.000123887	8.00653e-05
Hs.528050-HARS	IPI00021808.3	0.000104102	NA
Hs.502756-AHNAK	IPI00021812.1	0.000296848	0.000120007
Hs.695-CSTB	IPI00021828.1	0.000300175	0.000328697
Hs.280342-PRKAR1A	IPI00021831.1	0.000239857	1.62706e-05
Hs.659124-PRKAR1A	IPI00021831.1	0.000239857	1.62706e-05
Hs.408073-RPS6	IPI00021840.1	5.55694e-05	NA
Hs.633003-APOA1	IPI00021841.1	0.00237185	0.000978316
Hs.654439-APOE	IPI00021842.1	0.000104162	4.91599e-05
Hs.237658-APOA2	IPI00021854.1	0.000612802	9.61066e-05
Hs.110675-APOC1	IPI00021855.1	0.000142321	4.40978e-05
Hs.75615-APOC2	IPI00021856.3	6.94011e-05	NA
Hs.655423-APOC4	IPI00021856.3	6.94011e-05	NA
Hs.73849-APOC3	IPI00021857.1	9.37279e-05	1.46706e-05
Hs.351593-FGA	IPI00021885.1	0.00289741	0.00306497
Hs.546255-FGG	IPI00021891.5	0.00221591	0.00258587
Hs.75307-H1FX	IPI00021924.1	0.000194768	0.000125505
Hs.156171-PSMC6	IPI00021926.2	0.000169118	7.13239e-06
Hs.658245-INPP4B	IPI00022020.2	0.000114536	8.33914e-05
Hs.398093-CD84	IPI00022039.2	8.33542e-05	NA
Hs.555902-DDEF2	IPI00022058.3	0.000166708	NA
Hs.632729-FAM62A	IPI00022143.3	0.000332329	0.000161899
Hs.471851-HDLBP	IPI00022228.1	5.55694e-05	NA
Hs.120759-APOB	IPI00022229.1	0.000697772	4.37542e-05
Hs.480364-METAP1	IPI00022239.7	0.000177021	9.31718e-05
Hs.72885-AZU1	IPI00022246.1	0.00127111	0.000808472
Hs.518460-AP2M1	IPI00022256.3	5.55694e-05	NA
Hs.156509-SACM1L	IPI00022275.6	0.000295076	2.43652e-05
Hs.72933-PF4V1	IPI00022295.1	0.00779325	0.0013944
Hs.487635-BZW2	IPI00022305.4	5.55694e-05	NA
Hs.487046-SOD2	IPI00022314.1	0.000870871	0.000752955
Hs.526464-PML	IPI00022348.1	5.55694e-05	NA
Hs.507866-C13orf15	IPI00022350.3	9.37279e-05	1.46706e-05
Hs.443948-SLC4A1	IPI00022361.1	0.00266674	0.00184144
Hs.1498-HRG	IPI00022371.1	0.000416771	NA
Hs.654443-C9	IPI00022395.1	6.94011e-05	NA
Hs.203717-FN1	IPI00022418.1	0.0004687	0.000123029
Hs.50223-RBP4	IPI00022420.3	9.71858e-05	5.88544e-05
Hs.436911-AMBP	IPI00022426.1	0.000194493	NA
Hs.567311-ORM1;ORM2	IPI00022429.3	0.000229133	2.9599e-05
Hs.324746-AHSG	IPI00022431.1	0.000562428	0.000108358
Hs.427202-TTR	IPI00022432.1	0.00102962	0.000836372
Hs.418167-ALB	IPI00022434.2	0.0465396	NA
Hs.189716	IPI00022442.2	5.55694e-05	NA
Hs.2164-PPBP	IPI00022445.1	0.00799558	0.00896683
Hs.81564-PF4	IPI00022446.1	0.00470177	0.00448308
Hs.586174-DOCK2	IPI00022449.6	0.000103092	4.91131e-05
Hs.518267-TF	IPI00022463.1	0.00330483	0.00231088
Hs.465521-HMHA1	IPI00022471.6	0.000364538	7.38687e-05
Hs.426485-HPX	IPI00022488.1	0.00059807	0.000381808
Hs.200770-SKAP2	IPI00022508.2	0.000104162	4.91599e-05
Hs.696120	IPI00022542.1	0.000129149	6.2725e-05
Hs.71215-DOK2	IPI00022602.1	5.55694e-05	NA
Hs.505059-PIPSL;PSMD4	IPI00022694.3	0.000115813	8.51971e-05
Hs.90073-CSE1L	IPI00022744.5	0.000132606	2.34052e-05
Hs.529782-VCP	IPI00022774.2	0.00135917	0.00055767
Hs.534639-HADHB	IPI00022793.4	0.00031491	9.60596e-05
Hs.568249-HMG1L1;HMGB1	IPI00022796.2	0.000240308	NA
Hs.128065-CTSC	IPI00022810.1	0.000144976	9.70246e-05
Hs.656121-CTSC	IPI00022810.1	0.000144976	9.70246e-05
Hs.529161-A1BG;ZNF497	IPI00022895.7	0.00111042	NA
Hs.656417	IPI00022895.7	0.00111042	NA
Hs.30054-F5	IPI00022937.3	0.000517232	0.00010278
Hs.584881-C3orf28	IPI00023001.2	0.000111139	NA
Hs.440848-VWF	IPI00023014.1	0.00084289	0.000694064
Hs.333388-EEF1D	IPI00023048.3	0.000232539	0.000195397
Hs.533040-PDLIM7	IPI00023122.1	0.000565886	6.41741e-05
Hs.474705-TOM1	IPI00023191.4	6.94011e-05	NA
Hs.109514-RYR2	IPI00023217.1	5.55694e-05	NA
Hs.631580-UBA2	IPI00023234.3	0.000122501	5.33222e-05
Hs.654592-TTN	IPI00023283.3	0.000410893	0.000273431
Hs.182014-NCKAP1L	IPI00023407.3	8.33542e-05	NA
Hs.279929-TMED9	IPI00023542.6	5.55694e-05	NA
Hs.372208-HSPC159	IPI00023549.5	0.000213896	5.65599e-05
Hs.533040-PDLIM7	IPI00023560.1	0.000381706	NA
Hs.443121-PURA	IPI00023591.1	5.55694e-05	NA
Hs.212774-UBA6	IPI00023647.3	9.81875e-05	6.22237e-05
Hs.444362-LPP	IPI00023704.1	0.000118055	6.88066e-05
Hs.78619-GGH	IPI00023728.1	5.55694e-05	NA
Hs.151135-FN3K	IPI00023729.1	0.000111078	3.92076e-05
Hs.505735-NACA;NACA2	IPI00023748.3	0.000124971	1.95609e-05
Hs.665429-DDX17	IPI00023785.5	0.000111078	3.92076e-05
Hs.699523	IPI00023785.5	0.000111078	3.92076e-05
Hs.528305-DDX17	IPI00023785.5	0.000111078	3.92076e-05
Hs.695185-NAP1L1	IPI00023860.1	0.000933821	0.000102523
Hs.524599-NAP1L1	IPI00023860.1	0.000933821	0.000102523
Hs.79387-PSMC5	IPI00023919.4	0.000137539	3.27672e-05
Hs.149098-SMTN	IPI00024007.2	5.55694e-05	NA
Hs.491351-CLTC	IPI00024067.4	0.00148429	0.000730793
Hs.663896-CLTC	IPI00024067.4	0.00148429	0.000730793
Hs.699178-ASAHL	IPI00024083.3	8.47961e-05	NA
Hs.480042-ANXA3	IPI00024095.2	0.000421118	0.000278579
Hs.664957-TES	IPI00024097.3	0.000146951	2.79408e-05
Hs.592286-TES	IPI00024097.3	0.000146951	2.79408e-05
Hs.271771-SNCA	IPI00024107.1	0.000674525	0.000175759
IPI00024116	IPI00024116.4	8.47961e-05	NA
Hs.355927-VDAC2	IPI00024145.1	0.000162429	6.94033e-05
Hs.509226-FKBP3	IPI00024157.1	0.000118714	3.29508e-05
Hs.436896-POLR3A	IPI00024163.1	0.000616197	NA
Hs.233952-PSMA7	IPI00024175.3	0.000104102	NA
Hs.63335-TERF2	IPI00024214.1	6.94011e-05	NA
Hs.301404-RBM3	IPI00024320.1	0.000261386	0.000179079
Hs.482497-TNPO1	IPI00024364.2	0.000158046	7.62887e-05
Hs.191219-CPNE3	IPI00024403.1	0.000207297	6.65975e-05
Hs.24258-GUCY1A3	IPI00024422.1	7.63776e-05	9.86633e-06
Hs.531642-RAB11FIP3	IPI00024426.3	5.55694e-05	NA
Hs.34180-UGCGL1	IPI00024466.2	0.000292698	0.000114772
IPI00024540	IPI00024540.3	9.44488e-05	1.36511e-05
Hs.81934-ACADSB	IPI00024623.3	7.63776e-05	9.86633e-06
Hs.90708-GZMA	IPI00024657.1	6.94011e-05	NA
Hs.631661-USP5	IPI00024664.1	0.000342867	0.000281583
Hs.429608-REEP5	IPI00024670.5	0.000138863	8.59009e-08
Hs.656458-IKBKB	IPI00024709.1	5.55694e-05	NA
Hs.75841-ERP29	IPI00024911.1	0.000130432	3.9668e-05
Hs.413482-C21orf33	IPI00024913.2	0.000201348	9.69453e-06
Hs.502823-PRDX5	IPI00024915.2	0.000221049	4.97779e-05
Hs.523302-PRDX3	IPI00024919.3	0.000231048	7.14312e-05
Hs.604267-PRDX3	IPI00024919.3	0.000231048	7.14312e-05
Hs.408054-RPL12	IPI00024933.3	0.000146859	5.0081e-05
Hs.485527-MUT	IPI00024934.4	8.33542e-05	NA
IPI00024989	IPI00024989.7	0.000255774	8.17608e-05
Hs.76394-ECHS1	IPI00024993.4	0.000268796	0.000252562
Hs.352768-PSMB1	IPI00025019.3	0.000293656	0.000248308
Hs.299002-FBL	IPI00025039.1	0.000271429	0.000206022
Hs.134084-M6PR	IPI00025049.1	0.000152755	1.97327e-05
Hs.12341-ADAR	IPI00025057.1	5.55694e-05	NA
Hs.515371-CAPNS1	IPI00025084.3	0.000552227	0.000135535
Hs.401903-COX5A	IPI00025086.3	0.000428795	7.45634e-05
Hs.433529-RPS11	IPI00025091.2	5.55694e-05	NA
Hs.22960-BCAS2;DENND2C	IPI00025178.3	5.55694e-05	NA
Hs.100217-FMNL1	IPI00025202.4	0.000369811	0.000312655
Hs.134035-CD5L	IPI00025204.1	5.55694e-05	NA
Hs.173611-NDUFS2	IPI00025239.2	8.47961e-05	NA
Hs.591095-PDIA3	IPI00025252.1	0.00138623	0.00117275
Hs.473648-GART	IPI00025273.1	0.000118865	5.37458e-05
IPI00025277	IPI00025277.5	8.47961e-05	NA
Hs.108029-SH3BGRL	IPI00025318.1	0.000325457	0.000254781
Hs.381061-RPL19	IPI00025329.1	8.33542e-05	NA
Hs.408257-NDUFS6	IPI00025344.1	5.55694e-05	NA
Hs.430606-CS	IPI00025366.4	0.000729016	0.00040291
Hs.665949-CS	IPI00025366.4	0.000729016	0.00040291
Hs.174103-ITGAL	IPI00025380.2	5.55694e-05	NA
Hs.348264-GZMH	IPI00025400.1	8.33542e-05	NA
Hs.476218-COL7A1	IPI00025418.1	6.94011e-05	NA
IPI00025447	IPI00025447.6	0.0022007	NA
Hs.129673-EIF4A1	IPI00025491.1	0.000320262	0.000203573
Hs.520973-HSPB1	IPI00025512.2	0.000443161	0.000253242
Hs.6076-COPS3	IPI00025721.2	8.33542e-05	NA
Hs.502528-NDUFS3	IPI00025796.3	5.55694e-05	NA
Hs.300624-TARDBP	IPI00025815.1	0.000138802	NA
Hs.458747-ANP32A	IPI00025849.1	0.000196636	0.000163897
Hs.518244-RPN1	IPI00025874.2	0.000343785	0.000102318
Hs.603636-RPN1	IPI00025874.2	0.000343785	0.000102318
Hs.472471-CHMP4B;FBXO34	IPI00025974.3	0.000137717	4.73131e-05
Hs.655236-SNTB1	IPI00026059.2	0.000128428	6.37446e-05
Hs.433759-BANF1	IPI00026087.1	0.000252489	0.000177574
Hs.632554-SF3B1	IPI00026089.3	0.000215296	0.000146715
Hs.476365-SCP2	IPI00026105.1	5.55694e-05	NA
Hs.497200-PLA2G4A	IPI00026108.1	5.55694e-05	NA
Hs.118958-STX11	IPI00026128.1	0.000201348	9.69453e-06
Hs.610830-PRKCSH	IPI00026154.2	0.00018054	5.90262e-05
Hs.14601-HCLS1	IPI00026156.1	0.000253028	0.000131189
Hs.695918-CAPZA2	IPI00026182.4	0.00024615	0.000106665
Hs.432760-CAPZB	IPI00026185.5	0.00098462	0.000826052
Hs.443837-NPEPPS	IPI00026216.4	0.000256857	0.000127489
Hs.632828-HNRPH2	IPI00026230.1	0.000214261	4.87278e-05
Hs.207776-AGA	IPI00026259.1	0.000169592	NA
Hs.463456-NME1	IPI00026260.1	0.000640397	0.000339248
Hs.695926-RASA1	IPI00026262.3	0.000121513	2.46229e-05
Hs.430425-GNB1	IPI00026268.2	0.000249426	0.000115547
Hs.700577	IPI00026268.2	0.000249426	0.000115547
Hs.694128	IPI00026271.4	0.000147872	8.19306e-05
Hs.381126-RPS14	IPI00026271.4	0.000147872	8.19306e-05
Hs.248174-HIST1H2AB	IPI00026272.1	0.00388986	NA
Hs.121017-HIST1H2AE	IPI00026272.1	0.00388986	NA
Hs.469473-RPL31;TBC1D8	IPI00026302.3	0.000149564	1.50483e-05
Hs.522373-GSN	IPI00026314.1	0.00461231	0.00299309
Hs.476033-TXNDC12	IPI00026328.3	8.33542e-05	NA
Hs.469264-RPIA	IPI00026513.6	0.000352113	NA
Hs.278277-OXCT1	IPI00026516.1	0.000127194	NA
Hs.381072-PPIF	IPI00026519.1	0.000315626	0.000200794
Hs.465295-LMAN1	IPI00026530.4	0.00010762	4.97612e-06
Hs.656774-GBP3	IPI00026544.4	0.000138863	8.59009e-08
Hs.696131-PAFAH1B2	IPI00026546.1	0.000361438	9.09419e-05
Hs.654404-HLA-B	IPI00026569.3	0.00198065	0.00148194
Hs.181244-HLA-A	IPI00026569.3	0.00198065	0.00148194
Hs.77961-HLA-B	IPI00026569.3	0.00198065	0.00148194
Hs.652059-HLA-A	IPI00026569.3	0.00198065	0.00148194
Hs.653575	IPI00026569.3	0.00198065	0.00148194
Hs.549053	IPI00026569.3	0.00198065	0.00148194
Hs.622401	IPI00026569.3	0.00198065	0.00148194
Hs.656020-HLA-C	IPI00026569.3	0.00198065	0.00148194
Hs.654404-HLA-B	IPI00026650.1	0.000166708	NA
Hs.181244-HLA-A	IPI00026650.1	0.000166708	NA
Hs.77961-HLA-B	IPI00026650.1	0.000166708	NA
Hs.652059-HLA-A	IPI00026650.1	0.000166708	NA
Hs.653575	IPI00026650.1	0.000166708	NA
Hs.549053	IPI00026650.1	0.000166708	NA
Hs.622401	IPI00026650.1	0.000166708	NA
Hs.656020-HLA-C	IPI00026650.1	0.000166708	NA
Hs.79322-QARS	IPI00026665.2	0.000128278	3.59521e-05
Hs.172772-TCEB2	IPI00026670.3	0.000111139	NA
Hs.83190-FASN	IPI00026781.2	0.000283077	0.000145919
Hs.370312-FNTA	IPI00026813.1	8.47961e-05	NA
Hs.284279-HMOX2	IPI00026824.2	8.47961e-05	NA
Hs.498313-ADSS	IPI00026833.4	0.000162552	0.000109963
Hs.202-TSPO	IPI00026850.1	0.000105274	3.09995e-05
Hs.75527-ADSL	IPI00026904.1	0.000300047	0.00015801
Hs.517499-GRAP2	IPI00026928.3	0.00018054	5.90262e-05
Hs.475103-NUP50	IPI00026940.2	8.47961e-05	NA
Hs.356624-NID1	IPI00026944.2	0.000659614	4.95035e-05
Hs.170107-UQCRFS1	IPI00026964.1	0.000104102	NA
Hs.162877-ARFGAP3;RPL5	IPI00027009.2	0.000104162	4.91599e-05
Hs.533479-FLJ22184;LYPLA2	IPI00027032.1	0.000169592	NA
Hs.12084-TUFM	IPI00027107.5	0.00030049	8.7416e-05
Hs.95990-PKLR	IPI00027165.3	0.000120443	4.53587e-05
Hs.489040-SRI	IPI00027175.1	0.000366847	2.08382e-05
Hs.132642-ZMPSTE24	IPI00027180.1	0.000127194	NA
Hs.591501-ZMPSTE24	IPI00027180.1	0.000127194	NA
Hs.485489-CLIC5	IPI00027193.2	5.55694e-05	NA
Hs.593422-IDH1	IPI00027223.2	0.000277604	NA
Hs.192374-HSP90B2P;LRRC28	IPI00027230.3	0.00110745	4.4871e-05
Hs.504620-PHB2;SCARNA12	IPI00027252.6	0.000299789	0.000214139
Hs.632731-MYL6B	IPI00027255.1	0.000274268	4.43556e-05
Hs.516155-CAPG	IPI00027341.1	0.000272478	0.000165541
Hs.695971	IPI00027350.2	0.00590257	0.00373362
Hs.351296-LOC51035	IPI00027378.5	0.000127194	NA
Hs.664380-RGS9	IPI00027385.1	5.55694e-05	NA
Hs.928-PRTN3	IPI00027409.1	0.00127607	0.000491035
Hs.73734-GP5	IPI00027410.1	0.00151914	0.00124177
Hs.183994-PPP1CA	IPI00027423.3	0.000485807	NA
Hs.658289-RHOC	IPI00027434.1	0.000529479	0.000250413
Hs.502659-RHOC	IPI00027434.1	0.000529479	0.000250413
Hs.179986-FLOT1	IPI00027438.2	0.000111909	6.06217e-05
Hs.315137-AARS	IPI00027442.4	0.000160192	6.97007e-05
Hs.274873-CARS	IPI00027443.5	0.000104102	NA
Hs.381167-SERPINB1	IPI00027444.1	0.00105002	0.000407328
Hs.112405-S100A9	IPI00027462.1	0.0074057	0.00411375
Hs.275243-S100A6	IPI00027463.1	0.000864544	2.34527e-05
Hs.280604-PPP3R1;WDR92	IPI00027464.7	5.55694e-05	NA
Hs.249718-EIF4E	IPI00027485.3	8.47961e-05	NA
Hs.466471-GPI	IPI00027497.4	0.00156794	0.000665088
Hs.657976-RHOA	IPI00027500.1	0.000762636	0.000342765
Hs.247077-RHOA	IPI00027500.1	0.000762636	0.000342765
Hs.1144-GP9	IPI00027502.1	0.000543803	0.000156829
Hs.297413-MMP9	IPI00027509.3	0.00021199	NA
Hs.82916-CCT6A	IPI00027626.2	0.000706407	0.000389674
Hs.656274-TNFAIP8	IPI00027627.1	0.000306251	0.000133306
Hs.592771-DGKG	IPI00027658.1	6.24853e-05	9.78043e-06
Hs.507076-ACADS	IPI00027701.3	0.00021199	NA
Hs.116459-MAN2A2	IPI00027703.1	0.000114536	8.33914e-05
Hs.255230-GUSB	IPI00027745.3	5.55694e-05	NA
Hs.99863-ELA2	IPI00027769.1	0.00325443	0.0030302
Hs.465221-FECH	IPI00027776.6	5.55694e-05	NA
Hs.500067-PPP3CB	IPI00027809.2	0.000127194	NA
Hs.654559-HNRNPL	IPI00027834.3	0.000243458	5.44327e-05
IPI00027915	IPI00027915.5	5.55694e-05	NA
Hs.9661-PSMB10	IPI00027933.3	0.000121513	2.46229e-05
Hs.466910-CDA	IPI00027983.1	0.000232468	0.000210879
Hs.368367-CTCF	IPI00027988.1	6.94011e-05	NA
Hs.437957-CORO7	IPI00027996.1	0.000335652	0.000225416
Hs.82793-PSMB3	IPI00028004.2	0.000289746	6.99164e-05
Hs.471441-PSMB2	IPI00028006.1	7.98355e-05	3.43174e-05
Hs.118983-GSDMDC1	IPI00028027.3	5.55694e-05	NA
Hs.437178-ACADVL	IPI00028031.2	0.000353594	0.000131486
Hs.74137-TMED10;TMED10P	IPI00028055.4	0.000128428	6.37446e-05
Hs.421724-CTSG	IPI00028064.1	0.00156186	0.00125628
Hs.477693-NCK1	IPI00028065.1	5.55694e-05	NA
Hs.433512-ACTR3	IPI00028091.2	0.00180813	0.000975708
Hs.531788-DPY30	IPI00028109.1	0.000334491	0.000246477
Hs.368642-EPB42	IPI00028120.3	0.000330683	0.000269358
Hs.658434-PSIP1	IPI00028122.1	7.63776e-05	9.86633e-06
Hs.82609-HMBS	IPI00028160.1	0.000532235	0.000389921
Hs.78524-PRUNE	IPI00028177.3	8.47961e-05	NA
Hs.201253-CKAP5;SNORD67	IPI00028275.1	0.000152755	1.97327e-05
Hs.434875-CAMK1	IPI00028296.1	8.33542e-05	NA
Hs.16130-UBE2O	IPI00028307.3	0.000204867	0.000142503
Hs.447877	IPI00028376.1	5.55694e-05	NA
Hs.32417-C1orf116	IPI00028392.2	0.000166708	NA
Hs.5210-GMFG	IPI00028414.3	0.000211269	0.000180899
Hs.594095	IPI00028438.4	0.000121513	2.46229e-05
Hs.7744-NDUFV1	IPI00028520.2	9.77069e-05	3.65153e-05
Hs.62661-GBP1	IPI00028564.1	0.000194493	NA
Hs.445733-GSK3B	IPI00028570.2	6.94011e-05	NA
Hs.370895-RPN2	IPI00028635.4	0.000111139	NA
Hs.480073-HNRPD	IPI00028888.1	0.000298534	6.85489e-05
Hs.369840-NID2	IPI00028908.3	7.63776e-05	9.86633e-06
Hs.473761-RTN3	IPI00028946.1	5.55694e-05	NA
Hs.523299-EIF3A	IPI00029012.1	0.00016319	8.35632e-05
Hs.507074-KIAA0152	IPI00029046.1	5.55694e-05	NA
Hs.517670-TTLL12	IPI00029048.2	0.00011184	3.72178e-05
Hs.591920-NT5C2	IPI00029054.1	5.55694e-05	NA
Hs.700640	IPI00029061.2	8.33542e-05	NA
Hs.275775-SEPP1	IPI00029061.2	8.33542e-05	NA
Hs.591314-GMPS	IPI00029079.5	0.000112581	8.06262e-05
Hs.159494-BTK	IPI00029132.2	0.000257639	0.00011346
Hs.514870-ATP5F1	IPI00029133.4	0.000327574	0.000220105
Hs.233552-CDC2L5	IPI00029162.3	5.55694e-05	NA
Hs.289271-CYC1	IPI00029264.3	0.000146951	2.79408e-05
Hs.280378-SNRPB2	IPI00029267.1	0.000466378	NA
Hs.153961-ACTR1A	IPI00029468.1	0.000278687	0.000125872
Hs.98791-ACTR1B	IPI00029469.1	0.000125752	5.79207e-05
Hs.632080-ATE1	IPI00029472.2	0.000138924	NA
Hs.516111-DCTN1	IPI00029485.2	0.000211783	5.4136e-05
Hs.443723-GRPEL1	IPI00029557.3	5.55694e-05	NA
Hs.277677-NDUFA10	IPI00029561.1	0.000104102	NA
Hs.632133-CTTN	IPI00029601.4	0.000381706	NA
Hs.446260-PSMA6	IPI00029623.1	0.000150931	5.82278e-05
IPI00029625	IPI00029625.5	7.01828e-05	2.06663e-05
Hs.528952-TRIM25	IPI00029629.3	0.000195634	2.51217e-05
Hs.76224-EFEMP1	IPI00029658.1	6.94011e-05	NA
Hs.491322-PTK2B	IPI00029702.1	0.000111139	NA
Hs.268785-ACSL4	IPI00029737.1	5.55694e-05	NA
Hs.363396-CFH	IPI00029739.4	0.000454869	0.000299764
Hs.12102-SNX3	IPI00029740.1	0.000138863	8.59009e-08
Hs.490394-SSBP1	IPI00029744.1	0.000205897	0.000159738
Hs.356794-RPS24	IPI00029750.1	0.000131886	0.000107928
Hs.655210-HCK	IPI00029769.6	0.000175723	9.13361e-05
Hs.467142-MYH14	IPI00029818.4	0.000296786	NA
Hs.327527-SMARCA4	IPI00029822.3	0.000247348	9.95649e-06
Hs.159509-SERPINF2	IPI00029863.4	0.00010762	4.97612e-06
Hs.466165-PGLS	IPI00029997.1	5.55694e-05	NA
Hs.83381-GNG11	IPI00030060.1	8.33542e-05	NA
Hs.11355-TMPO	IPI00030131.3	0.000253251	0.000104069
Hs.75348-PSME1	IPI00030154.1	0.000490935	0.000451127
Hs.571841-RPL7	IPI00030179.3	0.000352456	0.000309409
Hs.421257-RPL7	IPI00030179.3	0.000352456	0.000309409
Hs.654366-DDX6	IPI00030320.4	0.000176056	NA
Hs.232375-ACAT1	IPI00030363.1	0.000153977	5.211e-05
Hs.476432-SLMAP	IPI00030531.4	6.94011e-05	NA
Hs.503022-SAPS3	IPI00030624.5	0.000111139	NA
Hs.460587-SULT1A3	IPI00030730.2	0.000226406	0.000150078
Hs.699271	IPI00030781.1	0.00016815	2.03915e-06
Hs.524518-STAT6	IPI00030782.1	7.01828e-05	2.06663e-05
Hs.437058-STAT5A	IPI00030783.1	6.94011e-05	NA
Hs.529451-DIAPH1	IPI00030876.4	0.000346417	7.62579e-05
Hs.362728-SEP15	IPI00030877.2	5.55694e-05	NA
Hs.534373-VAMP8	IPI00030911.2	5.55694e-05	NA
Hs.513984-FLII	IPI00031023.1	0.000345823	0.000153583
Hs.695920	IPI00031030.1	0.000104102	NA
IPI00031045	IPI00031045.3	0.000281184	4.40119e-05
Hs.472330-C20orf3	IPI00031131.4	0.000226634	0.000137557
Hs.313471-KIAA1683	IPI00031282.1	5.55694e-05	NA
Hs.517373-PPOX	IPI00031357.1	8.33542e-05	NA
Hs.300701-TUBB2B	IPI00031370.3	0.00749502	0.000343941
Hs.655772-ACSL3	IPI00031397.3	5.55694e-05	NA
Hs.299055-GDI2	IPI00031461.1	0.0014743	0.000648264
Hs.477352-PDIA5	IPI00031479.1	0.000169454	8.27076e-05
Hs.516032-HADHA	IPI00031522.2	0.000188202	4.92867e-05
Hs.512235-ITPR2	IPI00031545.2	5.55694e-05	NA
Hs.659892-ITPR2	IPI00031545.2	5.55694e-05	NA
Hs.528007-U2AF2	IPI00031556.6	9.37279e-05	1.46706e-05
Hs.700190-HIST3H2A	IPI00031562.2	0.00291484	NA
Hs.26331-HIST3H2A	IPI00031562.2	0.00291484	NA
Hs.239459-DDI2	IPI00031618.2	5.55694e-05	NA
Hs.513083-RPL9	IPI00031691.1	0.00021199	NA
Hs.412370-RPL9	IPI00031691.1	0.00021199	NA
Hs.655427-RPL9	IPI00031691.1	0.00021199	NA
Hs.73875-FAH	IPI00031708.1	0.000131886	0.000107928
Hs.162852-HOOK3	IPI00031768.1	5.55694e-05	NA
Hs.655340-VDAC3	IPI00031804.1	0.000194432	7.8673e-05
Hs.699301-VDAC3	IPI00031804.1	0.000194432	7.8673e-05
Hs.23111-FARSA	IPI00031820.2	0.000127194	NA
Hs.522823-EMD	IPI00032003.1	8.33542e-05	NA
Hs.503043-CPT1A	IPI00032038.4	0.000187456	2.93413e-05
Hs.514489-WBP2	IPI00032050.4	8.33542e-05	NA
Hs.654648-EFR3B	IPI00032128.6	6.94011e-05	NA
Hs.654432-ACTN3	IPI00032137.1	0.00144481	NA
Hs.104879-SERPINB9	IPI00032139.1	0.000383536	0.000227524
Hs.596449-SERPINH1	IPI00032140.4	0.000138802	NA
IPI00032158	IPI00032158.3	5.55694e-05	NA
Hs.75599-SERPINC1	IPI00032179.2	0.000225675	7.37828e-05
Hs.19383-AGT	IPI00032220.3	8.33542e-05	NA
Hs.655564	IPI00032258.4	0.000247348	9.95649e-06
Hs.534847-C4A;C4B	IPI00032258.4	0.000247348	9.95649e-06
Hs.655219-RASA3	IPI00032267.1	0.000360958	0.000274711
Hs.494997-C5	IPI00032291.1	5.55694e-05	NA
Hs.522632-TIMP1	IPI00032292.1	0.00019789	3.44892e-05
Hs.203637-PLS1	IPI00032304.1	0.000170106	4.80432e-06
Hs.654444-S100A4	IPI00032313.1	0.000717612	0.000838995
Hs.77741-KNG1	IPI00032328.1	0.000104162	4.91599e-05
Hs.435052-ATP8A1	IPI00032402.1	6.94011e-05	NA
Hs.368078-DNAJA2	IPI00032406.1	0.000161565	7.13126e-05
Hs.103106-LSM2	IPI00032460.3	0.000176056	NA
Hs.71040-AP1M1	IPI00032516.4	0.000128428	6.37446e-05
Hs.632536-CAB39	IPI00032561.1	5.55694e-05	NA
Hs.279061-GLOD4	IPI00032575.2	5.55694e-05	NA
Hs.546303	IPI00032826.1	9.71858e-05	5.88544e-05
Hs.302903-UBE2I	IPI00032957.1	0.00013378	0.000110606
Hs.211463-DNM2	IPI00033022.2	0.000291044	6.80806e-05
Hs.191346-SEPT7	IPI00033025.8	0.000339128	0.000110955
Hs.388188-BAT5	IPI00033075.2	0.000104102	NA
Hs.601546-NXF1	IPI00033153.1	6.94011e-05	NA
Hs.523739-NXF1	IPI00033153.1	6.94011e-05	NA
Hs.464472-MRLC2	IPI00033494.3	0.00230329	0.00190056
Hs.595145-TUBGCP3	IPI00033516.1	6.94011e-05	NA
Hs.224152-TUBGCP3	IPI00033516.1	6.94011e-05	NA
Hs.36587-PPP1R7	IPI00033600.1	0.00032041	NA
Hs.515266-UPF1	IPI00034049.1	0.000166648	3.93794e-05
Hs.520070-CUTA	IPI00034319.2	0.000228496	9.65775e-05
Hs.556296-DNM1L	IPI00037283.2	0.000535299	0.000303899
Hs.155742-GRHPR	IPI00037448.3	0.000221508	6.08345e-05
Hs.440934-ARG1	IPI00038356.3	0.000127194	NA
Hs.372003-FAM120A	IPI00039626.3	5.55694e-05	NA
Hs.694082	IPI00039626.3	5.55694e-05	NA
Hs.121178-RNF39	IPI00041053.3	8.33542e-05	NA
Hs.475074-PARVB	IPI00043083.1	0.00180395	0.000718481
Hs.283743-GP1BB	IPI00043524.2	0.000173503	NA
Hs.658134-PLXDC2	IPI00044369.2	5.55694e-05	NA
Hs.580527-INPP4A	IPI00044388.3	5.55694e-05	NA
IPI00044891	IPI00044891.1	5.55694e-05	NA
Hs.406739-HIST1H2AA	IPI00045109.2	0.00911077	0.00778088
Hs.7753-CALU	IPI00045396.1	0.000128428	6.37446e-05
Hs.631569-PPP1R14A	IPI00045503.1	0.000114536	8.33914e-05
Hs.58877-HMCN1	IPI00045512.2	8.47961e-05	NA
Hs.389438-IFT140	IPI00045528.1	6.94011e-05	NA
Hs.66048-MAP1S	IPI00045856.1	6.94011e-05	NA
Hs.647041-GTF2IP1	IPI00054042.1	6.94011e-05	NA
Hs.465645-C19orf10	IPI00056357.3	0.000203963	0.000131272
Hs.444749-RPL36AL	IPI00056494.4	0.000138924	NA
Hs.488173-RILPL2	IPI00056522.2	5.55694e-05	NA
Hs.605175-RILPL2	IPI00056522.2	5.55694e-05	NA
Hs.321273-EXOC4	IPI00059279.5	6.94011e-05	NA
Hs.696013-H2AFY	IPI00059366.4	0.00214568	0.00239657
Hs.599225-H2AFY	IPI00059366.4	0.00214568	0.00239657
Hs.657617-LYPLAL1	IPI00059762.5	9.13818e-05	5.06463e-05
Hs.465374-EFHD2	IPI00060181.1	0.000244988	8.51435e-05
Hs.592224-SYTL4	IPI00060201.8	0.000444556	NA
Hs.481836-MTMR12	IPI00061280.7	7.63776e-05	9.86633e-06
Hs.99272-CMTM5	IPI00061287.3	5.55694e-05	NA
Hs.632133-CTTN	IPI00062884.4	0.00052791	NA
Hs.420796-ABHD14B	IPI00063827.1	0.00016837	0.000116518
Hs.373793-ARHGAP17	IPI00064767.2	0.000111139	NA
Hs.298351-ASPSCR1	IPI00065276.2	5.55694e-05	NA
Hs.658630-CCDC11	IPI00065428.4	6.94011e-05	NA
Hs.552608-C1orf58	IPI00065500.3	0.000147672	9.09594e-05
Hs.212140-CWF19L2	IPI00065515.5	8.47961e-05	NA
Hs.440092-PANX2	IPI00066288.5	8.47961e-05	NA
Hs.348365-COP1	IPI00066313.1	0.00021199	NA
Hs.647430-SCARF1	IPI00066367.1	5.55694e-05	NA
Hs.647971-PDE5A	IPI00066543.2	0.000284702	0.000108186
Hs.675285-NFKBIL2	IPI00066974.4	6.94011e-05	NA
Hs.277154-GFM2	IPI00071703.2	8.33542e-05	NA
Hs.8360-C11orf54	IPI00072044.3	8.33542e-05	NA
Hs.436687-SET	IPI00072377.1	0.000105274	3.09995e-05
Hs.596814-SET	IPI00072377.1	0.000105274	3.09995e-05
Hs.389461-UNC45A	IPI00072534.2	8.33542e-05	NA
IPI00073110	IPI00073110.3	0.000253399	8.33055e-05
Hs.282410-CALM1	IPI00075248.10	0.000618045	0.000317289
Hs.667992	IPI00075248.10	0.000618045	0.000317289
Hs.643483-CALM2	IPI00075248.10	0.000618045	0.000317289
Hs.515487-CALM3	IPI00075248.10	0.000618045	0.000317289
Hs.646122	IPI00075248.10	0.000618045	0.000317289
Hs.645983	IPI00075248.10	0.000618045	0.000317289
Hs.352225-HIST1H2AH	IPI00081836.2	0.0103576	0.00817537
Hs.476982-CPOX	IPI00093057.6	0.000104102	NA
Hs.252714-FREM3	IPI00095592.9	5.55694e-05	NA
Hs.655250-SUCLG2	IPI00096066.2	5.55694e-05	NA
Hs.488181-OGDH	IPI00098902.4	0.000258071	0.000114069
Hs.255932-XRN2	IPI00100151.4	5.55694e-05	NA
Hs.368527-TOLLIP	IPI00100154.1	0.000135405	4.42697e-05
Hs.546407-CAND1	IPI00100160.3	0.000397294	0.000117373
Hs.487933-NT5C3	IPI00100192.4	0.000111139	NA
Hs.12865-NSFL1C	IPI00100197.3	0.00025809	0.000185115
Hs.647707-DARS2	IPI00100460.2	6.94011e-05	NA
Hs.558218-CASP8AP2	IPI00100798.2	8.47961e-05	NA
Hs.436500-DBNL	IPI00101968.3	0.000331209	0.000154052
Hs.661752-GP6	IPI00102300.3	8.33542e-05	NA
Hs.657503	IPI00102752.2	6.94011e-05	NA
Hs.435947-RBM15	IPI00102752.2	6.94011e-05	NA
Hs.15200-SMAP1L	IPI00102856.3	5.55694e-05	NA
Hs.633454-EXOC7	IPI00103064.4	5.55694e-05	NA
Hs.533985-EXOC7	IPI00103064.4	5.55694e-05	NA
Hs.375957-ITGB2	IPI00103356.2	0.000104162	4.91599e-05
Hs.647071-GIMAP2	IPI00103387.4	0.000147199	7.21788e-05
Hs.647087-GIMAP1	IPI00103387.4	0.000147199	7.21788e-05
Hs.632256-STAT5B	IPI00103415.1	0.000111139	NA
Hs.14248-STON2	IPI00103521.1	5.55694e-05	NA
Hs.82548-MADD	IPI00103536.3	6.94011e-05	NA
Hs.432676-MUC16	IPI00103552.4	6.94011e-05	NA
Hs.4779-GATAD2B	IPI00103554.1	0.000979065	0.000893868
Hs.596854-GATAD2B	IPI00103554.1	0.000979065	0.000893868
Hs.413045-CEP350	IPI00103595.2	6.94011e-05	NA
Hs.437941-C14orf106	IPI00104907.3	6.94011e-05	NA
Hs.655396-PSMD11	IPI00105598.3	0.000133059	8.29402e-06
Hs.248746-HNRPAB	IPI00106509.2	5.55694e-05	NA
Hs.591731-HNRPAB	IPI00106509.2	5.55694e-05	NA
Hs.303116-SDF2L1	IPI00106642.4	0.000303083	6.93631e-05
Hs.140452-M6PRBP1	IPI00106668.4	0.000298741	0.000177114
Hs.247879-C6orf25	IPI00107432.1	0.000725557	4.46071e-06
Hs.31720-HEPH	IPI00107855.2	5.55694e-05	NA
Hs.122523-C7orf54;SND1	IPI00140420.4	0.00026335	8.26585e-05
Hs.34024-TNIK	IPI00145805.1	5.55694e-05	NA
Hs.665191-NANS	IPI00147874.1	8.33542e-05	NA
Hs.522310-NANS	IPI00147874.1	8.33542e-05	NA
Hs.525709-TESC	IPI00149680.3	5.55694e-05	NA
Hs.696326-TMEM16F	IPI00151710.8	0.000166648	3.93794e-05
Hs.529023-ZNF532	IPI00151988.3	9.027e-05	2.95131e-05
Hs.607676	IPI00151988.3	9.027e-05	2.95131e-05
Hs.483238-ARHGAP29	IPI00152011.4	5.55694e-05	NA
IPI00152269	IPI00152269.3	0.000277604	NA
Hs.301961-GSTM1	IPI00152326.3	8.33542e-05	NA
Hs.336994-MTSS1	IPI00152331.4	5.55694e-05	NA
Hs.700429-MTSS1	IPI00152331.4	5.55694e-05	NA
Hs.526500-DNAH3	IPI00152462.1	0.000127194	NA
Hs.518201-DTX3L	IPI00152503.1	5.55694e-05	NA
Hs.659442-DTD1	IPI00152692.2	8.33542e-05	NA
Hs.696054-KIAA1949	IPI00152853.3	0.000194493	NA
Hs.372924-CREB3L4	IPI00152889.3	0.000169592	NA
Hs.327252-LZIC	IPI00152900.1	7.98355e-05	3.43174e-05
Hs.464813-PSMA8	IPI00154509.3	0.000149297	6.39164e-05
IPI00154742	IPI00154742.5	0.00185514	0.00111644
Hs.659513-DSCAML1	IPI00154755.2	0.000485807	NA
Hs.444075-UBASH3B	IPI00154910.4	0.000322861	1.49284e-05
Hs.654514-PTPRC	IPI00155168.2	0.000222278	NA
Hs.78524-PRUNE	IPI00155261.2	0.000166708	NA
Hs.481819-PDZD2	IPI00155647.8	8.47961e-05	NA
IPI00155940	IPI00155940.1	0.000160205	NA
Hs.192131-RASL11A	IPI00156120.6	0.000164899	6.63766e-06
Hs.268530-GPS1	IPI00156282.2	5.55694e-05	NA
Hs.153343-DOK3	IPI00156649.4	0.000246483	5.06202e-06
Hs.514199-VAT1	IPI00156689.3	0.000204293	0.000190766
Hs.514412-PECAM1	IPI00157687.3	0.000229133	2.9599e-05
Hs.33476-MICAL1	IPI00157757.6	0.000254388	NA
Hs.269988-ROD1	IPI00159072.3	8.47961e-05	NA
Hs.473144-C20orf32	IPI00160340.2	0.000326319	2.92554e-05
Hs.443976-CEP250	IPI00160622.1	6.24853e-05	9.78043e-06
Hs.445098-DEPDC1	IPI00160716.2	5.55694e-05	NA
Hs.145150-SP110	IPI00162549.3	5.55694e-05	NA
Hs.9822-XAB2	IPI00163084.3	6.94011e-05	NA
Hs.502915-BBS1	IPI00163204.2	0.000138802	NA
Hs.282244-PGLYRP2	IPI00163207.1	0.000104102	NA
Hs.654639-EPS15L1	IPI00163849.1	0.000208203	NA
Hs.699962-DLEC1	IPI00164104.4	5.55694e-05	NA
Hs.416049	IPI00164417.6	5.55694e-05	NA
Hs.529053-C3	IPI00164623.4	0.00154468	0.000888605
Hs.111944-CYP3A7	IPI00164895.1	0.00105634	NA
Hs.12144-KIAA1033	IPI00164930.4	6.94011e-05	NA
Hs.519672-TCOF1	IPI00165041.4	6.94011e-05	NA
Hs.605019-TCOF1	IPI00165041.4	6.94011e-05	NA
Hs.222510-DAZAP1	IPI00165230.1	8.47961e-05	NA
Hs.369168-SCFD1	IPI00165261.5	0.000107449	5.42677e-05
Hs.248267-MPST	IPI00165360.4	0.000137925	7.84989e-05
Hs.656466	IPI00165393.1	6.94011e-05	NA
IPI00165394	IPI00165394.3	6.94011e-05	NA
IPI00165421	IPI00165421.4	0.000256918	6.88925e-05
Hs.473695	IPI00165936.1	0.000347005	NA
Hs.436186-ERAP1	IPI00165949.2	9.33164e-05	3.0157e-05
Hs.448572-KLHL34	IPI00166264.3	5.55694e-05	NA
Hs.522500-SEC16A	IPI00166487.3	8.33542e-05	NA
Hs.689538	IPI00166487.3	8.33542e-05	NA
Hs.546239-AZGP1	IPI00166729.4	0.000131947	8.84534e-05
Hs.390567-FYN	IPI00166845.1	0.00010762	4.97612e-06
IPI00166866	IPI00166866.3	0.000410602	0.0004008
Hs.647045-ABHD11	IPI00167072.1	8.33542e-05	NA
Hs.696025-ANKRD44	IPI00167419.8	5.55694e-05	NA
Hs.6799-FAM98B	IPI00167572.4	0.000140696	0.000100826
Hs.379785-EML3	IPI00167909.4	5.55694e-05	NA
IPI00168184	IPI00168184.8	0.000720923	NA
IPI00168728	IPI00168728.1	0.00192315	0.00032284
Hs.78771	IPI00169383.2	0.00372348	0.000591448
Hs.300887-AHCTF1	IPI00170594.5	5.55694e-05	NA
Hs.513039-SIN3A	IPI00170596.1	5.55694e-05	NA
Hs.591379-DOT1L	IPI00170643.1	5.55694e-05	NA
Hs.165195	IPI00170692.4	0.000274557	6.47636e-05
Hs.268488-LRRC47	IPI00170935.1	0.000156543	8.48095e-05
Hs.125867-EVL	IPI00170979.1	0.000171351	6.20845e-05
Hs.647045-ABHD11	IPI00171152.1	0.000242904	NA
Hs.558799-PSMA3	IPI00171199.5	8.40549e-05	3.79944e-05
Hs.93534-STXBP5	IPI00171407.4	8.33542e-05	NA
Hs.150837-MUTED;TXNDC5	IPI00171438.2	0.00010762	4.97612e-06
Hs.647745-HIST2H3A	IPI00171611.6	0.00546783	0.00435568
Hs.701828	IPI00171611.6	0.00546783	0.00435568
Hs.469881-LIMS2	IPI00171655.3	0.000469089	0.000436827
Hs.190384-COPS4	IPI00171844.3	8.33542e-05	NA
Hs.465808-HNRPM	IPI00171903.2	0.000291777	0.000125818
Hs.666214-HNRPM	IPI00171903.2	0.000291777	0.000125818
Hs.506603-APPL2	IPI00172513.3	7.63776e-05	9.86633e-06
Hs.144114-CAMK2D	IPI00172636.4	9.37279e-05	1.46706e-05
Hs.484242-UBXD8	IPI00172656.6	6.94011e-05	NA
IPI00175019	IPI00175019.6	7.70986e-05	1.08859e-05
Hs.149185-CNDP2	IPI00177728.3	0.000292389	0.000124293
Hs.506759-ATP2A2	IPI00177817.4	0.000385346	5.14792e-06
Hs.535581-TPM3	IPI00178083.2	0.0015735	0.00134556
Hs.654421-TPM3	IPI00178083.2	0.0015735	0.00134556
Hs.699198	IPI00178083.2	0.0015735	0.00134556
Hs.436939-BICD2	IPI00178185.1	5.55694e-05	NA
Hs.271667-EHBP1	IPI00178187.2	5.55694e-05	NA
Hs.58414-FLNC	IPI00178352.4	0.00109301	0.0010061
Hs.235069-RECQL	IPI00178431.11	5.55694e-05	NA
Hs.421608-EEF1B2;hCG_1983058	IPI00178440.2	0.000180293	0.000191275
IPI00179291	IPI00179291.5	0.000193068	4.3183e-05
Hs.546292-RPS27A	IPI00179330.6	0.000250063	NA
Hs.356190-UBB	IPI00179330.6	0.000250063	NA
Hs.311640-RPS27A	IPI00179330.6	0.000250063	NA
Hs.435512-PPP3CA	IPI00179415.4	0.000136847	4.63088e-05
Hs.654894-MTPN	IPI00179589.2	0.000345563	0.00020022
Hs.679425	IPI00179700.3	5.55694e-05	NA
Hs.518805-HMGA1	IPI00179700.3	5.55694e-05	NA
Hs.172550-PTBP1	IPI00179964.5	0.00106725	0.000647011
Hs.555895-TMSB4X	IPI00180240.2	0.00361019	0.000783294
Hs.632387-NEXN	IPI00180404.7	0.000277726	1.71802e-07
Hs.654422-TUBA1A	IPI00180675.4	0.00490475	0.00147993
Hs.694199-TUBA1A	IPI00180675.4	0.00490475	0.00147993
Hs.252713-TTC15	IPI00181009.6	8.47961e-05	NA
Hs.617340-PNPLA8	IPI00181047.3	0.00542008	0.00643336
Hs.211463-DNM2	IPI00181352.2	0.000250063	NA
Hs.500842-MGEA5	IPI00181391.8	8.47961e-05	NA
Hs.494875-RGS3	IPI00181533.2	5.55694e-05	NA
Hs.126550-VPS4B	IPI00182728.2	0.000120841	3.12155e-05
Hs.654720-KIAA1967	IPI00182757.9	7.01828e-05	2.06663e-05
Hs.696049	IPI00182938.8	5.55694e-05	NA
Hs.49582-PPP1R12A	IPI00183002.6	0.000152755	1.97327e-05
Hs.63489-PTPN6	IPI00183046.2	0.000304866	0.000191307
IPI00183229	IPI00183229.6	0.000111139	NA
Hs.143873-S100A10	IPI00183695.8	0.000111139	NA
Hs.535581-TPM3	IPI00183968.4	0.0021663	0.000119169
Hs.654421-TPM3	IPI00183968.4	0.0021663	0.000119169
Hs.699198	IPI00183968.4	0.0021663	0.000119169
Hs.663510-ZNF563	IPI00184499.2	0.000881128	NA
Hs.646575-PSMD12	IPI00185374.3	0.000508776	NA
Hs.515070-EEF2;SNORD37	IPI00186290.5	0.00225825	0.00130518
Hs.408182-COL2A1	IPI00186460.6	0.000173503	NA
Hs.434248-PLEC1	IPI00186711.3	0.00157948	0.000269048
Hs.193163-BIN1	IPI00186966.3	0.000264085	NA
Hs.631539-RAB4B	IPI00187143.1	5.55694e-05	NA
Hs.646364-RAB4B	IPI00187143.1	5.55694e-05	NA
Hs.496984-MPP1	IPI00215610.2	0.000218909	4.06817e-05
Hs.70327-CRIP1	IPI00215611.4	0.000140696	0.000100826
Hs.380774-DDX3X	IPI00215637.4	0.00018054	5.90262e-05
IPI00215638	IPI00215638.6	0.000260253	0.000171586
Hs.77890-GUCY1B3	IPI00215651.1	0.000104102	NA
Hs.116448-GLS	IPI00215685.1	0.0001437	2.33423e-05
Hs.116448-GLS	IPI00215687.1	8.33542e-05	NA
Hs.515517-RPL18	IPI00215719.5	6.24853e-05	9.78043e-06
Hs.472213-RRBP1	IPI00215743.2	5.55694e-05	NA
Hs.290404-SLC25A3	IPI00215777.1	0.000378153	6.98116e-05
Hs.438429-RPS19	IPI00215780.4	0.000124971	1.95609e-05
Hs.380953-RPL38	IPI00215790.5	0.000138863	8.59009e-08
Hs.237825-SRP72	IPI00215888.3	8.47961e-05	NA
Hs.77741-KNG1	IPI00215894.1	0.000149297	6.39164e-05
Hs.470907-AK2	IPI00215901.1	0.000358351	0.000119036
Hs.73722-APEX1	IPI00215911.2	0.000265213	0.000149749
Hs.286221-ARF1	IPI00215914.4	0.00109674	0.000469544
Hs.119177-ARF3	IPI00215917.2	0.00127057	6.79476e-05
Hs.695943-ARF4	IPI00215918.2	0.000339184	NA
Hs.699158	IPI00215919.4	0.00038331	0.000180746
Hs.699190-HNRNPA1;HNRPA1L-2	IPI00215965.1	0.000458218	0.000218113
Hs.655424-HNRNPA1;HNRPA1L-2	IPI00215965.1	0.000458218	0.000218113
Hs.198365-BPGM	IPI00215979.2	0.000226633	0.000115986
Hs.23118-CA1	IPI00215983.2	0.00820814	0.00547052
Hs.114286-CD9	IPI00215997.4	0.000426962	0.000132294
Hs.440320-CUL5	IPI00216003.4	8.33542e-05	NA
Hs.461047-G6PD	IPI00216008.4	0.000605465	0.00018397
Hs.684904-G6PD	IPI00216008.4	0.000605465	0.00018397
Hs.695973-HNRPK	IPI00216049.1	0.00127529	0.000931022
Hs.889-CLC	IPI00216071.2	0.000551174	NA
Hs.431668-COX6B1	IPI00216085.2	0.000243789	0.000115878
Hs.157351-OLA1	IPI00216106.3	0.000169592	NA
IPI00216134	IPI00216134.3	0.00189901	0.000182828
Hs.133892-TPM1	IPI00216135.1	0.00200317	0.000231988
Hs.496666-SEPT6	IPI00216139.3	0.000358391	0.000181263
Hs.406683-RPS15	IPI00216153.6	0.000619543	8.31917e-05
Hs.511915-ENO2	IPI00216171.2	0.00401501	0.000969759
Hs.163893-PICALM	IPI00216184.3	6.94011e-05	NA
Hs.11355-TMPO	IPI00216230.2	0.000264085	NA
Hs.128548-WDR1	IPI00216256.2	0.000540481	0.000141902
Hs.657468	IPI00216256.2	0.000540481	0.000141902
Hs.474783-TST	IPI00216293.5	0.00018054	5.90262e-05
Hs.435136-TXN	IPI00216298.5	0.000545505	0.00011526
Hs.519320-VDAC1	IPI00216308.4	0.000154258	2.16859e-05
Hs.644647-VDAC1	IPI00216308.4	0.000154258	2.16859e-05
Hs.651212-YWHAB	IPI00216318.5	0.0015403	0.000934091
Hs.226755-YWHAH	IPI00216319.2	0.00100492	0.000534916
Hs.248171-HIST3H3	IPI00216402.2	0.000805563	NA
Hs.484950-HIST1H2AC	IPI00216456.4	0.00298425	NA
Hs.701937	IPI00216457.6	0.0106854	0.00722368
Hs.530461-HIST2H2AA3	IPI00216457.6	0.0106854	0.00722368
Hs.260603-PIP4K2B	IPI00216470.1	0.000194493	NA
Hs.512675-RPS8	IPI00216587.8	0.000153537	9.72143e-05
Hs.508848-CHD8;HNRNPC;SNORD8	IPI00216592.2	0.000194493	NA
Hs.701780-CHD8;HNRNPC;SNORD8	IPI00216592.2	0.000194493	NA
Hs.449114-CHD8;HNRNPC;SNORD8	IPI00216592.2	0.000194493	NA
IPI00216633	IPI00216633.1	0.000310708	2.59914e-05
Hs.494691-PFN1	IPI00216691.4	0.00339525	0.000874708
Hs.496622-PLS3	IPI00216694.3	9.37279e-05	1.46706e-05
Hs.654438-ANK1	IPI00216697.3	0.000792629	0.000498494
Hs.680451-ANK1	IPI00216697.3	0.000792629	0.000498494
Hs.667377-ANK1	IPI00216697.3	0.000792629	0.000498494
Hs.180535-FERMT3	IPI00216699.1	0.00308039	0.00216325
Hs.417303-SPTB	IPI00216704.7	0.000893669	0.000265324
Hs.664173-HIST2H2AB	IPI00216730.2	0.010043	0.00675879
Hs.534648-TBC1D10C	IPI00216811.1	5.55694e-05	NA
Hs.380044-PDZRN4	IPI00216864.4	6.94011e-05	NA
Hs.529353-ACSS1	IPI00216932.4	5.55694e-05	NA
Hs.503787-DARS	IPI00216951.2	0.000275078	6.55344e-05
Hs.302257-SLC9A9	IPI00216972.3	0.000111139	NA
Hs.631618-TPM4	IPI00216975.1	0.00435019	0.000999328
Hs.82129-CA3	IPI00216983.4	0.000317264	0.000330799
Hs.446628-RPS4X	IPI00217030.9	0.000235143	8.00131e-05
Hs.639428-NAV3	IPI00217052.4	5.55694e-05	NA
Hs.639427-NAV3	IPI00217052.4	5.55694e-05	NA
Hs.502116-NAV3	IPI00217052.4	5.55694e-05	NA
Hs.551898-NAV3	IPI00217052.4	5.55694e-05	NA
Hs.518774-PAICS	IPI00217223.1	0.000275538	0.000153777
Hs.699385	IPI00217223.1	0.000275538	0.000153777
Hs.291212-TBCA	IPI00217236.3	0.000114536	8.33914e-05
Hs.400740-PPP2R4	IPI00217296.2	0.000296065	0.000300819
Hs.696182-DHX29	IPI00217413.3	5.55694e-05	NA
Hs.7644-HIST1H1C	IPI00217465.4	0.00229483	0.00127248
Hs.136857-HIST1H1D	IPI00217466.2	0.00219847	0.00138917
Hs.248133-HIST1H1E	IPI00217467.2	0.00219893	0.00103819
Hs.131956-HIST1H1B	IPI00217468.2	0.00068033	0.000221244
Hs.655195-HBE1	IPI00217471.2	0.0268041	0.0251296
Hs.247921-HBQ1	IPI00217472.2	0.00042398	NA
Hs.615287-NEFM	IPI00217507.4	0.000255472	0.00025611
Hs.458657-NEFM	IPI00217507.4	0.000255472	0.00025611
IPI00217661	IPI00217661.3	9.82976e-05	4.08658e-05
Hs.1869-PGM1	IPI00217872.3	0.000197528	7.17904e-05
Hs.77269-GNAI2	IPI00217906.3	0.000621351	0.000189144
Hs.355398-ALDH16A1	IPI00217920.5	0.000149367	7.28592e-05
IPI00217948	IPI00217948.5	6.94011e-05	NA
Hs.645286-GFPT1	IPI00217952.6	5.55694e-05	NA
Hs.695950	IPI00217960.1	0.000129149	6.2725e-05
Hs.2795-LDHA	IPI00217966.7	0.000805515	0.000624599
Hs.89497-LMNB1	IPI00217975.3	0.000412309	0.000164117
Hs.172631-ITGAM	IPI00217987.8	9.79675e-05	1.86272e-05
Hs.154084-PYGM	IPI00218130.2	0.000111139	NA
Hs.19413-S100A12	IPI00218131.2	0.0011371	0.00118792
Hs.556077-MUSTN1	IPI00218192.2	0.000104102	NA
Hs.522817-BCAP31	IPI00218200.7	0.000104102	NA
Hs.591571-PPP1CB	IPI00218236.5	0.000629139	0.000404494
Hs.645284	IPI00218236.5	0.000629139	0.000404494
Hs.368433-TPD52	IPI00218323.2	8.33542e-05	NA
Hs.652308-MTHFD1	IPI00218342.9	0.000204895	9.20559e-06
Hs.652390-TUBA1C	IPI00218343.4	0.00543516	0.00140978
Hs.155097-CA2	IPI00218414.4	0.00247581	0.00153317
IPI00218442	IPI00218442.3	0.000176056	NA
Hs.412707-HPRT1	IPI00218493.6	0.000257845	8.40662e-05
Hs.68714-SFRS1	IPI00218592.4	0.000166708	NA
Hs.63489-PTPN6	IPI00218604.6	0.000645782	0.000226238
Hs.527193-RPS23	IPI00218606.6	8.33542e-05	NA
Hs.411312-ITGA2B	IPI00218628.3	0.000789135	0.000323031
Hs.465818-MYO1F	IPI00218638.9	0.000222753	0.000140543
Hs.292356-CYBB	IPI00218646.2	8.33542e-05	NA
Hs.699169-ITPR1	IPI00218658.1	0.000170106	4.80432e-06
Hs.567295-ITPR1	IPI00218658.1	0.000170106	4.80432e-06
Hs.28914-APRT	IPI00218693.7	0.000444111	0.000421248
Hs.490203-CALD1	IPI00218696.1	0.00122253	NA
Hs.77318-YWHAE	IPI00218728.4	9.027e-05	2.95131e-05
Hs.443914-SOD1	IPI00218733.5	0.00100837	0.000595881
Hs.432760-CAPZB	IPI00218782.2	0.000690917	0.000240995
Hs.528780-GSPT1	IPI00218829.8	0.000234505	0.000103368
Hs.458917-SCAMP2	IPI00218850.5	0.000105274	3.09995e-05
Hs.514012-MAP2K3	IPI00218857.1	6.94011e-05	NA
Hs.514012-MAP2K3	IPI00218858.1	0.000302651	0.000231545
Hs.76392-ALDH1A1	IPI00218914.4	0.000179196	1.33912e-05
Hs.654431-ALOX12	IPI00218915.4	0.000263894	0.000176907
Hs.494173-ANXA1	IPI00218918.4	0.00239247	0.001289
Hs.524183-FKBP4	IPI00219005.2	8.33542e-05	NA
Hs.386502-FMO4;TOP1P1	IPI00219008.2	8.47961e-05	NA
Hs.544577-GAPDH	IPI00219018.6	0.0115328	0.00215116
Hs.592355-GAPDH	IPI00219018.6	0.0115328	0.00215116
Hs.479728-GAPDH	IPI00219018.6	0.0115328	0.00215116
Hs.648900-GAPDH	IPI00219018.6	0.0115328	0.00215116
Hs.28988-GLRX	IPI00219025.2	0.000894379	0.000934907
Hs.500756-GOT1	IPI00219029.2	0.000150152	3.09501e-05
Hs.495039-NDUFA8	IPI00219034.2	8.33542e-05	NA
Hs.477879-H2AFX	IPI00219037.4	0.0117429	0.00915311
Hs.699316-H3F3B	IPI00219038.8	0.00843156	0.00621078
Hs.546259-H3F3A	IPI00219038.8	0.00843156	0.00621078
Hs.533624-H3F3A	IPI00219038.8	0.00843156	0.00621078
Hs.180877-H3F3B	IPI00219038.8	0.00843156	0.00621078
Hs.904-AGL	IPI00219065.2	0.00010762	4.97612e-06
Hs.279837-GSTM1;GSTM2	IPI00219067.3	5.55694e-05	NA
Hs.524648-LTA4H	IPI00219077.4	0.000522728	0.000174138
Hs.434953-HMGB2	IPI00219097.3	0.000232468	7.5945e-05
Hs.515329-MDS1;RPL22	IPI00219153.3	0.000138924	NA
Hs.554762-MDS1;RPL22	IPI00219153.3	0.000138924	NA
Hs.514196-RPL27	IPI00219155.4	9.71858e-05	5.88544e-05
Hs.400295-RPL30;SNORA72	IPI00219156.6	0.000253667	0.000240859
Hs.645283-RTN4	IPI00219207.1	0.000173503	NA
Hs.446149-LDHB	IPI00219217.2	0.00155326	0.000257199
Hs.445351-LGALS1	IPI00219219.2	0.000285875	0.000224408
Hs.610975-TLN2	IPI00219299.2	0.000176056	NA
Hs.654702	IPI00219299.2	0.000176056	NA
Hs.465885-ILF3	IPI00219330.2	0.000131947	8.84534e-05
Hs.657266-RPL3L	IPI00219335.9	8.47961e-05	NA
Hs.580427-HPCAL1	IPI00219344.3	8.33542e-05	NA
Hs.467696-HPCAL1	IPI00219344.3	8.33542e-05	NA
Hs.87752-MSN	IPI00219365.2	0.0015412	0.000963181
Hs.24485-SMC3	IPI00219420.3	7.01828e-05	2.06663e-05
Hs.700567-PEBP1	IPI00219446.4	0.00044098	9.43421e-05
Hs.433863-PEBP1	IPI00219446.4	0.00044098	9.43421e-05
IPI00219486	IPI00219486.2	0.000240308	NA
Hs.464071-PGD	IPI00219525.9	0.00121915	0.000879802
Hs.1869-PGM1	IPI00219526.6	0.00021199	NA
Hs.371914-BLMH	IPI00219575.5	8.47961e-05	NA
Hs.145442-MAP2K1	IPI00219604.2	0.000173563	4.89881e-05
Hs.528300-PITRM1	IPI00219613.4	6.94011e-05	NA
Hs.56-PRPS1	IPI00219616.6	0.000932757	NA
Hs.654581-PRPS2	IPI00219617.4	0.000163416	6.80112e-05
Hs.333786-PSMA2	IPI00219622.2	0.000220812	0.00014237
Hs.390667-GSTK1	IPI00219673.5	0.000121513	2.46229e-05
Hs.39429-DERA	IPI00219677.4	0.000143598	4.59036e-05
Hs.151777-EIF2S1	IPI00219678.2	8.33542e-05	NA
Hs.253903-STOM	IPI00219682.5	0.000815451	0.000414102
Hs.184877-SLC25A11	IPI00219729.2	8.47961e-05	NA
Hs.523836-GSTP1	IPI00219757.12	0.000530376	0.000121369
Hs.558296-ACP1	IPI00219861.3	0.000236468	0.000199868
Hs.515785-BLVRB	IPI00219910.1	0.00295731	0.00296064
Hs.699746	IPI00219913.9	0.000192683	9.49432e-05
Hs.464416-USP14	IPI00219913.9	0.000192683	9.49432e-05
Hs.11463-CMPK	IPI00219953.5	0.000403315	0.000135817
Hs.446336-PXN	IPI00220030.1	0.000281391	0.000201651
Hs.111801-ARS2	IPI00220038.1	8.33542e-05	NA
Hs.632385-NDUFS5	IPI00220063.4	5.55694e-05	NA
Hs.533526-ATRX	IPI00220107.1	5.55694e-05	NA
Hs.653797-ATRX	IPI00220107.1	5.55694e-05	NA
Hs.473721-SLC2A1	IPI00220194.6	0.000127194	NA
Hs.75724-COPB2	IPI00220219.5	7.01828e-05	2.06663e-05
Hs.654435-AKR1A1	IPI00220271.2	0.000153717	6.39206e-05
Hs.504687-MYL9	IPI00220278.4	0.00110896	0.000564807
Hs.173001-ZNF644	IPI00220279.2	0.000160205	NA
Hs.573688-PRDX6	IPI00220301.4	0.00106338	0.000415432
Hs.120	IPI00220301.4	0.00106338	0.000415432
Hs.80828-KRT1	IPI00220327.2	0.000218067	0.000138466
Hs.218040-ITGB3	IPI00220350.1	0.000160205	NA
Hs.1197-CRTC3	IPI00220362.4	0.000249941	3.91217e-05
Hs.433750-EIF4G1	IPI00220365.5	5.55694e-05	NA
Hs.503165-CENTD2	IPI00220421.2	9.027e-05	2.95131e-05
Hs.514465-ATP5H	IPI00220487.4	0.000159938	7.77849e-05
Hs.289123-DCTN2	IPI00220503.9	0.000168618	7.97042e-06
Hs.73799-GNAI3	IPI00220578.2	0.000240308	NA
Hs.531176-SARS	IPI00220637.4	0.000167108	9.94461e-05
Hs.520974-YWHAG	IPI00220642.6	0.00110864	0.00066531
Hs.73072-CCT6B	IPI00220656.3	0.000138924	NA
Hs.654554	IPI00220706.9	0.0304389	0.0252158
Hs.655195-HBE1	IPI00220706.9	0.0304389	0.0252158
Hs.300772-TPM2	IPI00220709.3	0.00197193	0.000236878
Hs.90061-PGRMC1	IPI00220739.2	0.000124971	1.95609e-05
Hs.557550-NPM1	IPI00220740.1	0.000203239	0.000184001
Hs.119825-SPTA1	IPI00220741.4	0.00117883	0.000542998
Hs.268849-GLO1	IPI00220766.3	0.000186633	6.0314e-05
Hs.632456-ENSA	IPI00220797.1	8.33542e-05	NA
Hs.446574-TMSB10	IPI00220827.4	0.000135405	4.42697e-05
Hs.388739-XRCC5	IPI00220834.7	0.000847394	0.000463309
Hs.440961-CAST	IPI00220857.2	0.000180718	8.86706e-05
Hs.700643	IPI00220906.4	5.55694e-05	NA
Hs.446685-ACOT1;ACOT2	IPI00220906.4	5.55694e-05	NA
Hs.514819-AP2B1	IPI00220991.2	0.000187612	0.000108149
Hs.273621-CNP	IPI00220993.1	8.33542e-05	NA
Hs.467284-RPS9	IPI00221088.4	0.000121582	7.86061e-05
Hs.546288-RPS9	IPI00221088.4	0.000121582	7.86061e-05
Hs.446588-RPS13	IPI00221089.4	0.00015749	2.62568e-05
Hs.397609-RPS16	IPI00221092.7	0.00012178	5.43418e-05
Hs.433427-RPS17	IPI00221093.6	9.82976e-05	4.08658e-05
Hs.473296-TPD52L2	IPI00221178.1	0.000215396	6.88553e-05
Hs.229641-SUB1	IPI00221222.6	8.33542e-05	NA
Hs.556600-MYLK	IPI00221255.1	0.000173503	NA
Hs.654775-DNM3	IPI00221332.7	0.000252165	0.000113983
Hs.513522-FUS	IPI00221354.1	0.000138924	NA
Hs.656586-ADK	IPI00234368.1	0.000339184	NA
Hs.483305-HINT1	IPI00239077.4	0.000387055	0.000112377
IPI00239405	IPI00239405.4	9.027e-05	2.95131e-05
IPI00240675	IPI00240675.2	5.55694e-05	NA
Hs.699308-PDS5B	IPI00240812.4	5.55694e-05	NA
Hs.567846	IPI00240909.1	0.00063597	NA
Hs.475896-PDCD6IP	IPI00246058.5	0.000325736	2.59756e-05
Hs.12967-SYNE1	IPI00247295.3	5.55694e-05	NA
Hs.693999	IPI00247583.4	0.000236978	0.000254709
Hs.381123-LOC641293;RPL21	IPI00247583.4	0.000236978	0.000254709
IPI00249267	IPI00249267.2	0.00190604	0.000487224
Hs.459790-VPS13A	IPI00251344.2	5.55694e-05	NA
Hs.662256-VPS13A	IPI00251344.2	5.55694e-05	NA
Hs.121384-RP11-35F15.2	IPI00254976.2	0.000240308	NA
Hs.679229-HIST1H3D	IPI00255316.4	0.00305365	NA
Hs.467125-AP2A1	IPI00256684.1	0.000160205	NA
Hs.580782-MACF1	IPI00256861.4	8.47961e-05	NA
Hs.379754-TMEM173	IPI00257059.2	5.55694e-05	NA
Hs.173381-DPYSL2	IPI00257508.4	0.000340211	9.60863e-06
Hs.36473-PEPD	IPI00257882.6	0.000210548	6.1999e-05
Hs.269782-GNAQ	IPI00288947.3	0.00028869	6.27567e-05
Hs.61812-PTPN12	IPI00289082.2	0.000381566	0.000130424
Hs.476448-FLNB	IPI00289334.1	0.00152397	0.000151253
Hs.666396-FLNB	IPI00289334.1	0.00152397	0.000151253
Hs.462323-C20orf191;NCOR1	IPI00289344.4	0.000104102	NA
Hs.90280-ATIC	IPI00289499.3	0.000393893	0.000169921
Hs.512815-AP3D1	IPI00289608.3	6.94011e-05	NA
Hs.350899-CAPN2	IPI00289758.5	0.000165283	7.9862e-05
Hs.593148-STX7	IPI00289876.6	8.47961e-05	NA
Hs.459095-IL16	IPI00289966.4	0.000296786	NA
Hs.473087-CTPS	IPI00290142.5	8.33542e-05	NA
Hs.467097-SNRP70	IPI00290204.1	0.000104102	NA
Hs.318547-PTPRJ	IPI00290328.3	5.55694e-05	NA
Hs.157351-OLA1	IPI00290416.3	0.000312487	0.00014748
Hs.529059-EIF3G	IPI00290460.3	5.55694e-05	NA
Hs.404056-EIF3J	IPI00290461.3	5.55694e-05	NA
Hs.363137-SNORA20;TCP1	IPI00290566.1	0.000323654	0.000164242
Hs.491494-CCT3	IPI00290770.3	0.000360619	0.000179549
Hs.515018-GNA13	IPI00290928.2	0.000194493	NA
Hs.526521-MDH1	IPI00291005.7	0.000349391	6.22792e-05
Hs.520967-MDH2	IPI00291006.1	0.000590446	0.000160435
Hs.699180-VCL	IPI00291175.7	0.00352386	0.00352532
Hs.591150-PDE3A	IPI00291205.4	5.55694e-05	NA
Hs.436657-CLU	IPI00291262.3	0.000250002	0.00015726
Hs.655209-ARHGEF2	IPI00291316.5	6.24853e-05	9.78043e-06
Hs.112728-PPM1F	IPI00291412.1	0.000235144	8.71746e-05
Hs.571037-ACAT2	IPI00291419.5	0.000204667	8.99189e-05
Hs.654400-IMPDH2	IPI00291510.3	0.000211331	9.3697e-05
Hs.509637-PLEKHG3	IPI00291711.4	8.33542e-05	NA
Hs.475502-TMEM40	IPI00291738.2	5.55694e-05	NA
Hs.143681-BTBD12	IPI00291796.2	8.47961e-05	NA
Hs.384598-SERPING1	IPI00291866.5	0.000138924	NA
Hs.104613-DCUN1D1	IPI00291893.4	8.33542e-05	NA
Hs.700581	IPI00291922.2	0.000240308	NA
Hs.371563-RAB14	IPI00291928.7	0.000127797	5.85616e-05
Hs.696118	IPI00291928.7	0.000127797	5.85616e-05
Hs.699408-CLINT1	IPI00291930.5	0.000243086	0.000245628
Hs.594093-SMC1A	IPI00291939.1	5.55694e-05	NA
Hs.211602-SMC1A	IPI00291939.1	5.55694e-05	NA
Hs.83722-EPS15	IPI00292134.6	0.000124971	1.95609e-05
Hs.435166-LBR	IPI00292135.1	0.000104102	NA
Hs.49427-GMIP	IPI00292376.3	7.98355e-05	3.43174e-05
Hs.532659-TUBB8	IPI00292496.1	0.000352113	NA
Hs.420257-ITIH1	IPI00292530.1	0.000111139	NA
Hs.51120-CAMP	IPI00292532.6	0.000169592	NA
Hs.592212-ECGF1	IPI00292858.4	0.000492044	0.000415906
Hs.529019-BPI	IPI00292993.5	0.000127194	NA
Hs.407995-MIF	IPI00293276.9	0.000438139	0.000279776
IPI00293396	IPI00293396.5	5.55694e-05	NA
Hs.2200-PRF1	IPI00293423.3	0.000217574	3.93772e-05
Hs.533732-SRP14	IPI00293434.2	5.55694e-05	NA
Hs.290758-DDB1	IPI00293464.5	0.000145779	8.82816e-05
Hs.646917-FLT4	IPI00293565.4	0.000127194	NA
Hs.277035-MGLL	IPI00293590.6	0.000264855	0.000132972
IPI00293654	IPI00293654.5	5.55694e-05	NA
Hs.440599-DDX1	IPI00293655.3	0.000375714	0.000236641
Hs.625320-ARRB1	IPI00293857.1	0.000208203	NA
Hs.503284-ARRB1	IPI00293857.1	0.000208203	NA
Hs.656723-DDT	IPI00293867.6	0.00017368	6.46813e-05
Hs.250760-COX6A2	IPI00293876.4	5.55694e-05	NA
Hs.53454-TOPBP1	IPI00293921.3	8.33542e-05	NA
Hs.76686-GPX1	IPI00293975.4	0.000513364	0.000278512
Hs.64016-PROS1	IPI00294004.1	0.000319403	5.91121e-05
Hs.488143-BLVRA	IPI00294158.1	0.000133149	6.90623e-05
Hs.584790-PPP2R1B	IPI00294178.2	0.000366847	2.08382e-05
Hs.410388-LACTB	IPI00294186.4	5.55694e-05	NA
IPI00294212	IPI00294212.5	5.55694e-05	NA
Hs.438289-HADH	IPI00294398.1	0.000328357	0.000213827
Hs.482873-TMED5	IPI00294472.3	0.000112581	8.06262e-05
Hs.301412-UFC1	IPI00294495.5	0.000190914	7.3525e-05
Hs.504895-STRAP	IPI00294536.1	0.000166708	NA
IPI00294542	IPI00294542.1	0.000160205	NA
Hs.699255	IPI00294567.3	0.000254388	NA
Hs.658141-SF1	IPI00294627.3	0.000147672	9.09594e-05
Hs.502829-SF1	IPI00294627.3	0.000147672	9.09594e-05
Hs.580681-SAMHD1	IPI00294739.1	0.000591541	0.000295093
Hs.183800-RANGAP1	IPI00294879.1	0.000153977	5.211e-05
Hs.444770-SH3KBP1	IPI00294962.4	0.000118055	6.88066e-05
IPI00294978	IPI00294978.5	0.000138924	NA
Hs.699292	IPI00295209.5	5.55694e-05	NA
Hs.501898-MRVI1	IPI00295313.2	8.33542e-05	NA
Hs.73800-SELP	IPI00295339.3	0.000392323	0.000113162
Hs.88778-CBR1	IPI00295386.6	0.000163674	5.80711e-05
Hs.370168-CRLF3	IPI00295387.5	0.000235206	8.8268e-05
Hs.497599-WARS	IPI00295400.1	0.000202398	3.45227e-05
Hs.631602-NUCB1	IPI00295542.5	0.000264085	NA
Hs.520898-CTSB	IPI00295741.4	0.000112581	8.06262e-05
Hs.339278-COPB1	IPI00295851.4	0.000155802	2.50067e-05
Hs.162121-COPA	IPI00295857.6	0.000308968	4.71841e-06
Hs.685025-COPA	IPI00295857.6	0.000308968	4.71841e-06
Hs.517622-UNC84B	IPI00295940.3	0.000130843	7.33083e-05
Hs.411312-ITGA2B	IPI00295976.5	0.000704225	NA
Hs.655253-ATAD3B	IPI00295992.4	8.47961e-05	NA
Hs.590892-COL9A1	IPI00295999.2	6.94011e-05	NA
Hs.481571-UQCRH;hCG_25371	IPI00296022.1	5.55694e-05	NA
Hs.133892-TPM1	IPI00296039.7	0.00205607	NA
Hs.592490-FH	IPI00296053.3	0.000209025	7.60758e-05
Hs.164226-THBS1	IPI00296099.6	0.005454	0.00638249
Hs.142442-HP1BP3	IPI00296291.2	0.000208203	NA
Hs.700597-PRKDC	IPI00296337.2	0.000240077	0.000111933
Hs.486458-ARHGAP18	IPI00296353.8	9.37279e-05	1.46706e-05
Hs.669689-ARHGAP18	IPI00296353.8	9.37279e-05	1.46706e-05
Hs.654536-ADA	IPI00296441.4	0.000127194	NA
Hs.7036-NAGK	IPI00296526.4	9.13818e-05	5.06463e-05
Hs.78065-C7	IPI00296608.6	5.55694e-05	NA
Hs.436062-GBE1	IPI00296635.5	0.000111078	3.92076e-05
Hs.464137-ACOX1	IPI00296907.3	6.24853e-05	9.78043e-06
Hs.523145-DDOST	IPI00297084.7	0.000121513	2.46229e-05
Hs.304475-LCP2	IPI00297169.1	0.000234244	0.000129469
IPI00297242	IPI00297242.7	0.000318699	8.48039e-05
Hs.417549-PTPN1	IPI00297261.3	0.000138924	NA
Hs.506222-C12orf26	IPI00297450.3	5.55694e-05	NA
Hs.528763-SNRPA1	IPI00297477.3	0.000104102	NA
Hs.335513-F13A1	IPI00297550.7	0.00276646	0.00279241
Hs.695351	IPI00297579.4	0.000145839	0.0001081
Hs.381189-CBX3	IPI00297579.4	0.000145839	0.0001081
Hs.189772-CCT2	IPI00297779.6	0.000564407	0.000159803
Hs.539684-EIF2S3	IPI00297982.6	0.000130929	4.42592e-05
Hs.583855-SNX6	IPI00298111.7	0.000166708	NA
Hs.523454-TPP1	IPI00298237.7	0.000322168	0.000220463
Hs.645661-MMP12	IPI00298246.3	5.55694e-05	NA
Hs.1695-MMP12	IPI00298246.3	5.55694e-05	NA
Hs.201978-PTGS1	IPI00298267.4	0.000326319	2.92554e-05
Hs.506852-PTPN11	IPI00298347.1	0.000253399	8.33055e-05
Hs.646231-PTPN11	IPI00298347.1	0.000253399	8.33055e-05
Hs.300774-FGB	IPI00298497.3	0.00480495	0.0040454
Hs.33642-ARCN1	IPI00298520.3	7.63776e-05	9.86633e-06
Hs.419640-PARK7	IPI00298547.3	0.00129578	0.000932475
Hs.478150-PDCD10	IPI00298558.2	9.79675e-05	1.86272e-05
Hs.699154-LYN	IPI00298625.2	0.000225614	0.000122599
Hs.106019-PPP1R10	IPI00298731.2	0.000127194	NA
Hs.445358-APOH	IPI00298828.3	0.000458326	0.00025558
IPI00298860	IPI00298860.5	0.00178877	0.00196166
Hs.463059-STAT3	IPI00298887.5	0.000235926	0.000161484
Hs.104315-SHOC2	IPI00298928.1	0.000104102	NA
Hs.369607-GAK	IPI00298949.1	6.94011e-05	NA
Hs.370770-XPO1	IPI00298961.3	0.000105274	3.09995e-05
Hs.2257-SEBOX;VTN	IPI00298971.1	5.55694e-05	NA
Hs.573018-PA2G4	IPI00299000.4	0.000215477	3.53993e-05
Hs.524498-PA2G4	IPI00299000.4	0.000215477	3.53993e-05
Hs.291030-IQGAP2	IPI00299048.5	0.000377855	0.000110978
Hs.501735-STIM1	IPI00299063.1	0.000201348	9.69453e-06
Hs.125474-LPXN	IPI00299066.3	5.55694e-05	NA
Hs.696016-SNX2	IPI00299095.2	6.24853e-05	9.78043e-06
Hs.181301-CTSS	IPI00299150.4	0.000149297	6.39164e-05
Hs.251531-PSMA4	IPI00299155.5	0.000160205	NA
Hs.158688-EIF5B	IPI00299254.3	0.000138802	NA
IPI00299301	IPI00299301.1	8.47961e-05	NA
Hs.466039-CD97	IPI00299412.7	8.47961e-05	NA
Hs.204238-LCN2	IPI00299547.4	0.000653003	0.000291572
Hs.212102-PDIA6	IPI00299571.5	0.00052649	0.000381655
Hs.499839-RPL7A;SNORD36A	IPI00299573.11	0.000233765	0.000126982
Hs.3887-PSMD1	IPI00299608.3	0.00019407	0.000126873
Hs.495985-TCIRG1	IPI00299719.1	8.47961e-05	NA
Hs.567342	IPI00300026.5	0.000166285	0.000151689
Hs.471452-FARSB	IPI00300074.3	0.000111139	NA
Hs.524788-RAB35	IPI00300096.4	0.000240308	NA
Hs.465041-HDHD2	IPI00300285.4	9.44488e-05	1.36511e-05
Hs.514435-SF3B3	IPI00300371.4	0.000111139	NA
IPI00300408	IPI00300408.3	0.000264085	NA
Hs.501890-AMPD3	IPI00300573.2	0.000127194	NA
Hs.234282-VPS11	IPI00300697.1	6.94011e-05	NA
Hs.369924-ADRB1;NHLRC2	IPI00301051.3	0.000111139	NA
Hs.594372-ADRB1;NHLRC2	IPI00301051.3	0.000111139	NA
Hs.515469	IPI00301058.4	0.00131205	0.000834989
Hs.654957-PPA2	IPI00301109.4	0.000125712	1.38911e-05
Hs.694999-RP11-217H1.1	IPI00301202.7	5.55694e-05	NA
Hs.323562-RP11-217H1.1	IPI00301202.7	5.55694e-05	NA
Hs.377010-CAD	IPI00301263.2	0.000126473	6.09794e-05
IPI00301271	IPI00301271.3	0.000389759	0.00028711
Hs.517817-TMEM43	IPI00301280.2	8.33542e-05	NA
Hs.363492-DDX18	IPI00301323.1	0.000104102	NA
Hs.647333-BOLA2;BOLA2B;SLC7A5P1	IPI00301434.4	6.94011e-05	NA
Hs.444600-BOLA2;BOLA2B;SLC7A5P1	IPI00301434.4	6.94011e-05	NA
Hs.355888-PLCB2	IPI00301480.6	6.94011e-05	NA
Hs.78601-UROD	IPI00301489.3	0.000204456	0.000100506
Hs.660070-ELAVL1	IPI00301936.3	9.07506e-05	1.15848e-05
Hs.184492-ELAVL1	IPI00301936.3	9.07506e-05	1.15848e-05
Hs.69851-NOLA1	IPI00302176.5	8.47961e-05	NA
Hs.278432-MYH7	IPI00302328.1	0.000176056	NA
Hs.172685-XPO7	IPI00302458.9	0.000127194	NA
Hs.195464-FLNA	IPI00302592.2	0.0221322	0.0229323
Hs.580464-ATP6V1C2	IPI00302644.1	5.55694e-05	NA
Hs.654497	IPI00302679.3	0.00143395	0.000604761
Hs.464734-SNRPD1	IPI00302850.4	0.000490127	0.000356018
Hs.125113-CCT8	IPI00302925.3	0.000225984	4.5502e-05
Hs.421509-CCT4	IPI00302927.5	0.000219328	0.000107869
Hs.331431-PDS5A	IPI00303063.7	8.33542e-05	NA
Hs.173840-ESAM	IPI00303161.3	8.33542e-05	NA
Hs.12013-ABCE1	IPI00303207.3	0.000169592	NA
Hs.218040-ITGB3	IPI00303283.1	0.00576593	0.00112072
IPI00303313	IPI00303313.2	6.94011e-05	NA
Hs.126941-FAM49B	IPI00303318.2	0.000159743	7.66575e-05
Hs.47382-C10orf54	IPI00303333.6	5.55694e-05	NA
Hs.406510-ATP5B	IPI00303476.1	0.00156995	0.000717464
Hs.140452-M6PRBP1	IPI00303882.2	0.000285236	4.97433e-05
Hs.591940-APOA4	IPI00304273.2	0.000335258	5.57946e-05
Hs.559459-C6orf32	IPI00304343.5	0.000127194	NA
Hs.632184-CARHSP1	IPI00304409.3	0.000254388	NA
Hs.173878-NIPSNAP1	IPI00304435.3	0.000147672	9.09594e-05
Hs.700344-NONO	IPI00304596.3	0.000371715	0.000252207
Hs.533282-NONO	IPI00304596.3	0.000371715	0.000252207
Hs.523185-RPL13A	IPI00304612.8	8.33542e-05	NA
Hs.699781-RBMX	IPI00304692.1	8.47961e-05	NA
Hs.380118-RBMX	IPI00304692.1	8.47961e-05	NA
Hs.519756-STK10	IPI00304742.4	0.000125492	8.4172e-05
Hs.484741-GMPR	IPI00304803.3	0.000177111	5.71647e-05
Hs.433951-GPX4	IPI00304814.3	5.55694e-05	NA
Hs.64173-ATP6V1B1	IPI00304911.3	0.000296786	NA
Hs.274402-HSPA1A;HSPA1B	IPI00304925.4	0.000515327	0.000252359
Hs.520028-HSPA1A;HSPA1B	IPI00304925.4	0.000515327	0.000252359
Hs.370024-SEC31A	IPI00305152.6	0.000274866	0.000270839
Hs.440475-SDHA	IPI00305166.1	0.000267902	8.37786e-05
Hs.379186-SDHA	IPI00305166.1	0.000267902	8.37786e-05
Hs.530477-SIPA1	IPI00305305.3	6.94011e-05	NA
Hs.592048-UQCRC2	IPI00305383.1	0.000258072	0.000131463
Hs.514560-CHMP6	IPI00305423.5	6.94011e-05	NA
Hs.9194-UBAC1	IPI00305442.3	0.000169592	NA
Hs.75285-ITIH2	IPI00305461.2	0.00030551	3.94653e-05
Hs.655202-GNA11	IPI00305551.3	8.47961e-05	NA
Hs.654784-GNA11	IPI00305551.3	8.47961e-05	NA
Hs.114412-TXNL1	IPI00305692.4	0.000104102	NA
IPI00305719	IPI00305719.7	0.000514768	0.000459297
Hs.571886-AKR7A2	IPI00305978.4	0.000113582	4.54513e-05
Hs.530331-PDHA1	IPI00306301.1	8.33542e-05	NA
Hs.468840-PLEK	IPI00306311.8	0.00519461	0.00288778
Hs.481526-NSUN2	IPI00306369.3	6.94011e-05	NA
Hs.529244	IPI00306531.3	0.000222278	NA
Hs.123198-MYO9B	IPI00306933.1	0.000147672	9.09594e-05
Hs.591600-ROCK2	IPI00307155.7	0.000236049	5.87685e-05
Hs.699180-VCL	IPI00307162.2	0.00843223	NA
Hs.155829-TBC1D9B	IPI00307257.3	8.47961e-05	NA
Hs.471381-TNS1	IPI00307545.1	5.55694e-05	NA
Hs.696256-ZNF609	IPI00307591.5	0.000138802	NA
Hs.595451-ZNF609	IPI00307591.5	0.000138802	NA
Hs.683434-ZNF609	IPI00307591.5	0.000138802	NA
Hs.584760-GNAZ	IPI00328128.5	8.33542e-05	NA
Hs.654473-MAOB	IPI00328156.8	0.000156213	2.44511e-05
Hs.516119	IPI00328170.9	0.000104102	NA
Hs.491172-NBEA	IPI00328195.4	5.55694e-05	NA
Hs.191215-PSCD1	IPI00328228.4	7.63776e-05	9.86633e-06
Hs.368794-AP1B1	IPI00328257.4	0.000179937	0.000102681
Hs.647652-RBBP4	IPI00328319.7	0.000184986	0.000143422
Hs.599481-EIF4A2	IPI00328328.3	0.000111078	3.92076e-05
Hs.700566-EIF4A2	IPI00328328.3	0.000111078	3.92076e-05
Hs.700572-CYB5R3	IPI00328415.11	0.000484266	0.00041704
Hs.352224-EDARADD	IPI00328587.4	0.000125492	8.4172e-05
Hs.436446-ARMET	IPI00328748.4	0.000315473	0.000179979
Hs.509414-KTN1	IPI00328753.1	9.027e-05	2.95131e-05
Hs.534385-THOC4	IPI00328840.9	0.000233827	3.56726e-05
Hs.433291-ARD1A	IPI00328842.1	0.000165502	4.80843e-06
Hs.522818-L1CAM	IPI00328842.1	0.000165502	4.80843e-06
Hs.195659-SRC	IPI00328867.6	0.000475665	0.000234152
Hs.416848-CTSW	IPI00328978.2	0.000156213	2.44511e-05
Hs.534699-SCEL	IPI00329108.4	5.55694e-05	NA
Hs.413111-PLCG2	IPI00329185.3	8.33542e-05	NA
Hs.262886-INPP5D	IPI00329213.2	0.00016319	8.35632e-05
Hs.601911-INPP5D	IPI00329213.2	0.00016319	8.35632e-05
Hs.155342-PRKCD	IPI00329236.2	0.000143974	6.18584e-05
Hs.507704-STARD13	IPI00329291.1	5.55694e-05	NA
Hs.516217-UGP2	IPI00329331.6	0.000384051	0.00013524
Hs.528668-RPL6	IPI00329389.7	0.000104883	2.19304e-05
Hs.546283-RPL6	IPI00329389.7	0.000104883	2.19304e-05
Hs.425777-UBE2L6	IPI00329563.10	0.00012178	5.43418e-05
Hs.284414-HSD17B11	IPI00329598.2	0.000254388	NA
Hs.498397-SCCPDH	IPI00329600.3	0.000111139	NA
Hs.481860-TARS	IPI00329633.5	0.00011186	3.8274e-05
IPI00329668	IPI00329668.6	0.000176056	NA
IPI00329700	IPI00329700.7	0.000589909	NA
Hs.368084-LRPPRC	IPI00329745.4	0.000433446	4.65741e-05
Hs.99491-RASGRP2	IPI00329757.6	0.000416406	NA
Hs.234569-ZAP70	IPI00329789.7	0.0001437	2.33423e-05
Hs.658778-ANXA5	IPI00329801.11	0.00110334	0.00076748
Hs.480653-ANXA5	IPI00329801.11	0.00110334	0.00076748
Hs.255093-PFKL	IPI00332371.7	0.000306537	0.000134965
Hs.108332-UBE2D2	IPI00332376.4	0.000111139	NA
Hs.195403-DOCK5	IPI00332511.5	0.000173503	NA
Hs.146339-PPP2R2A	IPI00332511.5	0.000173503	NA
Hs.524488-DGKA	IPI00333143.3	0.000217794	0.000111712
Hs.46578-DOCK10	IPI00333770.6	5.55694e-05	NA
Hs.436803-VBP1	IPI00334159.6	0.000145779	8.82816e-05
Hs.509736-HSP90AB1	IPI00334775.6	0.000373127	0.000258325
Hs.689683	IPI00334775.6	0.000373127	0.000258325
Hs.696097-PITPNB	IPI00334907.3	7.63776e-05	9.86633e-06
IPI00335132	IPI00335132.2	0.000350613	0.000211448
Hs.465812-PRAM1	IPI00335147.5	0.000400513	NA
Hs.632717-MYL6	IPI00335168.9	0.00056082	3.27018e-05
Hs.504249-DCPS	IPI00335385.4	8.33542e-05	NA
Hs.625320-ARRB1	IPI00336017.5	0.000222278	NA
Hs.503284-ARRB1	IPI00336017.5	0.000222278	NA
Hs.188553-RBBP6	IPI00337315.1	5.55694e-05	NA
Hs.467142-MYH14	IPI00337335.5	0.000770102	0.000205562
Hs.482043-NNT	IPI00337541.3	0.000181322	0.000136508
Hs.517969-APEH	IPI00337741.4	0.000158355	1.86959e-05
Hs.654934-DAAM1	IPI00337800.3	0.000194493	NA
Hs.654614-HSPA6	IPI00339269.1	0.000206939	0.00011077
Hs.631550-ARHGEF1	IPI00339379.3	0.000160205	NA
Hs.226007-RDH11	IPI00339384.5	0.000190974	0.000122857
IPI00374260	IPI00374260.4	0.000222981	0.000120167
IPI00374316	IPI00374316.4	0.000383048	0.00030462
Hs.662219-ATP1A4	IPI00375339.2	5.55694e-05	NA
IPI00375363	IPI00375363.1	0.000127194	NA
IPI00375380	IPI00375380.3	8.47961e-05	NA
Hs.567380-FUBP1	IPI00375441.2	9.82976e-05	4.08658e-05
Hs.381219-RPL15	IPI00375511.5	0.00028917	0.000131261
Hs.695621-RPL15	IPI00375511.5	0.00028917	0.000131261
Hs.458485-ISG15	IPI00375631.5	8.47961e-05	NA
Hs.433670-FTL;GK;GK3P	IPI00375676.3	8.47961e-05	NA
Hs.686159	IPI00375676.3	8.47961e-05	NA
Hs.401509-RBM10	IPI00375731.1	5.55694e-05	NA
Hs.534314-EIF5A	IPI00376005.1	0.000686444	0.00030248
Hs.556600-MYLK	IPI00376019.3	0.000194493	NA
Hs.487325-PRKACB	IPI00376119.1	0.000169454	8.27076e-05
Hs.310421-APBB1IP	IPI00376219.1	0.000112581	8.06262e-05
Hs.644326-PACS1	IPI00376229.1	5.55694e-05	NA
Hs.653263-CEP110	IPI00376383.2	7.98355e-05	3.43174e-05
IPI00376429	IPI00376429.3	9.13818e-05	5.06463e-05
IPI00376502	IPI00376502.4	0.000611264	NA
Hs.655552-C4orf38;DDEF1	IPI00376976.2	8.33542e-05	NA
IPI00377005	IPI00377005.1	0.00138802	NA
Hs.525600-HSP90AA1	IPI00382470.3	0.000709927	0.000572187
Hs.523560-HSP90AA1	IPI00382470.3	0.000709927	0.000572187
IPI00382606	IPI00382606.1	0.00128383	0.000342944
IPI00382872	IPI00382872.1	5.55694e-05	NA
Hs.535581-TPM3	IPI00382894.2	0.00290569	6.20266e-05
Hs.654421-TPM3	IPI00382894.2	0.00290569	6.20266e-05
Hs.699198	IPI00382894.2	0.00290569	6.20266e-05
IPI00383555	IPI00383555.1	0.000111139	NA
Hs.512410-PSME2	IPI00384051.4	0.000861723	0.000671101
Hs.434081-PSME2	IPI00384051.4	0.000861723	0.000671101
Hs.413416-JMJD1C	IPI00384202.3	0.000528169	NA
Hs.411081-FGD3	IPI00384357.2	8.47961e-05	NA
Hs.133892-TPM1	IPI00384369.4	0.00152682	NA
Hs.474233-C22orf25	IPI00384646.7	0.000121513	2.46229e-05
Hs.514051-GIT1	IPI00384861.3	9.027e-05	2.95131e-05
IPI00384911	IPI00384911.3	5.55694e-05	NA
IPI00385264	IPI00385264.1	0.00021199	NA
Hs.531704-PRKCA	IPI00385449.3	9.07506e-05	1.15848e-05
Hs.680598-PRKCA	IPI00385449.3	9.07506e-05	1.15848e-05
Hs.150540-LMF2	IPI00385495.5	0.000528169	NA
Hs.277624-ZZEF1	IPI00385631.5	9.71858e-05	5.88544e-05
Hs.645458-MOBKL3	IPI00386122.4	5.55694e-05	NA
Hs.470608-SLC25A12	IPI00386271.3	0.000127194	NA
Hs.1004-BRPF1	IPI00386354.1	0.000111139	NA
Hs.433442-KIFAP3	IPI00386442.5	5.55694e-05	NA
Hs.654602-STX5	IPI00386786.5	6.94011e-05	NA
Hs.487774-HNRNPA2B1	IPI00386854.5	0.000791327	0.000116779
Hs.699168	IPI00387144.4	0.00531876	0.00172708
Hs.699221	IPI00387144.4	0.00531876	0.00172708
Hs.654638-C18orf32	IPI00394699.1	8.47961e-05	NA
Hs.127189-CA13	IPI00394767.1	8.33542e-05	NA
Hs.631550-ARHGEF1	IPI00395605.4	0.000183998	1.48425e-05
Hs.700635	IPI00395627.3	0.000111139	NA
Hs.271135-ATP5C1	IPI00395769.2	0.000111139	NA
Hs.474751-MYH9	IPI00395772.4	0.0160621	0.00275414
Hs.495755-RBBP7	IPI00395865.4	0.000339184	NA
Hs.125221-TXNDC1	IPI00395887.4	0.000173503	NA
Hs.265174-RPL32;hCG_18290	IPI00395998.4	0.000160205	NA
IPI00396195	IPI00396195.1	0.000296786	NA
Hs.506481-SCYL2	IPI00396218.2	8.33542e-05	NA
Hs.585343-SNX13	IPI00396267.4	6.94011e-05	NA
Hs.370927-LRRC59	IPI00396321.1	0.000208264	9.8062e-05
Hs.371001-EIF3B	IPI00396370.5	8.33542e-05	NA
Hs.487774-HNRNPA2B1	IPI00396378.3	0.0013729	0.000696664
Hs.513530-TGFB1I1	IPI00396399.5	0.000753342	3.48328e-05
Hs.696074-DHX15	IPI00396435.2	6.24853e-05	9.78043e-06
Hs.436500-DBNL	IPI00396437.3	0.000339184	NA
IPI00396468	IPI00396468.3	8.33542e-05	NA
Hs.586423-EEF1A1;EEF1AL7	IPI00396485.3	0.00225712	0.00129896
Hs.520703-EEF1A1;EEF1AL7	IPI00396485.3	0.00225712	0.00129896
Hs.646224	IPI00396485.3	0.00225712	0.00129896
Hs.644639-EEF1A1;EEF1AL7	IPI00396485.3	0.00225712	0.00129896
Hs.695950	IPI00396630.3	0.000222278	NA
Hs.531240-LOC391282	IPI00397113.4	0.000169592	NA
IPI00397392	IPI00397392.1	0.00032041	NA
IPI00397759	IPI00397759.1	5.55694e-05	NA
IPI00398012	IPI00398012.4	0.000127194	NA
IPI00398135	IPI00398135.2	0.000138863	8.59009e-08
IPI00398192	IPI00398192.2	6.94011e-05	NA
Hs.117938-COL17A1	IPI00398272.4	0.00233392	NA
Hs.477009-USP24	IPI00398505.5	9.027e-05	2.95131e-05
Hs.530892-LOC387867;LOC388707;LOC389141;LOC644464;LOC653162	IPI00398958.3	0.000220468	4.70866e-05
IPI00399007	IPI00399007.5	0.00158994	0.00165674
Hs.578450-MESDC2	IPI00399089.4	9.027e-05	2.95131e-05
Hs.209545-FLJ46321	IPI00399119.1	5.55694e-05	NA
Hs.591899-TXNDC4	IPI00401264.5	0.000137058	7.44307e-05
IPI00401282	IPI00401282.3	5.55694e-05	NA
Hs.515610-SAPS1	IPI00402008.4	8.33542e-05	NA
Hs.133512-ZC3HAV1	IPI00410067.1	0.000111139	NA
Hs.309288-CUGBP2	IPI00410277.3	9.50585e-05	5.68408e-05
Hs.44227-HPSE	IPI00410297.2	0.000284642	8.81957e-05
Hs.117331-TREML1	IPI00410333.2	0.000489508	5.43078e-05
Hs.7155-LOC129607	IPI00410404.2	0.000176056	NA
Hs.568340-CRB2	IPI00410585.3	0.000169592	NA
Hs.459162-ADAMTSL3	IPI00410588.2	5.55694e-05	NA
Hs.530412	IPI00410693.3	0.000138924	NA
Hs.654744-HBA1	IPI00410714.4	0.109621	0.0806711
Hs.449630-HBA1	IPI00410714.4	0.109621	0.0806711
Hs.128420-VPS4A	IPI00411356.5	0.000153496	3.59754e-05
Hs.12376-PCLO	IPI00411656.4	5.55694e-05	NA
Hs.432491-ESD	IPI00411706.1	0.00048478	0.000299817
Hs.376064-NOL5A;SNORD56	IPI00411937.4	0.000176056	NA
Hs.492333-STK3	IPI00411984.4	6.94011e-05	NA
Hs.302772-SH3BGRL2	IPI00412272.2	0.000284642	8.81957e-05
Hs.493164-NAPRT1	IPI00412498.2	0.000292093	0.000186517
Hs.369920-RAP1B	IPI00412525.1	0.00501314	0.000611884
Hs.628957-RAP1B	IPI00412525.1	0.00501314	0.000611884
Hs.148340-RPL10A	IPI00412579.5	0.000140366	4.13327e-05
Hs.546269-RPL10A	IPI00412579.5	0.000140366	4.13327e-05
IPI00412855	IPI00412855.3	8.33542e-05	NA
Hs.371416-CARM1	IPI00412880.2	6.94011e-05	NA
Hs.24956-INF2	IPI00413007.1	0.000173503	NA
Hs.519523-SERPINB6	IPI00413451.1	0.000199544	0.000110672
Hs.591054-BID	IPI00413587.2	0.000110039	4.15309e-05
Hs.521212-AKR1B1	IPI00413641.6	0.000169592	NA
IPI00413728	IPI00413728.3	0.000355566	9.84804e-05
Hs.471933-FKBP1A	IPI00413778.7	0.000538339	0.00030454
Hs.109929-GRIPAP1	IPI00413942.2	0.000111139	NA
Hs.24763-RANBP1	IPI00414127.3	0.00018054	5.90262e-05
Hs.109929-GRIPAP1	IPI00414215.1	6.94011e-05	NA
IPI00414283	IPI00414283.3	0.000555694	NA
Hs.530291-ANXA11	IPI00414320.1	0.000284128	0.000162103
IPI00414487	IPI00414487.1	0.000104102	NA
Hs.494192-OSTF1	IPI00414836.6	0.000138924	NA
Hs.655564	IPI00418163.3	0.000975498	4.35824e-05
Hs.534847-C4A;C4B	IPI00418163.3	0.000975498	4.35824e-05
Hs.511605-ANXA2	IPI00418169.3	0.00185369	0.0010716
Hs.200716-MECP2	IPI00418234.3	6.99222e-05	1.46203e-05
Hs.155247-ALDOC	IPI00418262.3	0.000461941	0.000146875
IPI00418392	IPI00418392.5	0.00201263	NA
Hs.642813-VIM	IPI00418471.5	0.00476727	0.00168602
Hs.695359	IPI00418471.5	0.00476727	0.00168602
Hs.120949-CD36	IPI00418495.4	0.000236109	0.000137613
Hs.633085-CD36	IPI00418495.4	0.000236109	0.000137613
[truncated: 6,813 more rows]
