# Supplementary material for: Biomarkers for Early and Late Stage Chronic Allograft Nephropathy by Proteogenomic Profiling of Peripheral Blood
Source: PLoS One. 2009 Jul 10;4(7):e6212. doi: 10.1371/journal.pone.0006212 (PMC2703807; doi:10.1371/journal.pone.0006212)
Supplement: Table S10 — (0.05 MB XLS) [file pone.0006212.s010.xls]

## Sheet: Sheet1
	Protein Transcript Matches of 393 mild CAN consensus genes
	Probe Set ID	UniGene ID	Gene Title	Gene Symbol
1	212224_at	Hs.76392	aldehyde dehydrogenase 1 family, member A1	ALDH1A1
2	209970_x_at	Hs.2490	caspase 1, apoptosis-related cysteine peptidase (interleukin 1, beta, convertase)	CASP1
3	216799_at	Hs.24907	Coronin, actin binding protein, 2B	CORO2B
4	202902_s_at	Hs.181301	cathepsin S	CTSS
5	203276_at	Hs.89497	lamin B1	LMNB1
6	1559052_s_at	Hs.518530	p21 (CDKN1A)-activated kinase 2	PAK2
7	202803_s_at	Hs.375957	integrin, beta 2 (antigen CD18 (p95), lymphocyte function-associated antigen 1; macrophage antigen 1 (mac-1) beta subunit)	ITGB2
8	224511_s_at	Hs.408236	thioredoxin-like 5 /// thioredoxin-like 5	TXNL5
9	216063_at	Hs.20205	hemoglobin, beta pseudogene 1 /// hemoglobin, beta pseudogene 1	HBBP1
10	202277_at	Hs.90458	serine palmitoyltransferase, long chain base subunit 1	SPTLC1
	Protein Transcript Matches of 1066 mild CAN Data Set 1 genes
	Probe Set ID	UniGene ID	Gene Title	Gene Symbol
1	212224_at	Hs.76392	aldehyde dehydrogenase 1 family, member A1	ALDH1A1
2	201089_at	Hs.295917	ATPase, H+ transporting, lysosomal 56/58kDa, V1 subunit B, isoform 2	ATP6V1B2
3	213312_at	Hs.70769	chromosome 6 open reading frame 162	C6orf162
4	206011_at	Hs.2490	caspase 1, apoptosis-related cysteine peptidase (interleukin 1, beta, convertase)	CASP1
5	202902_s_at	Hs.181301	cathepsin S	CTSS
6	204714_s_at	Hs.30054	coagulation factor V (proaccelerin, labile factor)	F5
7	202957_at	Hs.14601	hematopoietic cell-specific Lyn substrate 1	HCLS1
8	205936_s_at	Hs.411695	hexokinase 3 (white cell)	HK3
9	204959_at	Hs.153837	myeloid cell nuclear differentiation antigen /// myeloid cell nuclear differentiation antigen	MNDA
10	208875_s_at	Hs.518530	p21 (CDKN1A)-activated kinase 2	PAK2
11	207668_x_at	Hs.212102	protein disulfide isomerase family A, member 6	PDIA6
12	227516_at	Hs.406277	splicing factor 3a, subunit 1, 120kDa	SF3A1
13	217995_at	Hs.511251	sulfide quinone reductase-like (yeast)	SQRDL
14	220966_x_at	Hs.132499	actin related protein 2/3 complex, subunit 5-like /// actin related protein 2/3 complex, subunit 5-like	ARPC5L
15	219505_at	Hs.170310	cat eye syndrome chromosome region, candidate 1	CECR1
16	202295_s_at	Hs.148641	cathepsin H	CTSH
17	209759_s_at	Hs.403436	dodecenoyl-Coenzyme A delta isomerase (3,2 trans-enoyl-Coenzyme A isomerase)	DCI
18	204646_at	Hs.335034	dihydropyrimidine dehydrogenase	DPYD
19	218610_s_at	Hs.460002	hypothetical protein FLJ11151	FLJ11151
20	209876_at	Hs.434996	G protein-coupled receptor kinase interactor 2	GIT2
21	201944_at	Hs.69293	hexosaminidase B (beta polypeptide)	HEXB
22	211023_at	Hs.161357	pyruvate dehydrogenase (lipoamide) beta	PDHB
23	202671_s_at	Hs.284491	pyridoxal (pyridoxine, vitamin B6) kinase	PDXK
24	225214_at	Hs.213470	Proteasome (prosome, macropain) subunit, beta type, 7	PSMB7
25	217983_s_at	Hs.529989	ribonuclease T2	RNASET2
26	206034_at	Hs.368077	serpin peptidase inhibitor, clade B (ovalbumin), member 8	SERPINB8
27	204981_at	Hs.50868	solute carrier family 22 (organic cation transporter), member 18	SLC22A18
28	219403_s_at	Hs.44227	heparanase	HPSE
29	232359_at	Hs.226007	Retinol dehydrogenase 11 (all-trans and 9-cis)	RDH11
30	203485_at	Hs.368626	reticulon 1	RTN1
31	221532_s_at	Hs.513055	WD repeat domain 61	WDR61
32	208857_s_at	Hs.279257	protein-L-isoaspartate (D-aspartate) O-methyltransferase	PCMT1
	Protein Transcript Matches of 1429 mild CAN Data Set 2 genes
	Probe Set ID	UniGene ID	Gene Title	Gene Symbol
1	201305_x_at	Hs.494604	acidic (leucine-rich) nuclear phosphoprotein 32 family, member B	ANP32B
2	216123_x_at	Hs.514934	Capping protein (actin filament) muscle Z-line, alpha 1	CAPZA1
3	209970_x_at	Hs.2490	caspase 1, apoptosis-related cysteine peptidase (interleukin 1, beta, convertase)	CASP1
4	209789_at	Hs.24907	coronin, actin binding protein, 2B	CORO2B
5	237104_at	Hs.181301	Cathepsin S	CTSS
6	202428_x_at	Hs.78888	diazepam binding inhibitor (GABA receptor modulator, acyl-Coenzyme A binding protein)	DBI
7	235999_at	Hs.480073	Heterogeneous nuclear ribonucleoprotein D (AU-rich element RNA binding protein 1, 37kDa)	HNRPD
8	243593_s_at	Hs.465808	Heterogeneous nuclear ribonucleoprotein M	HNRPM
9	201841_s_at	Hs.520973	heat shock 27kDa protein 1	HSPB1
10	1566785_x_at	Hs.431279	Ribosomal protein S7	NSF
11	216253_s_at	Hs.475074	parvin, beta	PARVB
12	215628_x_at	Hs.483408	Protein phosphatase 2 (formerly 2A), catalytic subunit, alpha isoform	PPP2CA
13	200927_s_at	Hs.371563	RAB14, member RAS oncogene family	RAB14
14	213941_x_at	Hs.546287	ribosomal protein S7	RPS7
15	240855_at	Hs.417303	Spectrin, beta, erythrocytic (includes spherocytosis, clinical type I)	SPTB
16	237875_at	Hs.519756	Serine/threonine kinase 10	STK10
17	238749_at	Hs.258314	Brain and reproductive organ-expressed (TNFRSF1A modulator)	BRE
18	1565868_at	Hs.502328	CD44 antigen (homing function and Indian blood group system)	CD44
19	226875_at	Hs.368203	dedicator of cytokinesis 11	DOCK11
20	208000_at	Hs.86161	GPI anchored molecule like protein	GML
21	243147_x_at	Hs.432674	Leucyl-tRNA synthetase	LARS
22	226253_at	Hs.143774	leucine rich repeat containing 45	LRRC45
23	229851_s_at	Hs.8360	PTD012 protein	PTD012
24	208720_s_at	Hs.282901	RNA-binding region (RNP1, RRM) containing 2	RNPC2
25	201742_x_at	Hs.68714	splicing factor, arginine/serine-rich 1 (splicing factor 2, alternate splicing factor)	SFRS1
26	215274_at	Hs.369271	solute carrier family 12 (sodium/chloride transporters), member 3	SLC12A3
27	231324_at	Hs.534350	SWI/SNF related, matrix associated, actin dependent regulator of chromatin, subfamily b, member 1	SMARCB1
28	215416_s_at	Hs.3439	stomatin (EPB72)-like 2	STOML2
29	206116_s_at	Hs.133892	tropomyosin 1 (alpha)	TPM1
30	224511_s_at	Hs.408236	thioredoxin-like 5 /// thioredoxin-like 5	TXNL5
31	201266_at	Hs.337766	thioredoxin reductase 1	TXNRD1
32	243160_at	Hs.363396	Complement factor H	CFH
33	218218_at	Hs.506603	DIP13 beta	DIP13B
34	221942_s_at	Hs.24258	guanylate cyclase 1, soluble, alpha 3	GUCY1A3
35	232169_x_at	Hs.90443	NADH dehydrogenase (ubiquinone) Fe-S protein 8, 23kDa (NADH-coenzyme Q reductase)	NDUFS8
36	205190_at	Hs.203637	plastin 1 (I isoform)	PLS1
37	202429_s_at	Hs.435512	protein phosphatase 3 (formerly 2B), catalytic subunit, alpha isoform (calcineurin A alpha)	PPP3CA
38	1555340_x_at	Hs.190334	RAP1A, member of RAS oncogene family	RAP1A
39	1569073_x_at	Hs.327527	SWI/SNF related, matrix associated, actin dependent regulator of chromatin, subfamily a, member 4	SMARCA4
40	212577_at	Hs.8118	structural maintenance of chromosomes flexible hinge domain containing 1	SMCHD1
	Protein Transcript Matches of 545 moderate/severe CAN Data Set 1 genes
	Probe Set ID	UniGene ID	Gene Title	Gene Symbol
1	223598_at	Hs.521640	RAD23 homolog B (S. cerevisiae)	RAD23B
2	208000_at	Hs.86161	GPI anchored molecule like protein	GML
3	1557724_a_at	Hs.407190	hypothetical protein LOC285847	LOC285847
4	236356_at	Hs.471207	NADH dehydrogenase (ubiquinone) Fe-S protein 1, 75kDa (NADH-coenzyme Q reductase)	NDUFS1
5	238688_at	Hs.133892	Tropomyosin 1 (alpha)	TPM1
6	218090_s_at	Hs.144447	bromodomain and WD repeat domain containing 2	BRWD2
7	200898_s_at	Hs.500842	meningioma expressed antigen 5 (hyaluronidase)	MGEA5
8	201569_s_at	Hs.505824	sorting and assembly machinery component 50 homolog (S. cerevisiae)	SAMM50
9	1560854_s_at	Hs.50216	zinc finger protein 588	ZNF588
	Protein Transcript Matches of 172 moderate/severe CAN Data Set 2 genes
	Probe Set ID	UniGene ID	Gene Title	Gene Symbol
1	216251_s_at	Hs.517670	KIAA0153 protein	KIAA0153
2	204959_at	Hs.153837	myeloid cell nuclear differentiation antigen /// myeloid cell nuclear differentiation antigen	MNDA
3	227770_at	Hs.128420	Vacuolar protein sorting 4A (yeast)	VPS4A
4	231324_at	Hs.534350	SWI/SNF related, matrix associated, actin dependent regulator of chromatin, subfamily b, member 1	SMARCB1
5	209029_at	Hs.530823	COP9 constitutive photomorphogenic homolog subunit 7A (Arabidopsis)	COPS7A
6	218326_s_at	Hs.502176	leucine-rich repeat-containing G protein-coupled receptor 4	LGR4
7	1568619_s_at	Hs.530899	Hypothetical protein LOC162073	LOC162073
8	204994_at	Hs.926	myxovirus (influenza virus) resistance 2 (mouse)	MX2
9	205325_at	Hs.334688	phytanoyl-CoA hydroxylase interacting protein	PHYHIP
